# Supplementary material for: Temperature-dependent interchromophoric interaction in a fluorescent pyrene-based metal–organic framework
Source: Chem Sci. 2019 May 14;10(24):6140–8. doi: 10.1039/c9sc01422e (PMC6585595; doi:10.1039/c9sc01422e)
Supplement: Supplementary file 2 [file SC-010-C9SC01422E-s002.cif]

# Electronic Supplementary Material (ESI) for Chemical Science.
# This journal is © The Royal Society of Chemistry 2019

####################################################################### 
# 
# This file contains crystal structure data downloaded from the 
# Cambridge Structural Database (CSD) hosted by the Cambridge 
# Crystallographic Data Centre (CCDC).
# 
# Full information about CCDC data access policies and citation 
# guidelines are available at http://www.ccdc.cam.ac.uk/access/V1 
# 
# Audit and citation data items may have been added by the CCDC. 
# Please retain this information to preserve the provenance of 
# this file and to allow appropriate attribution of the data. 
# 
#######################################################################

data_SION7_T100
_database_code_depnum_ccdc_archive 'CCDC 1897075'
loop_
_audit_author_name
_audit_author_address
'Andrzej Gladysiak'
;Ecole polytechnique federale de Lausanne
Switzerland
;
_audit_update_record             
;
2019-02-13 deposited with the CCDC.	2019-05-14 downloaded from the CCDC.
;
_audit_creation_date             2019-02-13
_audit_creation_method           
;
Olex2 1.2
(compiled 2018.05.29 svn.r3508 for OlexSys, GUI svn.r5506)
;
_shelx_SHELXL_version_number     2018/3
_chemical_name_common            ?
_chemical_name_systematic        ?
_chemical_formula_moiety         'C88 H48 Mg3 O20'
_chemical_formula_sum            'C106 H96 Mg3 N6 O26'
_chemical_formula_weight         1942.81
_chemical_melting_point          ?
loop_
_atom_type_symbol
_atom_type_description
_atom_type_scat_dispersion_real
_atom_type_scat_dispersion_imag
_atom_type_scat_source
C C 0.0033 0.0016 'International Tables Vol C Tables 4.2.6.8 and 6.1.1.4'
H H 0.0000 0.0000 'International Tables Vol C Tables 4.2.6.8 and 6.1.1.4'
Mg Mg 0.0486 0.0363 'International Tables Vol C Tables 4.2.6.8 and 6.1.1.4'
O O 0.0106 0.0060 'International Tables Vol C Tables 4.2.6.8 and 6.1.1.4'
N N 0.0061 0.0033 'International Tables Vol C Tables 4.2.6.8 and 6.1.1.4'

_shelx_space_group_comment       
;
The symmetry employed for this shelxl refinement is uniquely defined
by the following loop, which should always be used as a source of
symmetry information in preference to the above space-group names.
They are only intended as comments.
;
_space_group_crystal_system      triclinic
_space_group_IT_number           2
_space_group_name_H-M_alt        'P -1'
_space_group_name_Hall           '-P 1'
loop_
_space_group_symop_operation_xyz
'x, y, z'
'-x, -y, -z'

_cell_length_a                   11.2723(4)
_cell_length_b                   14.4121(5)
_cell_length_c                   15.9112(5)
_cell_angle_alpha                81.410(3)
_cell_angle_beta                 77.802(3)
_cell_angle_gamma                77.284(3)
_cell_volume                     2450.19(15)
_cell_formula_units_Z            1
_cell_measurement_reflns_used    7652
_cell_measurement_temperature    100.0
_cell_measurement_theta_max      31.9960
_cell_measurement_theta_min      2.0640
_shelx_estimated_absorpt_T_max   0.991
_shelx_estimated_absorpt_T_min   0.980
_exptl_absorpt_coefficient_mu    0.112
_exptl_absorpt_correction_T_max  1.00000
_exptl_absorpt_correction_T_min  0.95437
_exptl_absorpt_correction_type   multi-scan
_exptl_absorpt_process_details   
;
CrysAlisPro 1.171.38.43 (Rigaku Oxford Diffraction, 2015)
Empirical absorption correction using spherical harmonics,
 implemented in SCALE3 ABSPACK scaling algorithm.
;
_exptl_absorpt_special_details   ?
_exptl_crystal_colour            yellow
_exptl_crystal_colour_primary    yellow
_exptl_crystal_density_diffrn    1.317
_exptl_crystal_density_meas      ?
_exptl_crystal_density_method    ?
_exptl_crystal_description       block
_exptl_crystal_F_000             1018
_exptl_crystal_size_max          0.18
_exptl_crystal_size_mid          0.11
_exptl_crystal_size_min          0.08
_exptl_transmission_factor_max   ?
_exptl_transmission_factor_min   ?
_diffrn_reflns_av_R_equivalents  0.0176
_diffrn_reflns_av_unetI/netI     0.0311
_diffrn_reflns_Laue_measured_fraction_full 0.751
_diffrn_reflns_Laue_measured_fraction_max 0.569
_diffrn_reflns_limit_h_max       16
_diffrn_reflns_limit_h_min       -16
_diffrn_reflns_limit_k_max       18
_diffrn_reflns_limit_k_min       -18
_diffrn_reflns_limit_l_max       23
_diffrn_reflns_limit_l_min       -23
_diffrn_reflns_number            18468
_diffrn_reflns_point_group_measured_fraction_full 0.751
_diffrn_reflns_point_group_measured_fraction_max 0.569
_diffrn_reflns_theta_full        25.374
_diffrn_reflns_theta_max         31.973
_diffrn_reflns_theta_min         2.077
_diffrn_ambient_temperature      100.0
_diffrn_detector                 'CCD plate'
_diffrn_detector_area_resol_mean ?
_diffrn_detector_type            PILATUS2M
_diffrn_measured_fraction_theta_full 0.751
_diffrn_measured_fraction_theta_max 0.569
_diffrn_measurement_details      
;
List of Runs (angles in degrees, time in seconds):

  # Type    Start    End  Width  t~exp~   \w     \q     \k     \f   Frames
#--------------------------------------------------------------------------
  1  \w      0.00 360.00   1.00    1.00    --    0.00   0.00   0.00  360
;
_diffrn_measurement_device       'abstract diffractometer'
_diffrn_measurement_device_type  PILATUS@SNBL
_diffrn_measurement_method       '\w scans'
_diffrn_orient_matrix_type       
'CrysAlisPro convention (1999,Acta A55,543-557)'
_diffrn_orient_matrix_UB_11      0.0144149000
_diffrn_orient_matrix_UB_12      0.0012335000
_diffrn_orient_matrix_UB_13      0.0413751000
_diffrn_orient_matrix_UB_21      -0.0463595000
_diffrn_orient_matrix_UB_22      -0.0272203000
_diffrn_orient_matrix_UB_23      0.0198156000
_diffrn_orient_matrix_UB_31      0.0448465000
_diffrn_orient_matrix_UB_32      -0.0432287000
_diffrn_orient_matrix_UB_33      -0.0054067000
_diffrn_radiation_monochromator  'Si (111)'
_diffrn_radiation_probe          x-ray
_diffrn_radiation_type           synchrotron
_diffrn_radiation_wavelength     0.7142
_diffrn_source                   
'European Synchrotron Radiation Facility, BM01 beamline'
_reflns_Friedel_coverage         0.000
_reflns_Friedel_fraction_full    .
_reflns_Friedel_fraction_max     .
_reflns_number_gt                8956
_reflns_number_total             9526
_reflns_odcompleteness_completeness 56.98
_reflns_odcompleteness_iscentric 1
_reflns_odcompleteness_theta     31.97
_reflns_special_details          
;
 Reflections were merged by SHELXL according to the crystal
 class for the calculation of statistics and refinement.
 
 Structure factors included contributions from the .fab file.
 
 _reflns_Friedel_fraction is defined as the number of unique
 Friedel pairs measured divided by the number that would be
 possible theoretically, ignoring centric projections and
 systematic absences.
;
_reflns_threshold_expression     'I > 2\s(I)'
_computing_cell_refinement       'CrysAlisPro 1.171.38.43 (Rigaku OD, 2015)'
_computing_data_collection       'CrysAlisPro 1.171.38.43 (Rigaku OD, 2015)'
_computing_data_reduction        'CrysAlisPro 1.171.38.43 (Rigaku OD, 2015)'
_computing_molecular_graphics    'Olex2 (Dolomanov et al., 2009)'
_computing_publication_material  'Olex2 (Dolomanov et al., 2009)'
_computing_structure_refinement  'ShelXL (Sheldrick, 2015)'
_computing_structure_solution    'XT (Sheldrick, 2015)'
_refine_diff_density_max         0.499
_refine_diff_density_min         -0.483
_refine_diff_density_rms         0.088
_refine_ls_extinction_coef       .
_refine_ls_extinction_method     none
_refine_ls_goodness_of_fit_ref   1.086
_refine_ls_hydrogen_treatment    constr
_refine_ls_matrix_type           full
_refine_ls_number_parameters     503
_refine_ls_number_reflns         9526
_refine_ls_number_restraints     6
_refine_ls_R_factor_all          0.0726
_refine_ls_R_factor_gt           0.0701
_refine_ls_restrained_S_all      1.086
_refine_ls_shift/su_max          0.001
_refine_ls_shift/su_mean         0.000
_refine_ls_structure_factor_coef Fsqd
_refine_ls_weighting_details     
'w=1/[\s^2^(Fo^2^)+(0.1124P)^2^+2.7792P] where P=(Fo^2^+2Fc^2^)/3'
_refine_ls_weighting_scheme      calc
_refine_ls_wR_factor_gt          0.2070
_refine_ls_wR_factor_ref         0.2105
_refine_special_details          ?
_olex2_refinement_description    
;
1. Fixed Uiso
 At 1.2 times of:
  All C(H) groups
 At 1.5 times of:
  All O(H,H) groups
2. Restrained planarity
 C51, C52, C53, C54, C55, C56
 with sigma of 0.1
 C31, C32, C33, C34, C35, C36
 with sigma of 0.1
3.a Rotating group:
 O2(H2A,H2B)
3.b Aromatic/amide H refined with riding coordinates:
 C2(H2), C4(H4), C5(H5), C7(H7), C9(H9), C10(H10), C22(H22), C23(H23),
 C25(H25), C26(H26), C32(H32), C33(H33), C35(H35), C36(H36), C42(H42), C43(H43),
  C45(H45), C46(H46), C52(H52), C53(H53), C55(H55), C56(H56)
;
_atom_sites_solution_hydrogens   mixed
_atom_sites_solution_primary     dual
_atom_sites_solution_secondary   ?
loop_
_atom_site_label
_atom_site_type_symbol
_atom_site_fract_x
_atom_site_fract_y
_atom_site_fract_z
_atom_site_U_iso_or_equiv
_atom_site_adp_type
_atom_site_occupancy
_atom_site_site_symmetry_order
_atom_site_calc_flag
_atom_site_refinement_flags_posn
_atom_site_refinement_flags_adp
_atom_site_refinement_flags_occupancy
_atom_site_disorder_assembly
_atom_site_disorder_group
C1 C 0.4786(2) 0.68251(18) 0.48291(13) 0.0189(6) Uani 1 1 d . . . . .
C2 C 0.4246(2) 0.7204(2) 0.56084(13) 0.0230(5) Uani 1 1 d . . . . .
H2 H 0.358372 0.774129 0.561401 0.028 Uiso 1 1 calc R . . . .
C3 C 0.4649(2) 0.68178(19) 0.63788(13) 0.0193(5) Uani 1 1 d . . . . .
C4 C 0.6068(3) 0.5596(2) 0.71608(14) 0.0259(6) Uani 1 1 d . . . . .
H4 H 0.566525 0.583269 0.769588 0.031 Uiso 1 1 calc R . . . .
C5 C 0.7043(2) 0.4882(2) 0.71514(13) 0.0234(6) Uani 1 1 d . . . . .
H5 H 0.731702 0.462519 0.767878 0.028 Uiso 1 1 calc R . . . .
C6 C 0.8792(2) 0.3804(2) 0.63261(13) 0.0235(6) Uani 1 1 d . . . . .
C7 C 0.9401(2) 0.3486(2) 0.55338(14) 0.0225(5) Uani 1 1 d . . . . .
H7 H 1.016444 0.304164 0.551191 0.027 Uiso 1 1 calc R . . . .
C8 C 0.8939(2) 0.37902(19) 0.47723(13) 0.0214(6) Uani 1 1 d . . . . .
C9 C 0.7294(2) 0.48218(19) 0.40414(13) 0.0208(6) Uani 1 1 d . . . . .
H9 H 0.764238 0.453470 0.352170 0.025 Uiso 1 1 calc R . . . .
C10 C 0.6306(2) 0.55419(19) 0.40504(13) 0.0210(6) Uani 1 1 d . . . . .
H10 H 0.597129 0.574544 0.353828 0.025 Uiso 1 1 calc R . . . .
C11 C 0.5735(2) 0.60182(18) 0.48209(12) 0.0177(5) Uani 1 1 d . . . . .
C12 C 0.5602(2) 0.6024(2) 0.63864(13) 0.0220(6) Uani 1 1 d . . . . .
C13 C 0.7698(2) 0.44857(19) 0.63622(13) 0.0196(5) Uani 1 1 d . . . . .
C14 C 0.7836(2) 0.44757(18) 0.47924(12) 0.0178(5) Uani 1 1 d . . . . .
C15 C 0.6186(2) 0.56124(18) 0.56015(13) 0.0189(5) Uani 1 1 d . . . . .
C16 C 0.7220(2) 0.48543(19) 0.55885(12) 0.0203(6) Uani 1 1 d . . . . .
C20 C 0.3629(2) 0.91500(19) 0.16879(13) 0.0215(5) Uani 1 1 d . . . . .
C21 C 0.3890(2) 0.84957(19) 0.24988(12) 0.0215(5) Uani 1 1 d . . . . .
C22 C 0.5112(2) 0.8193(2) 0.26077(14) 0.0261(6) Uani 1 1 d . . . . .
H22 H 0.575938 0.836873 0.216607 0.031 Uiso 1 1 calc R . . . .
C23 C 0.5393(2) 0.7637(2) 0.33522(14) 0.0241(6) Uani 1 1 d . . . . .
H23 H 0.623254 0.742825 0.341699 0.029 Uiso 1 1 calc R . . . .
C24 C 0.4441(2) 0.73808(18) 0.40150(12) 0.0190(5) Uani 1 1 d . . . . .
C25 C 0.3223(2) 0.7686(2) 0.39031(13) 0.0251(6) Uani 1 1 d . . . . .
H25 H 0.257091 0.751482 0.434287 0.030 Uiso 1 1 calc R . . . .
C26 C 0.2955(2) 0.82432(19) 0.31488(14) 0.0224(5) Uani 1 1 d . . . . .
H26 H 0.211745 0.845257 0.307977 0.027 Uiso 1 1 calc R . . . .
C30 C 0.3205(2) 0.90048(18) 0.93478(13) 0.0191(5) Uani 1 1 d . . . . .
C31 C 0.3486(2) 0.84380(19) 0.85787(13) 0.0213(5) Uani 1 1 d . . . . .
C32 C 0.2606(2) 0.8096(2) 0.82798(16) 0.0270(6) Uani 1 1 d . . . . .
H32 H 0.176125 0.822656 0.855307 0.032 Uiso 1 1 calc R . . . .
C33 C 0.2980(3) 0.7554(2) 0.75678(16) 0.0295(6) Uani 1 1 d . . . . .
H33 H 0.237677 0.731784 0.736988 0.035 Uiso 1 1 calc R . . . .
C34 C 0.4200(2) 0.73563(19) 0.71492(13) 0.0208(5) Uani 1 1 d . . . . .
C35 C 0.5060(3) 0.7706(3) 0.74587(19) 0.0422(9) Uani 1 1 d . . . . .
H35 H 0.590613 0.757334 0.718913 0.051 Uiso 1 1 calc R . . . .
C36 C 0.4702(3) 0.8253(3) 0.81621(19) 0.0391(8) Uani 1 1 d . . . . .
H36 H 0.530416 0.849788 0.835290 0.047 Uiso 1 1 calc R . . . .
C40 C 1.1334(2) 0.20037(18) 0.91220(12) 0.0177(5) Uani 1 1 d . . . . .
C41 C 1.0609(2) 0.25271(19) 0.84497(13) 0.0209(5) Uani 1 1 d . . . . .
C42 C 1.1210(2) 0.30403(19) 0.77327(14) 0.0216(5) Uani 1 1 d . . . . .
H42 H 1.203854 0.310142 0.770948 0.026 Uiso 1 1 calc R . . . .
C43 C 1.0611(2) 0.3462(2) 0.70545(14) 0.0263(6) Uani 1 1 d . . . . .
H43 H 1.104028 0.379085 0.656229 0.032 Uiso 1 1 calc R . . . .
C44 C 0.9378(2) 0.34052(18) 0.70903(13) 0.0192(5) Uani 1 1 d . . . . .
C45 C 0.8764(2) 0.29220(19) 0.78257(13) 0.0230(6) Uani 1 1 d . . . . .
H45 H 0.791515 0.290482 0.787124 0.028 Uiso 1 1 calc R . . . .
C46 C 0.9381(2) 0.24655(19) 0.84924(13) 0.0217(5) Uani 1 1 d . . . . .
H46 H 0.896572 0.211332 0.897465 0.026 Uiso 1 1 calc R . . . .
C50 C 1.1580(2) 0.1871(2) 0.17749(14) 0.0234(6) Uani 1 1 d . . . . .
C51 C 1.0891(2) 0.2391(2) 0.25403(13) 0.0232(6) Uani 1 1 d . . . . .
C52 C 1.1224(3) 0.3196(3) 0.27258(19) 0.0470(9) Uani 1 1 d . . . . .
H52 H 1.189411 0.343687 0.235792 0.056 Uiso 1 1 calc R . . . .
C53 C 1.0591(3) 0.3653(3) 0.34403(19) 0.0454(9) Uani 1 1 d . . . . .
H53 H 1.084345 0.419788 0.356181 0.054 Uiso 1 1 calc R . . . .
C54 C 0.9600(2) 0.3331(2) 0.39808(13) 0.0221(5) Uani 1 1 d . . . . .
C55 C 0.9280(3) 0.2526(3) 0.38002(19) 0.0417(8) Uani 1 1 d . . . . .
H55 H 0.861215 0.228375 0.417097 0.050 Uiso 1 1 calc R . . . .
C56 C 0.9916(3) 0.2058(2) 0.30837(18) 0.0378(8) Uani 1 1 d . . . . .
H56 H 0.967450 0.150438 0.296930 0.045 Uiso 1 1 calc R . . . .
Mg1 Mg 0.500000 1.000000 0.000000 0.0162(3) Uani 1 2 d S T P . .
Mg2 Mg 1.17246(7) 0.03191(6) 0.06343(4) 0.0168(2) Uani 1 1 d . . . . .
O1 O 0.66824(15) 0.90439(13) -0.02039(9) 0.0182(4) Uani 1 1 d . . . . .
O2 O 1.00317(15) -0.00839(13) 0.09855(9) 0.0194(4) Uani 1 1 d . . . . .
H2A H 0.983321 -0.023224 0.155248 0.029 Uiso 1 1 d GR . . . .
H2B H 1.001543 -0.059363 0.073709 0.029 Uiso 1 1 d GR . . . .
O21 O 0.45634(16) 0.94444(15) 0.12321(10) 0.0276(4) Uani 1 1 d . . . . .
O22 O 0.25520(15) 0.93359(14) 0.15353(9) 0.0226(4) Uani 1 1 d . . . . .
O31 O 0.21118(15) 0.93593(13) 0.96621(9) 0.0213(4) Uani 1 1 d . . . . .
O32 O 0.41260(17) 0.90871(15) 0.96252(11) 0.0275(4) Uani 1 1 d . . . . .
O41 O 1.23704(17) 0.22086(15) 0.90792(11) 0.0299(5) Uani 1 1 d . . . . .
O42 O 1.08846(15) 0.13741(13) 0.96714(9) 0.0211(4) Uani 1 1 d . . . . .
O51 O 1.26316(18) 0.20490(18) 0.14374(13) 0.0389(6) Uani 1 1 d . . . . .
O52 O 1.10706(16) 0.12864(13) 0.15379(10) 0.0215(4) Uani 1 1 d . . . . .

loop_
_atom_site_aniso_label
_atom_site_aniso_U_11
_atom_site_aniso_U_22
_atom_site_aniso_U_33
_atom_site_aniso_U_23
_atom_site_aniso_U_13
_atom_site_aniso_U_12
C1 0.0172(12) 0.0198(15) 0.0163(8) 0.0023(8) -0.0012(7) -0.0013(12)
C2 0.0210(12) 0.0282(15) 0.0172(8) -0.0001(9) -0.0003(8) -0.0038(12)
C3 0.0181(12) 0.0201(15) 0.0155(8) 0.0016(8) -0.0010(7) 0.0008(12)
C4 0.0288(15) 0.0317(17) 0.0138(8) 0.0023(9) -0.0035(8) -0.0026(15)
C5 0.0223(14) 0.0300(17) 0.0136(8) 0.0011(8) -0.0032(8) 0.0014(14)
C6 0.0252(13) 0.0304(16) 0.0147(8) 0.0026(8) -0.0014(8) -0.0102(13)
C7 0.0203(12) 0.0259(15) 0.0193(9) -0.0016(9) -0.0028(8) -0.0018(12)
C8 0.0222(13) 0.0252(15) 0.0164(8) 0.0007(8) -0.0011(8) -0.0080(12)
C9 0.0215(13) 0.0232(15) 0.0152(8) -0.0017(8) -0.0006(8) -0.0019(13)
C10 0.0219(13) 0.0266(15) 0.0130(8) 0.0006(8) -0.0012(7) -0.0050(13)
C11 0.0161(12) 0.0199(15) 0.0133(8) 0.0008(8) 0.0011(7) -0.0012(12)
C12 0.0215(13) 0.0287(16) 0.0140(8) 0.0029(8) -0.0015(8) -0.0062(13)
C13 0.0176(12) 0.0221(14) 0.0166(8) 0.0021(8) -0.0028(8) -0.0017(12)
C14 0.0190(12) 0.0191(14) 0.0139(8) 0.0005(8) 0.0003(7) -0.0053(12)
C15 0.0184(12) 0.0216(14) 0.0146(8) 0.0005(8) 0.0011(7) -0.0049(12)
C16 0.0202(12) 0.0270(15) 0.0126(8) 0.0004(8) 0.0007(7) -0.0077(13)
C20 0.0198(12) 0.0279(15) 0.0143(8) 0.0023(8) -0.0016(8) -0.0040(12)
C21 0.0212(12) 0.0289(15) 0.0127(8) 0.0023(8) -0.0014(7) -0.0063(12)
C22 0.0165(12) 0.0366(17) 0.0174(9) 0.0044(9) 0.0034(8) -0.0002(12)
C23 0.0166(12) 0.0315(16) 0.0181(9) 0.0058(9) 0.0009(8) -0.0013(12)
C24 0.0195(11) 0.0208(14) 0.0143(8) 0.0002(8) -0.0004(7) -0.0028(11)
C25 0.0235(12) 0.0345(16) 0.0156(8) 0.0040(9) 0.0005(8) -0.0105(12)
C26 0.0172(11) 0.0272(15) 0.0205(9) 0.0041(9) -0.0026(8) -0.0046(12)
C30 0.0171(11) 0.0225(14) 0.0158(8) -0.0005(8) -0.0005(7) -0.0033(11)
C31 0.0182(12) 0.0253(15) 0.0171(8) -0.0025(8) 0.0004(8) -0.0007(12)
C32 0.0167(12) 0.0332(17) 0.0296(11) -0.0155(10) 0.0071(9) -0.0043(13)
C33 0.0234(13) 0.0367(18) 0.0277(11) -0.0124(10) 0.0047(9) -0.0076(14)
C34 0.0197(12) 0.0203(14) 0.0176(8) -0.0023(8) 0.0002(8) 0.0031(12)
C35 0.0172(13) 0.075(3) 0.0358(13) -0.0286(15) 0.0056(10) -0.0056(16)
C36 0.0195(14) 0.060(2) 0.0413(14) -0.0287(14) 0.0018(11) -0.0064(15)
C40 0.0160(11) 0.0185(13) 0.0152(8) 0.0015(8) -0.0020(7) 0.0006(11)
C41 0.0194(11) 0.0250(14) 0.0167(8) 0.0022(8) -0.0029(8) -0.0046(11)
C42 0.0147(11) 0.0215(14) 0.0255(10) 0.0032(9) -0.0041(8) -0.0005(11)
C43 0.0250(13) 0.0346(16) 0.0189(9) 0.0026(9) -0.0009(8) -0.0119(13)
C44 0.0163(11) 0.0205(14) 0.0172(8) 0.0014(8) -0.0017(7) 0.0004(11)
C45 0.0206(12) 0.0303(16) 0.0178(8) 0.0007(9) -0.0016(8) -0.0079(12)
C46 0.0185(11) 0.0264(15) 0.0170(8) 0.0032(8) -0.0008(8) -0.0039(12)
C50 0.0171(12) 0.0304(16) 0.0208(9) -0.0051(9) 0.0024(8) -0.0047(12)
C51 0.0179(12) 0.0331(16) 0.0178(8) -0.0049(9) 0.0013(8) -0.0064(12)
C52 0.0454(18) 0.063(2) 0.0370(14) -0.0227(14) 0.0215(12) -0.0364(19)
C53 0.0497(19) 0.054(2) 0.0364(13) -0.0222(14) 0.0212(13) -0.0354(19)
C54 0.0186(12) 0.0306(16) 0.0149(8) 0.0000(8) -0.0011(8) -0.0040(12)
C55 0.0334(16) 0.052(2) 0.0407(14) -0.0221(14) 0.0190(12) -0.0231(17)
C56 0.0334(15) 0.046(2) 0.0361(13) -0.0210(12) 0.0157(11) -0.0225(16)
Mg1 0.0107(5) 0.0221(7) 0.0124(4) 0.0002(4) 0.0015(3) -0.0009(5)
Mg2 0.0133(4) 0.0225(5) 0.0127(3) 0.0002(3) 0.0002(2) -0.0037(4)
O1 0.0117(7) 0.0228(10) 0.0167(6) 0.0011(6) 0.0001(5) -0.0008(8)
O2 0.0160(8) 0.0249(10) 0.0155(6) -0.0020(6) 0.0017(5) -0.0047(8)
O21 0.0204(9) 0.0413(12) 0.0172(7) 0.0088(7) -0.0007(6) -0.0087(9)
O22 0.0184(8) 0.0318(11) 0.0152(6) 0.0023(6) -0.0007(6) -0.0054(8)
O31 0.0173(9) 0.0271(11) 0.0170(6) -0.0038(6) 0.0018(6) -0.0032(8)
O32 0.0188(9) 0.0372(12) 0.0267(8) -0.0087(7) -0.0012(6) -0.0053(9)
O41 0.0215(9) 0.0370(12) 0.0293(8) 0.0155(8) -0.0082(7) -0.0112(9)
O42 0.0189(8) 0.0254(10) 0.0174(6) 0.0017(6) -0.0007(6) -0.0063(8)
O51 0.0212(10) 0.0599(16) 0.0396(10) -0.0273(10) 0.0113(8) -0.0176(11)
O52 0.0175(8) 0.0255(11) 0.0191(7) -0.0077(6) 0.0035(6) -0.0021(8)

_geom_special_details            
;
 All esds (except the esd in the dihedral angle between two l.s. planes)
 are estimated using the full covariance matrix.  The cell esds are taken
 into account individually in the estimation of esds in distances, angles
 and torsion angles; correlations between esds in cell parameters are only
 used when they are defined by crystal symmetry.  An approximate (isotropic)
 treatment of cell esds is used for estimating esds involving l.s. planes.
;
loop_
_geom_bond_atom_site_label_1
_geom_bond_atom_site_label_2
_geom_bond_distance
_geom_bond_site_symmetry_2
_geom_bond_publ_flag
C1 C2 1.394(3) . ?
C1 C11 1.396(4) . ?
C1 C24 1.495(3) . ?
C2 H2 0.9500 . ?
C2 C3 1.392(3) . ?
C3 C12 1.386(4) . ?
C3 C34 1.487(3) . ?
C4 H4 0.9500 . ?
C4 C5 1.329(4) . ?
C4 C12 1.442(3) . ?
C5 H5 0.9500 . ?
C5 C13 1.444(3) . ?
C6 C7 1.393(3) . ?
C6 C13 1.394(4) . ?
C6 C44 1.486(3) . ?
C7 H7 0.9500 . ?
C7 C8 1.392(3) . ?
C8 C14 1.406(4) . ?
C8 C54 1.488(3) . ?
C9 H9 0.9500 . ?
C9 C10 1.344(4) . ?
C9 C14 1.430(3) . ?
C10 H10 0.9500 . ?
C10 C11 1.453(3) . ?
C11 C15 1.436(3) . ?
C12 C15 1.431(3) . ?
C13 C16 1.431(3) . ?
C14 C16 1.433(3) . ?
C15 C16 1.410(4) . ?
C20 C21 1.521(3) . ?
C20 O21 1.264(3) . ?
C20 O22 1.252(3) . ?
C21 C22 1.390(3) . ?
C21 C26 1.382(3) . ?
C22 H22 0.9500 . ?
C22 C23 1.381(3) . ?
C23 H23 0.9500 . ?
C23 C24 1.407(3) . ?
C24 C25 1.387(3) . ?
C25 H25 0.9500 . ?
C25 C26 1.391(3) . ?
C26 H26 0.9500 . ?
C30 C31 1.512(3) . ?
C30 O31 1.252(3) . ?
C30 O32 1.245(3) . ?
C31 C32 1.392(3) . ?
C31 C36 1.377(4) . ?
C32 H32 0.9500 . ?
C32 C33 1.410(4) . ?
C33 H33 0.9500 . ?
C33 C34 1.383(4) . ?
C34 C35 1.388(4) . ?
C35 H35 0.9500 . ?
C35 C36 1.403(4) . ?
C36 H36 0.9500 . ?
C40 C41 1.496(3) . ?
C40 O41 1.252(3) . ?
C40 O42 1.274(2) . ?
C41 C42 1.396(3) . ?
C41 C46 1.393(3) . ?
C42 H42 0.9500 . ?
C42 C43 1.386(3) . ?
C43 H43 0.9500 . ?
C43 C44 1.399(3) . ?
C44 C45 1.400(3) . ?
C45 H45 0.9500 . ?
C45 C46 1.394(3) . ?
C46 H46 0.9500 . ?
C50 C51 1.505(3) . ?
C50 O51 1.258(3) . ?
C50 O52 1.257(3) . ?
C51 C52 1.383(4) . ?
C51 C56 1.376(3) . ?
C52 H52 0.9500 . ?
C52 C53 1.382(4) . ?
C53 H53 0.9500 . ?
C53 C54 1.380(3) . ?
C54 C55 1.374(4) . ?
C55 H55 0.9500 . ?
C55 C56 1.393(4) . ?
C56 H56 0.9500 . ?
Mg1 Mg2 3.5607(7) 2_765 ?
Mg1 Mg2 3.5607(7) 1_465 ?
Mg1 O1 2.0793(18) . ?
Mg1 O1 2.0793(18) 2_675 ?
Mg1 O21 2.0059(15) . ?
Mg1 O21 2.0059(15) 2_675 ?
Mg1 O32 2.0274(17) 2_676 ?
Mg1 O32 2.0274(17) 1_554 ?
Mg2 O1 2.1341(16) 2_765 ?
Mg2 O2 2.0571(16) . ?
Mg2 O22 2.0760(18) 1_645 ?
Mg2 O31 2.1412(18) 1_644 ?
Mg2 O42 2.1998(18) 1_554 ?
Mg2 O52 2.0621(19) . ?
O2 H2A 0.8875 . ?
O2 H2B 0.8899 . ?

loop_
_geom_angle_atom_site_label_1
_geom_angle_atom_site_label_2
_geom_angle_atom_site_label_3
_geom_angle
_geom_angle_site_symmetry_1
_geom_angle_site_symmetry_3
_geom_angle_publ_flag
C2 C1 C11 119.3(2) . . ?
C2 C1 C24 118.0(2) . . ?
C11 C1 C24 122.1(2) . . ?
C1 C2 H2 119.0 . . ?
C3 C2 C1 122.0(3) . . ?
C3 C2 H2 119.0 . . ?
C2 C3 C34 119.1(2) . . ?
C12 C3 C2 119.9(2) . . ?
C12 C3 C34 120.20(19) . . ?
C5 C4 H4 118.9 . . ?
C5 C4 C12 122.2(2) . . ?
C12 C4 H4 118.9 . . ?
C4 C5 H5 119.1 . . ?
C4 C5 C13 121.8(2) . . ?
C13 C5 H5 119.1 . . ?
C7 C6 C44 117.1(2) . . ?
C13 C6 C7 119.3(2) . . ?
C13 C6 C44 123.6(2) . . ?
C6 C7 H7 118.6 . . ?
C8 C7 C6 122.8(3) . . ?
C8 C7 H7 118.6 . . ?
C7 C8 C14 119.0(2) . . ?
C7 C8 C54 118.2(2) . . ?
C14 C8 C54 122.70(19) . . ?
C10 C9 H9 119.1 . . ?
C10 C9 C14 121.8(2) . . ?
C14 C9 H9 119.1 . . ?
C9 C10 H10 119.0 . . ?
C9 C10 C11 121.9(2) . . ?
C11 C10 H10 119.0 . . ?
C1 C11 C10 123.24(19) . . ?
C1 C11 C15 120.1(2) . . ?
C15 C11 C10 116.7(2) . . ?
C3 C12 C4 122.6(2) . . ?
C3 C12 C15 120.1(2) . . ?
C15 C12 C4 117.3(3) . . ?
C6 C13 C5 122.5(2) . . ?
C6 C13 C16 119.9(2) . . ?
C16 C13 C5 117.5(2) . . ?
C8 C14 C9 122.5(2) . . ?
C8 C14 C16 119.60(19) . . ?
C9 C14 C16 117.9(2) . . ?
C12 C15 C11 118.6(2) . . ?
C16 C15 C11 120.8(2) . . ?
C16 C15 C12 120.6(2) . . ?
C13 C16 C14 119.3(2) . . ?
C15 C16 C13 120.3(2) . . ?
C15 C16 C14 120.27(19) . . ?
O21 C20 C21 114.3(2) . . ?
O22 C20 C21 118.65(18) . . ?
O22 C20 O21 127.0(2) . . ?
C22 C21 C20 118.33(19) . . ?
C26 C21 C20 122.3(2) . . ?
C26 C21 C22 119.2(2) . . ?
C21 C22 H22 119.7 . . ?
C23 C22 C21 120.6(2) . . ?
C23 C22 H22 119.7 . . ?
C22 C23 H23 119.9 . . ?
C22 C23 C24 120.2(2) . . ?
C24 C23 H23 119.9 . . ?
C23 C24 C1 118.3(2) . . ?
C25 C24 C1 122.71(19) . . ?
C25 C24 C23 118.9(2) . . ?
C24 C25 H25 119.9 . . ?
C24 C25 C26 120.18(19) . . ?
C26 C25 H25 119.9 . . ?
C21 C26 C25 120.9(2) . . ?
C21 C26 H26 119.6 . . ?
C25 C26 H26 119.6 . . ?
O31 C30 C31 120.64(19) . . ?
O32 C30 C31 115.2(2) . . ?
O32 C30 O31 124.2(2) . . ?
C32 C31 C30 124.3(2) . . ?
C36 C31 C30 116.5(2) . . ?
C36 C31 C32 119.2(2) . . ?
C31 C32 H32 120.3 . . ?
C31 C32 C33 119.4(2) . . ?
C33 C32 H32 120.3 . . ?
C32 C33 H33 119.0 . . ?
C34 C33 C32 121.9(2) . . ?
C34 C33 H33 119.0 . . ?
C33 C34 C3 124.7(2) . . ?
C33 C34 C35 117.6(2) . . ?
C35 C34 C3 117.8(2) . . ?
C34 C35 H35 119.4 . . ?
C34 C35 C36 121.3(2) . . ?
C36 C35 H35 119.4 . . ?
C31 C36 C35 120.7(2) . . ?
C31 C36 H36 119.7 . . ?
C35 C36 H36 119.7 . . ?
O41 C40 C41 116.15(18) . . ?
O41 C40 O42 125.0(2) . . ?
O42 C40 C41 118.83(18) . . ?
C42 C41 C40 118.6(2) . . ?
C46 C41 C40 121.89(18) . . ?
C46 C41 C42 119.4(2) . . ?
C41 C42 H42 119.6 . . ?
C43 C42 C41 120.7(2) . . ?
C43 C42 H42 119.6 . . ?
C42 C43 H43 119.8 . . ?
C42 C43 C44 120.39(19) . . ?
C44 C43 H43 119.8 . . ?
C43 C44 C6 118.98(18) . . ?
C45 C44 C6 122.28(19) . . ?
C45 C44 C43 118.6(2) . . ?
C44 C45 H45 119.5 . . ?
C46 C45 C44 120.9(2) . . ?
C46 C45 H45 119.5 . . ?
C41 C46 C45 119.84(19) . . ?
C41 C46 H46 120.1 . . ?
C45 C46 H46 120.1 . . ?
O51 C50 C51 116.7(2) . . ?
O52 C50 C51 117.62(19) . . ?
O52 C50 O51 125.7(2) . . ?
C52 C51 C50 121.7(2) . . ?
C56 C51 C50 119.9(2) . . ?
C56 C51 C52 118.4(2) . . ?
C51 C52 H52 119.6 . . ?
C53 C52 C51 120.7(2) . . ?
C53 C52 H52 119.6 . . ?
C52 C53 H53 119.4 . . ?
C52 C53 C54 121.2(3) . . ?
C54 C53 H53 119.4 . . ?
C53 C54 C8 122.0(2) . . ?
C55 C54 C8 119.9(2) . . ?
C55 C54 C53 118.0(2) . . ?
C54 C55 H55 119.4 . . ?
C54 C55 C56 121.2(2) . . ?
C56 C55 H55 119.4 . . ?
C51 C56 C55 120.5(2) . . ?
C51 C56 H56 119.8 . . ?
C55 C56 H56 119.8 . . ?
Mg2 Mg1 Mg2 180.00(3) 1_465 2_765 ?
O1 Mg1 Mg2 147.21(4) . 1_465 ?
O1 Mg1 Mg2 32.79(4) . 2_765 ?
O1 Mg1 Mg2 147.21(4) 2_675 2_765 ?
O1 Mg1 Mg2 32.79(4) 2_675 1_465 ?
O1 Mg1 O1 180.0 2_675 . ?
O21 Mg1 Mg2 70.30(5) 2_675 2_765 ?
O21 Mg1 Mg2 109.70(5) 2_675 1_465 ?
O21 Mg1 Mg2 70.30(5) . 1_465 ?
O21 Mg1 Mg2 109.70(5) . 2_765 ?
O21 Mg1 O1 87.30(7) 2_675 . ?
O21 Mg1 O1 87.30(7) . 2_675 ?
O21 Mg1 O1 92.70(7) 2_675 2_675 ?
O21 Mg1 O1 92.70(7) . . ?
O21 Mg1 O21 180.0 . 2_675 ?
O21 Mg1 O32 89.64(7) . 1_554 ?
O21 Mg1 O32 89.64(7) 2_675 2_676 ?
O21 Mg1 O32 90.36(7) 2_675 1_554 ?
O21 Mg1 O32 90.36(7) . 2_676 ?
O32 Mg1 Mg2 118.24(6) 1_554 2_765 ?
O32 Mg1 Mg2 118.24(6) 2_676 1_465 ?
O32 Mg1 Mg2 61.76(6) 1_554 1_465 ?
O32 Mg1 Mg2 61.76(6) 2_676 2_765 ?
O32 Mg1 O1 91.32(7) 1_554 . ?
O32 Mg1 O1 88.68(7) 1_554 2_675 ?
O32 Mg1 O1 91.32(7) 2_676 2_675 ?
O32 Mg1 O1 88.68(7) 2_676 . ?
O32 Mg1 O32 180.00(9) 2_676 1_554 ?
O1 Mg2 Mg1 31.85(5) 2_765 1_645 ?
O1 Mg2 O31 97.62(7) 2_765 1_644 ?
O1 Mg2 O42 85.79(6) 2_765 1_554 ?
O2 Mg2 Mg1 156.74(6) . 1_645 ?
O2 Mg2 O1 170.80(8) . 2_765 ?
O2 Mg2 O22 95.24(7) . 1_645 ?
O2 Mg2 O31 85.76(7) . 1_644 ?
O2 Mg2 O42 86.00(7) . 1_554 ?
O2 Mg2 O52 86.83(7) . . ?
O22 Mg2 Mg1 70.75(5) 1_645 1_645 ?
O22 Mg2 O1 92.96(7) 1_645 2_765 ?
O22 Mg2 O31 95.32(8) 1_645 1_644 ?
O22 Mg2 O42 178.76(7) 1_645 1_554 ?
O31 Mg2 Mg1 77.46(5) 1_644 1_645 ?
O31 Mg2 O42 84.87(7) 1_644 1_554 ?
O42 Mg2 Mg1 108.11(5) 1_554 1_645 ?
O52 Mg2 Mg1 111.05(5) . 1_645 ?
O52 Mg2 O1 88.96(7) . 2_765 ?
O52 Mg2 O22 90.42(7) . 1_645 ?
O52 Mg2 O31 171.02(7) . 1_644 ?
O52 Mg2 O42 89.54(7) . 1_554 ?
Mg1 O1 Mg2 115.35(8) . 2_765 ?
Mg2 O2 H2A 112.1 . . ?
Mg2 O2 H2B 111.9 . . ?
H2A O2 H2B 106.9 . . ?
C20 O21 Mg1 134.89(15) . . ?
C20 O22 Mg2 131.83(14) . 1_465 ?
C30 O31 Mg2 120.63(14) . 1_466 ?
C30 O32 Mg1 145.8(2) . 1_556 ?
C40 O42 Mg2 130.62(15) . 1_556 ?
C50 O52 Mg2 131.19(16) . . ?

loop_
_geom_torsion_atom_site_label_1
_geom_torsion_atom_site_label_2
_geom_torsion_atom_site_label_3
_geom_torsion_atom_site_label_4
_geom_torsion
_geom_torsion_site_symmetry_1
_geom_torsion_site_symmetry_2
_geom_torsion_site_symmetry_3
_geom_torsion_site_symmetry_4
_geom_torsion_publ_flag
C1 C2 C3 C12 -1.0(3) . . . . ?
C1 C2 C3 C34 168.8(2) . . . . ?
C1 C11 C15 C12 3.0(3) . . . . ?
C1 C11 C15 C16 -173.98(19) . . . . ?
C1 C24 C25 C26 176.7(2) . . . . ?
C2 C1 C11 C10 176.5(2) . . . . ?
C2 C1 C11 C15 -2.8(3) . . . . ?
C2 C1 C24 C23 123.6(3) . . . . ?
C2 C1 C24 C25 -53.6(3) . . . . ?
C2 C3 C12 C4 179.4(2) . . . . ?
C2 C3 C12 C15 1.1(3) . . . . ?
C2 C3 C34 C33 64.4(3) . . . . ?
C2 C3 C34 C35 -113.9(3) . . . . ?
C3 C12 C15 C11 -2.1(3) . . . . ?
C3 C12 C15 C16 174.9(2) . . . . ?
C3 C34 C35 C36 177.5(3) . . . . ?
C4 C5 C13 C6 173.5(2) . . . . ?
C4 C5 C13 C16 -3.3(3) . . . . ?
C4 C12 C15 C11 179.53(19) . . . . ?
C4 C12 C15 C16 -3.5(3) . . . . ?
C5 C4 C12 C3 -174.7(2) . . . . ?
C5 C4 C12 C15 3.6(3) . . . . ?
C5 C13 C16 C14 -179.52(19) . . . . ?
C5 C13 C16 C15 3.3(3) . . . . ?
C6 C7 C8 C14 2.5(3) . . . . ?
C6 C7 C8 C54 -174.0(2) . . . . ?
C6 C13 C16 C14 3.6(3) . . . . ?
C6 C13 C16 C15 -173.6(2) . . . . ?
C6 C44 C45 C46 172.9(3) . . . . ?
C7 C6 C13 C5 -177.2(2) . . . . ?
C7 C6 C13 C16 -0.4(3) . . . . ?
C7 C6 C44 C43 53.5(3) . . . . ?
C7 C6 C44 C45 -122.4(3) . . . . ?
C7 C8 C14 C9 -179.5(2) . . . . ?
C7 C8 C14 C16 0.8(3) . . . . ?
C7 C8 C54 C53 -86.2(3) . . . . ?
C7 C8 C54 C55 89.5(3) . . . . ?
C8 C14 C16 C13 -3.7(3) . . . . ?
C8 C14 C16 C15 173.39(19) . . . . ?
C8 C54 C55 C56 -177.3(3) . . . . ?
C9 C10 C11 C1 173.7(2) . . . . ?
C9 C10 C11 C15 -7.0(3) . . . . ?
C9 C14 C16 C13 176.56(19) . . . . ?
C9 C14 C16 C15 -6.3(3) . . . . ?
C10 C9 C14 C8 -173.5(2) . . . . ?
C10 C9 C14 C16 6.2(3) . . . . ?
C10 C11 C15 C12 -176.40(19) . . . . ?
C10 C11 C15 C16 6.7(3) . . . . ?
C11 C1 C2 C3 1.9(3) . . . . ?
C11 C1 C24 C23 -47.9(3) . . . . ?
C11 C1 C24 C25 134.9(3) . . . . ?
C11 C15 C16 C13 176.96(19) . . . . ?
C11 C15 C16 C14 -0.2(3) . . . . ?
C12 C3 C34 C33 -125.8(3) . . . . ?
C12 C3 C34 C35 55.8(3) . . . . ?
C12 C4 C5 C13 -0.2(4) . . . . ?
C12 C15 C16 C13 0.1(3) . . . . ?
C12 C15 C16 C14 -177.03(19) . . . . ?
C13 C6 C7 C8 -2.7(3) . . . . ?
C13 C6 C44 C43 -124.8(3) . . . . ?
C13 C6 C44 C45 59.2(4) . . . . ?
C14 C8 C54 C53 97.5(3) . . . . ?
C14 C8 C54 C55 -86.8(3) . . . . ?
C14 C9 C10 C11 0.6(3) . . . . ?
C20 C21 C22 C23 176.7(2) . . . . ?
C20 C21 C26 C25 -176.4(2) . . . . ?
C21 C20 O21 Mg1 160.76(19) . . . . ?
C21 C20 O22 Mg2 169.83(16) . . . 1_465 ?
C21 C22 C23 C24 -0.7(4) . . . . ?
C22 C21 C26 C25 -0.5(4) . . . . ?
C22 C23 C24 C1 -176.7(2) . . . . ?
C22 C23 C24 C25 0.6(4) . . . . ?
C23 C24 C25 C26 -0.5(4) . . . . ?
C24 C1 C2 C3 -169.9(2) . . . . ?
C24 C1 C11 C10 -12.1(3) . . . . ?
C24 C1 C11 C15 168.57(19) . . . . ?
C24 C25 C26 C21 0.4(4) . . . . ?
C26 C21 C22 C23 0.6(4) . . . . ?
C30 C31 C32 C33 -178.4(3) . . . . ?
C30 C31 C36 C35 178.0(3) . . . . ?
C31 C30 O31 Mg2 -171.54(15) . . . 1_466 ?
C31 C30 O32 Mg1 131.2(2) . . . 1_556 ?
C31 C32 C33 C34 -0.5(4) . . . . ?
C32 C31 C36 C35 -1.6(5) . . . . ?
C32 C33 C34 C3 -177.9(3) . . . . ?
C32 C33 C34 C35 0.4(4) . . . . ?
C33 C34 C35 C36 -0.9(5) . . . . ?
C34 C3 C12 C4 9.8(3) . . . . ?
C34 C3 C12 C15 -168.5(2) . . . . ?
C34 C35 C36 C31 1.6(6) . . . . ?
C36 C31 C32 C33 1.1(4) . . . . ?
C40 C41 C42 C43 173.9(3) . . . . ?
C40 C41 C46 C45 -176.4(2) . . . . ?
C41 C40 O42 Mg2 170.55(16) . . . 1_556 ?
C41 C42 C43 C44 2.1(4) . . . . ?
C42 C41 C46 C45 -0.6(4) . . . . ?
C42 C43 C44 C6 -175.6(3) . . . . ?
C42 C43 C44 C45 0.5(4) . . . . ?
C43 C44 C45 C46 -3.1(4) . . . . ?
C44 C6 C7 C8 178.8(2) . . . . ?
C44 C6 C13 C5 1.2(3) . . . . ?
C44 C6 C13 C16 177.9(2) . . . . ?
C44 C45 C46 C41 3.1(4) . . . . ?
C46 C41 C42 C43 -2.0(4) . . . . ?
C50 C51 C52 C53 -178.9(3) . . . . ?
C50 C51 C56 C55 179.2(3) . . . . ?
C51 C50 O52 Mg2 -172.21(16) . . . . ?
C51 C52 C53 C54 -1.1(6) . . . . ?
C52 C51 C56 C55 0.2(5) . . . . ?
C52 C53 C54 C8 177.5(3) . . . . ?
C52 C53 C54 C55 1.7(5) . . . . ?
C53 C54 C55 C56 -1.4(5) . . . . ?
C54 C8 C14 C9 -3.2(3) . . . . ?
C54 C8 C14 C16 177.09(19) . . . . ?
C54 C55 C56 C51 0.4(6) . . . . ?
C56 C51 C52 C53 0.1(5) . . . . ?
O21 C20 C21 C22 -7.8(4) . . . . ?
O21 C20 C21 C26 168.2(2) . . . . ?
O21 C20 O22 Mg2 -10.7(4) . . . 1_465 ?
O22 C20 C21 C22 171.8(2) . . . . ?
O22 C20 C21 C26 -12.2(4) . . . . ?
O22 C20 O21 Mg1 -18.7(5) . . . . ?
O31 C30 C31 C32 -14.0(4) . . . . ?
O31 C30 C31 C36 166.4(3) . . . . ?
O31 C30 O32 Mg1 -48.4(4) . . . 1_556 ?
O32 C30 C31 C32 166.3(2) . . . . ?
O32 C30 C31 C36 -13.2(3) . . . . ?
O32 C30 O31 Mg2 8.0(3) . . . 1_466 ?
O41 C40 C41 C42 13.1(4) . . . . ?
O41 C40 C41 C46 -171.1(3) . . . . ?
O41 C40 O42 Mg2 -7.3(4) . . . 1_556 ?
O42 C40 C41 C42 -164.9(2) . . . . ?
O42 C40 C41 C46 10.9(4) . . . . ?
O51 C50 C51 C52 16.6(4) . . . . ?
O51 C50 C51 C56 -162.3(3) . . . . ?
O51 C50 O52 Mg2 6.4(4) . . . . ?
O52 C50 C51 C52 -164.6(3) . . . . ?
O52 C50 C51 C56 16.4(4) . . . . ?

_smtbx_masks_special_details     ?
loop_
_smtbx_masks_void_nr
_smtbx_masks_void_average_x
_smtbx_masks_void_average_y
_smtbx_masks_void_average_z
_smtbx_masks_void_volume
_smtbx_masks_void_count_electrons
_smtbx_masks_void_content
1 -0.530 0.000 0.500 493.9 150.7 ?
2 -0.614 0.500 0.000 515.8 91.8 ?

_shelx_fab_file                  
;
-15 -10 1 -0.4688 -0.0199
-15 -9 1 -1.1046 -0.0003
-15 -9 2 1.7299 0.0020
-15 -9 3 -0.1440 0.0038
-15 -8 1 -1.9804 0.0086
-15 -8 2 1.3178 -0.0043
-15 -8 3 0.1109 0.0012
-15 -8 4 0.7762 0.0203
-15 -7 1 -1.6926 0.0114
-15 -7 2 0.5712 -0.0041
-15 -6 1 -0.8849 0.0138
-14 -12 1 -0.0173 -0.0229
-14 -12 2 -0.1474 0.0106
-14 -11 2 0.0919 0.0107
-14 -11 3 0.6232 0.0052
-14 -10 1 -1.3161 -0.0023
-14 -10 2 -0.9831 0.0014
-14 -10 3 0.0499 0.0041
-14 -10 4 -0.3082 -0.0042
-14 -9 1 0.9023 0.0065
-14 -9 2 1.3434 -0.0076
-14 -9 3 1.2608 -0.0002
-14 -9 4 -1.2459 -0.0039
-14 -9 5 -0.1896 -0.0057
-14 -8 2 -0.7191 0.0028
-14 -8 3 -0.1165 -0.0092
-14 -8 4 0.2078 -0.0046
-14 -8 6 0.2520 0.0074
-14 -7 1 -0.6777 0.0022
-14 -7 2 0.3221 0.0102
-14 -7 3 0.2069 -0.0073
-14 -7 4 -0.8563 -0.0033
-14 -7 5 -1.3189 0.0054
-14 -7 7 -0.8846 -0.0152
-14 -6 1 -0.2061 0.0028
-14 -6 2 -0.8726 0.0110
-14 -6 3 1.0090 -0.0069
-14 -6 5 1.5505 0.0097
-14 -6 6 0.8416 0.0057
-14 -5 1 0.6628 0.0069
-14 -5 2 -1.3739 0.0038
-14 -5 3 -0.5315 -0.0052
-14 -5 4 -1.9997 -0.0031
-14 -4 1 -0.0931 0.0120
-13 -14 1 -0.5526 0.0222
-13 -13 2 0.4964 0.0042
-13 -13 3 -0.2043 0.0042
-13 -12 1 1.6643 0.0284
-13 -12 2 -1.4088 0.0017
-13 -12 3 -1.0610 -0.0111
-13 -12 4 1.5791 -0.0053
-13 -12 5 0.5281 0.0039
-13 -11 1 3.2632 0.0459
-13 -11 2 -1.5540 -0.0069
-13 -11 3 0.6656 -0.0164
-13 -11 6 -1.2073 -0.0005
-13 -10 1 2.4951 0.0490
-13 -10 3 1.0347 -0.0107
-13 -10 4 0.4771 -0.0014
-13 -10 6 1.1117 -0.0023
-13 -10 7 0.5467 -0.0037
-13 -9 1 1.8220 0.0503
-13 -9 2 -1.9127 0.0013
-13 -9 4 -1.0950 0.0004
-13 -9 5 0.4543 0.0066
-13 -9 6 -1.3280 0.0008
-13 -9 7 -0.5183 -0.0036
-13 -9 8 -0.0487 0.0004
-13 -8 1 1.5566 0.0340
-13 -8 2 -0.1264 0.0018
-13 -8 3 -0.0388 -0.0087
-13 -8 4 -0.4411 -0.0000
-13 -8 5 0.3402 0.0064
-13 -8 6 -0.1255 -0.0004
-13 -8 8 -0.6523 -0.0064
-13 -7 2 -0.3463 -0.0010
-13 -7 3 0.4735 -0.0104
-13 -7 4 1.0744 -0.0015
-13 -7 5 2.5917 0.0052
-13 -7 6 1.0406 -0.0034
-13 -7 7 -0.2528 -0.0063
-13 -7 9 1.0674 0.0044
-13 -6 1 -0.0082 0.0350
-13 -6 2 0.1407 -0.0034
-13 -6 3 -0.3475 -0.0085
-13 -6 4 -2.3654 0.0004
-13 -6 5 -1.1064 0.0022
-13 -6 6 -1.4673 0.0020
-13 -6 7 -1.3560 -0.0033
-13 -6 8 -1.1462 -0.0053
-13 -6 9 0.1585 0.0098
-13 -5 1 -1.3973 0.0284
-13 -5 2 -0.8410 -0.0023
-13 -5 3 -0.5022 -0.0061
-13 -5 5 1.8143 0.0010
-13 -5 6 1.5005 0.0036
-13 -5 8 -0.6666 -0.0046
-13 -4 1 0.9504 0.0256
-13 -4 2 1.6023 0.0007
-13 -4 3 -2.4610 -0.0032
-13 -4 4 0.4289 0.0033
-13 -4 6 0.2309 -0.0025
-13 -4 7 -0.1829 -0.0054
-13 -3 1 -1.2567 0.0245
-13 -3 2 1.7720 -0.0020
-13 -3 3 -0.8805 -0.0041
-13 -3 4 2.7225 0.0018
-13 -3 5 -1.0431 0.0042
-13 -2 3 -2.1592 -0.0043
-12 -16 1 1.0976 0.0198
-12 -15 1 -1.0832 0.0136
-12 -15 2 -0.1665 0.0071
-12 -15 3 -2.7720 0.0015
-12 -14 1 0.5155 0.0064
-12 -14 3 -1.7790 -0.0068
-12 -14 4 2.7646 -0.0033
-12 -13 1 2.8390 0.0098
-12 -13 2 0.9888 0.0001
-12 -13 3 -2.1282 -0.0072
-12 -13 5 -0.3341 -0.0003
-12 -12 1 3.2308 0.0119
-12 -12 3 -2.7265 0.0020
-12 -12 4 0.0571 0.0052
-12 -12 6 -0.1349 -0.0064
-12 -12 7 0.0442 -0.0086
-12 -11 1 2.7690 0.0034
-12 -11 2 1.0316 0.0014
-12 -11 4 1.5758 0.0036
-12 -11 5 1.6455 0.0001
-12 -11 6 -1.6096 -0.0015
-12 -11 7 -0.8710 -0.0032
-12 -11 8 -0.4104 -0.0058
-12 -10 1 1.0055 -0.0118
-12 -10 2 0.4536 0.0035
-12 -10 3 -4.2754 0.0068
-12 -10 4 -2.1356 -0.0006
-12 -10 5 0.5677 -0.0010
-12 -10 6 0.1460 0.0007
-12 -10 8 0.3645 -0.0004
-12 -10 9 -0.6037 -0.0061
-12 -9 2 3.5796 0.0084
-12 -9 3 -0.2624 0.0110
-12 -9 5 0.8757 -0.0053
-12 -9 6 0.0021 -0.0003
-12 -9 7 -1.1341 0.0048
-12 -9 8 0.1232 0.0007
-12 -9 9 -0.1690 -0.0127
-12 -8 1 -1.4846 -0.0175
-12 -8 2 0.6061 0.0059
-12 -8 4 0.1875 -0.0011
-12 -8 5 2.4216 -0.0069
-12 -8 6 2.2081 -0.0041
-12 -8 7 0.5513 0.0027
-12 -8 8 0.4983 0.0017
-12 -8 10 0.3203 0.0061
-12 -7 1 0.8783 -0.0200
-12 -7 2 1.9839 0.0038
-12 -7 3 -1.2322 0.0126
-12 -7 5 -2.2549 -0.0086
-12 -7 6 -1.5717 -0.0031
-12 -7 7 -1.9157 0.0026
-12 -7 8 -2.3287 -0.0011
-12 -7 9 -0.0237 -0.0022
-12 -7 10 0.3046 0.0022
-12 -7 11 -0.6851 0.0081
-12 -6 1 -1.7645 -0.0291
-12 -6 2 -0.0343 0.0024
-12 -6 3 2.5202 0.0139
-12 -6 4 1.1478 0.0061
-12 -6 6 3.3091 -0.0026
-12 -6 7 1.8892 0.0023
-12 -6 8 -0.6020 -0.0015
-12 -6 9 1.5042 -0.0018
-12 -6 10 -0.4271 -0.0044
-12 -6 11 0.6335 0.0058
-12 -5 2 -0.0176 0.0043
-12 -5 3 1.6403 0.0127
-12 -5 4 -1.6051 0.0056
-12 -5 5 -2.3177 -0.0027
-12 -5 7 -0.3315 0.0003
-12 -5 8 -2.8731 -0.0006
-12 -5 10 -1.2578 -0.0038
-12 -4 1 -0.4846 -0.0318
-12 -4 3 1.0602 0.0114
-12 -4 4 -1.7525 0.0039
-12 -4 5 -2.8560 -0.0041
-12 -4 6 1.0039 -0.0024
-12 -4 8 -1.0809 0.0003
-12 -4 9 1.9230 -0.0045
-12 -4 10 -0.8954 -0.0010
-12 -3 1 1.2516 -0.0309
-12 -3 2 -1.1401 -0.0047
-12 -3 3 4.7143 0.0144
-12 -3 4 1.3996 0.0056
-12 -3 5 1.6648 -0.0058
-12 -3 6 2.8192 -0.0013
-12 -3 7 1.2404 0.0012
-12 -3 8 -1.9051 -0.0001
-12 -3 9 0.9601 -0.0030
-12 -2 1 0.7843 -0.0428
-12 -2 2 -3.9079 -0.0021
-12 -2 3 0.3959 0.0164
-12 -2 4 -4.4073 0.0044
-12 -2 5 -2.5207 -0.0056
-12 -2 6 -1.3689 0.0008
-12 -2 7 0.8064 0.0051
-12 -1 1 -0.0867 -0.0620
-12 -1 2 -1.8279 0.0039
-12 -1 3 3.5606 0.0172
-12 -1 4 0.5892 0.0027
-12 -1 5 1.3423 -0.0044
-12 0 1 0.9066 -0.0749
-12 0 2 -1.3011 0.0038
-12 0 3 -0.1302 0.0181
-11 -17 1 -0.2617 0.0313
-11 -17 2 -0.2281 0.0076
-11 -16 2 1.8436 -0.0045
-11 -16 3 -1.7157 0.0022
-11 -15 2 1.8222 0.0001
-11 -15 4 0.6897 -0.0022
-11 -15 5 0.6167 0.0003
-11 -14 2 2.0037 -0.0028
-11 -14 3 -1.7759 0.0005
-11 -14 4 -0.2389 0.0058
-11 -14 5 1.3925 -0.0005
-11 -14 6 -1.1231 -0.0122
-11 -13 1 -2.0024 0.0165
-11 -13 2 0.5796 -0.0054
-11 -13 4 0.4334 0.0108
-11 -13 5 0.3723 0.0043
-11 -13 7 0.3508 -0.0061
-11 -12 1 -1.1672 0.0101
-11 -12 2 3.7024 -0.0080
-11 -12 3 -1.8556 0.0014
-11 -12 4 0.0633 0.0080
-11 -12 5 0.5834 0.0035
-11 -12 6 0.4185 0.0010
-11 -12 8 0.5282 -0.0035
-11 -11 2 3.1191 -0.0064
-11 -11 3 -1.3675 0.0014
-11 -11 4 0.5279 0.0042
-11 -11 5 -0.0175 0.0002
-11 -11 6 0.5087 -0.0028
-11 -11 7 0.4716 -0.0031
-11 -11 9 -0.0960 -0.0006
-11 -10 1 -2.0906 0.0027
-11 -10 2 3.1910 -0.0057
-11 -10 4 -1.0074 0.0028
-11 -10 5 -1.6445 -0.0007
-11 -10 6 0.3867 -0.0027
-11 -10 7 -1.9295 -0.0010
-11 -10 8 -0.1871 -0.0017
-11 -10 10 -0.1268 0.0018
-11 -9 1 -3.2007 -0.0062
-11 -9 2 0.6176 -0.0052
-11 -9 3 -0.6397 0.0064
-11 -9 5 -0.0263 -0.0000
-11 -9 6 3.6341 -0.0055
-11 -9 7 -0.3927 0.0009
-11 -9 8 1.5565 0.0025
-11 -9 11 0.3326 0.0133
-11 -8 1 0.8946 -0.0145
-11 -8 2 2.8253 -0.0032
-11 -8 3 1.3541 0.0073
-11 -8 4 -1.3776 0.0096
-11 -8 5 -1.9847 -0.0005
-11 -8 7 -2.4154 0.0018
-11 -8 8 -0.5380 0.0024
-11 -8 9 -1.9196 -0.0061
-11 -8 10 -0.9622 -0.0052
-11 -8 11 -0.5894 0.0021
-11 -7 3 2.4696 0.0083
-11 -7 4 0.1388 0.0083
-11 -7 5 -1.0550 -0.0003
-11 -7 6 3.1799 -0.0039
-11 -7 7 0.3075 0.0020
-11 -7 8 1.7859 0.0023
-11 -7 9 0.9901 -0.0056
-11 -7 10 2.3018 -0.0090
-11 -7 11 1.5064 -0.0002
-11 -7 12 2.1738 0.0156
-11 -6 1 0.1685 -0.0363
-11 -6 2 -1.9467 -0.0008
-11 -6 4 -1.2113 0.0053
-11 -6 5 -1.4733 0.0011
-11 -6 6 2.2194 -0.0036
-11 -6 7 -0.7241 -0.0009
-11 -6 8 -0.0063 0.0017
-11 -6 9 -1.1856 -0.0004
-11 -6 11 -2.8280 0.0017
-11 -6 13 -0.8523 -0.0044
-11 -5 1 -1.1202 -0.0366
-11 -5 2 -0.9378 -0.0070
-11 -5 3 2.7409 0.0067
-11 -5 5 -3.2821 0.0008
-11 -5 6 -1.7687 -0.0008
-11 -5 7 -0.9172 -0.0003
-11 -5 9 -0.1372 -0.0020
-11 -5 10 1.1278 -0.0030
-11 -5 11 -1.2050 0.0030
-11 -5 12 2.2981 0.0075
-11 -5 13 -0.3570 -0.0009
-11 -4 1 -0.5488 -0.0179
-11 -4 2 -2.0766 -0.0099
-11 -4 3 1.9576 0.0043
-11 -4 4 2.6880 0.0039
-11 -4 6 2.9364 0.0028
-11 -4 7 3.3685 0.0008
-11 -4 8 -0.0247 -0.0007
-11 -4 9 0.5390 -0.0039
-11 -4 10 0.5055 -0.0055
-11 -4 12 2.5042 0.0047
-11 -3 1 -0.3575 -0.0154
-11 -3 2 -2.3190 -0.0052
-11 -3 3 -1.0643 0.0045
-11 -3 4 -0.8860 0.0008
-11 -3 5 -4.9628 0.0008
-11 -3 7 -0.2083 0.0022
-11 -3 8 -1.5775 -0.0035
-11 -3 9 0.3858 -0.0046
-11 -3 10 0.2137 -0.0043
-11 -3 11 -2.2383 0.0020
-11 -3 12 3.5097 0.0038
-11 -2 1 -0.2163 -0.0261
-11 -2 2 -0.2500 0.0016
-11 -2 3 -0.1128 0.0026
-11 -2 4 4.6696 -0.0020
-11 -2 5 2.2121 0.0008
-11 -2 6 1.2866 0.0059
-11 -2 7 2.5599 0.0036
-11 -2 8 0.1584 -0.0027
-11 -2 9 2.0957 -0.0052
-11 -1 3 -3.5813 -0.0026
-11 -1 4 1.5222 -0.0048
-11 -1 5 -3.0660 0.0006
-11 -1 6 -1.9127 0.0064
-11 -1 7 0.5020 0.0046
-11 -1 8 -1.5739 -0.0012
-11 -1 9 -2.4341 -0.0057
-11 0 1 -2.4692 -0.0112
-11 0 2 0.2236 -0.0044
-11 0 4 3.3962 -0.0023
-11 0 5 -1.5657 0.0023
-11 0 6 1.2790 0.0050
-11 0 7 0.4594 0.0038
-11 1 1 2.8563 0.0076
-11 1 2 4.0304 -0.0021
-11 1 3 -0.6206 -0.0075
-11 1 4 3.6668 -0.0031
-11 1 5 -2.2253 0.0032
-11 2 1 -0.7308 0.0137
-11 2 2 0.9076 -0.0041
-10 -18 1 -0.0967 -0.0101
-10 -18 2 -0.2876 -0.0019
-10 -17 1 0.8576 -0.0238
-10 -17 3 0.4947 0.0037
-10 -17 4 0.0674 -0.0004
-10 -16 1 0.2411 -0.0273
-10 -16 2 0.3692 0.0027
-10 -16 3 2.0547 0.0125
-10 -16 5 -0.4973 -0.0049
-10 -15 1 -1.7578 -0.0344
-10 -15 3 0.9372 0.0152
-10 -15 4 -2.1025 0.0089
-10 -15 5 0.8846 -0.0028
-10 -15 6 -0.3212 -0.0104
-10 -15 7 0.2256 -0.0029
-10 -14 1 -0.7712 -0.0202
-10 -14 2 0.1754 -0.0013
-10 -14 3 1.7084 0.0103
-10 -14 5 0.4356 -0.0017
-10 -14 6 0.5080 -0.0025
-10 -14 7 0.1979 0.0030
-10 -14 8 -0.4124 0.0029
-10 -13 2 1.3953 -0.0070
-10 -13 3 2.9045 0.0114
-10 -13 4 -0.0447 0.0046
-10 -13 6 0.6034 0.0022
-10 -13 7 -0.5804 0.0026
-10 -13 8 1.2014 -0.0018
-10 -13 9 1.3523 0.0038
-10 -12 1 -4.1553 -0.0363
-10 -12 2 -0.9662 0.0039
-10 -12 3 0.4783 0.0091
-10 -12 4 -2.8879 -0.0005
-10 -12 5 -0.7391 -0.0030
-10 -12 6 1.0977 0.0024
-10 -12 7 -0.6102 -0.0002
-10 -12 8 -0.8451 -0.0035
-10 -12 9 0.5647 -0.0030
-10 -12 10 -1.6423 0.0058
-10 -11 1 -2.4220 -0.0430
-10 -11 2 2.0820 0.0070
-10 -11 3 3.0393 0.0115
-10 -11 5 0.5170 -0.0045
-10 -11 6 0.3926 0.0040
-10 -11 7 -1.9986 0.0008
-10 -11 8 0.2125 -0.0037
-10 -11 9 0.9285 -0.0079
-10 -11 10 -3.0300 -0.0011
-10 -11 11 -0.0880 0.0079
-10 -10 1 -5.0005 -0.0498
-10 -10 2 -1.5031 0.0015
-10 -10 3 0.9846 0.0120
-10 -10 4 -2.3991 0.0010
-10 -10 6 2.8180 0.0038
-10 -10 7 -0.5142 0.0050
-10 -10 8 1.2652 -0.0038
-10 -10 9 0.7229 -0.0080
-10 -10 10 -0.1453 -0.0045
-10 -10 11 2.0636 0.0091
-10 -9 2 2.0277 0.0034
-10 -9 3 3.8548 0.0128
-10 -9 4 -1.2570 -0.0010
-10 -9 5 -1.5172 -0.0043
-10 -9 6 0.9032 0.0038
-10 -9 7 -2.1982 0.0081
-10 -9 8 0.7896 -0.0022
-10 -9 9 0.9185 -0.0085
-10 -9 10 -1.7623 -0.0018
-10 -9 11 -0.4001 0.0046
-10 -9 12 0.4626 0.0032
-10 -8 1 -4.8254 -0.0659
-10 -8 2 -2.5540 0.0055
-10 -8 4 -0.5724 -0.0026
-10 -8 5 0.6633 -0.0054
-10 -8 6 2.7710 0.0035
-10 -8 7 -1.1314 0.0077
-10 -8 8 0.6310 -0.0008
-10 -8 9 0.7774 -0.0077
-10 -8 11 0.1402 0.0025
-10 -8 13 -0.2938 -0.0018
-10 -7 1 -1.7479 -0.0663
-10 -7 2 0.0869 0.0028
-10 -7 3 2.1148 0.0121
-10 -7 5 -1.8938 -0.0044
-10 -7 6 -0.0673 0.0041
-10 -7 7 -2.1342 0.0074
-10 -7 9 0.3510 -0.0062
-10 -7 10 -1.0928 -0.0038
-10 -7 11 0.2077 0.0034
-10 -7 12 0.7042 0.0050
-10 -7 13 1.7221 -0.0036
-10 -6 1 -0.3011 -0.0522
-10 -6 2 0.3177 0.0004
-10 -6 3 1.1866 0.0060
-10 -6 6 -0.1561 0.0053
-10 -6 7 -0.9994 0.0073
-10 -6 8 1.3411 -0.0014
-10 -6 10 0.6680 -0.0026
-10 -6 11 -1.6177 0.0012
-10 -6 12 -0.6683 0.0010
-10 -6 14 -2.5498 -0.0116
-10 -5 1 -2.2477 -0.0276
-10 -5 2 -2.7140 -0.0006
-10 -5 3 1.1161 0.0036
-10 -5 4 0.9483 -0.0017
-10 -5 5 2.0162 -0.0052
-10 -5 7 1.7674 0.0080
-10 -5 8 1.8449 -0.0015
-10 -5 9 -1.4669 -0.0085
-10 -5 10 2.1669 -0.0038
-10 -5 11 -2.5649 0.0018
-10 -5 13 2.7574 0.0055
-10 -5 14 -1.5835 -0.0093
-10 -4 1 5.5082 -0.0236
-10 -4 2 -1.4549 0.0021
-10 -4 3 -2.1452 0.0034
-10 -4 4 -1.4940 -0.0084
-10 -4 5 -1.5905 -0.0040
-10 -4 6 -4.3081 0.0074
-10 -4 8 -0.2391 -0.0007
-10 -4 9 -1.9821 -0.0060
-10 -4 11 -3.9406 0.0015
-10 -4 12 0.5053 0.0028
-10 -4 13 2.5931 -0.0004
-10 -4 15 0.7338 -0.0022
-10 -3 1 0.1104 -0.0289
-10 -3 3 0.3082 0.0017
-10 -3 4 4.2423 -0.0125
-10 -3 5 3.0196 -0.0024
-10 -3 6 -1.7921 0.0076
-10 -3 7 2.8343 0.0079
-10 -3 8 -1.4696 0.0009
-10 -3 9 -1.5300 -0.0036
-10 -3 10 4.8431 -0.0034
-10 -3 11 -3.7727 -0.0002
-10 -3 12 -0.6042 -0.0004
-10 -3 14 -2.3241 0.0084
-10 -2 1 6.1374 -0.0225
-10 -2 2 1.8950 0.0151
-10 -2 4 1.1222 -0.0153
-10 -2 5 0.2587 -0.0039
-10 -2 6 -2.7868 0.0077
-10 -2 7 6.1481 0.0065
-10 -2 8 -1.5134 0.0011
-10 -2 9 -0.7335 -0.0051
-10 -2 10 3.9870 -0.0034
-10 -2 11 -3.3028 -0.0002
-10 -2 12 0.5741 -0.0015
-10 -2 13 2.5107 -0.0001
-10 -1 1 0.0585 -0.0108
-10 -1 2 0.8521 0.0095
-10 -1 3 -4.5576 -0.0010
-10 -1 5 -1.1867 -0.0047
-10 -1 6 -4.2994 0.0061
-10 -1 7 2.2553 0.0049
-10 -1 8 -3.6060 0.0011
-10 -1 10 3.1578 -0.0012
-10 -1 11 -3.3486 -0.0018
-10 -1 12 -0.1565 -0.0043
-10 0 1 1.4466 0.0018
-10 0 2 2.0062 0.0063
-10 0 3 -2.6590 -0.0007
-10 0 4 2.8527 -0.0065
-10 0 6 -0.2107 0.0031
-10 0 7 1.9630 0.0054
-10 0 8 -3.6036 0.0023
-10 0 9 -1.4145 0.0018
-10 0 10 2.1590 -0.0003
-10 1 1 3.0701 0.0076
-10 1 2 3.3022 0.0065
-10 1 3 -1.6033 -0.0039
-10 1 4 0.5536 -0.0061
-10 1 5 0.0541 -0.0028
-10 1 7 2.4709 0.0044
-10 1 8 2.0250 0.0023
-10 1 9 0.9338 0.0023
-10 2 1 -3.6327 0.0114
-10 2 2 -0.6951 0.0071
-10 2 3 -0.3535 -0.0065
-10 2 4 0.8644 -0.0098
-10 2 5 -0.0064 -0.0024
-10 2 6 -1.9701 0.0023
-10 3 3 -0.1833 -0.0035
-10 3 4 -0.9370 -0.0068
-10 4 1 3.9551 0.0315
-9 -18 1 0.8790 -0.0179
-9 -18 3 -0.7081 0.0062
-9 -18 4 0.1555 0.0028
-9 -17 1 -0.6078 -0.0264
-9 -17 2 -0.5625 0.0012
-9 -17 3 -1.0251 0.0091
-9 -17 5 -0.7450 0.0038
-9 -17 6 1.5243 0.0020
-9 -16 1 0.7974 -0.0207
-9 -16 2 0.6358 -0.0043
-9 -16 3 0.4818 0.0040
-9 -16 4 1.5331 0.0058
-9 -16 5 -1.6514 0.0019
-9 -16 6 -0.5437 0.0035
-9 -16 7 0.0242 0.0053
-9 -15 1 0.2163 -0.0199
-9 -15 2 0.0118 -0.0088
-9 -15 3 -1.0560 0.0016
-9 -15 4 0.5895 0.0044
-9 -15 5 -1.6491 0.0012
-9 -15 6 1.2934 -0.0003
-9 -15 8 -0.3453 0.0049
-9 -14 1 -0.1424 -0.0191
-9 -14 3 1.7005 0.0001
-9 -14 4 2.5603 0.0019
-9 -14 5 -0.9982 0.0026
-9 -14 6 2.0319 -0.0003
-9 -14 7 -0.9717 -0.0043
-9 -14 8 0.1733 -0.0045
-9 -14 9 0.0923 0.0026
-9 -13 1 -1.3493 -0.0105
-9 -13 2 -3.0549 -0.0041
-9 -13 3 -1.4491 -0.0005
-9 -13 4 -2.0915 0.0015
-9 -13 5 -3.1450 0.0023
-9 -13 6 -0.1556 0.0006
-9 -13 8 0.3819 -0.0051
-9 -13 9 -0.0220 -0.0053
-9 -13 10 -0.7613 0.0014
-9 -12 1 0.6387 -0.0109
-9 -12 2 2.1590 -0.0069
-9 -12 3 3.4996 -0.0024
-9 -12 4 2.6659 -0.0016
-9 -12 6 1.4701 0.0065
-9 -12 7 0.1498 0.0009
-9 -12 9 0.2226 -0.0039
-9 -12 10 -0.4348 -0.0021
-9 -12 11 -0.6857 -0.0032
-9 -11 2 -2.8847 -0.0069
-9 -11 3 -0.9128 0.0003
-9 -11 4 -1.9236 -0.0003
-9 -11 5 -2.1794 0.0024
-9 -11 7 0.1225 0.0058
-9 -11 8 0.0737 -0.0024
-9 -11 10 0.7712 -0.0019
-9 -11 12 2.1311 -0.0069
-9 -10 1 1.0083 0.0008
-9 -10 3 1.2339 -0.0040
-9 -10 4 1.8505 -0.0066
-9 -10 5 1.1483 0.0007
-9 -10 6 -0.0787 0.0072
-9 -10 8 -1.6773 -0.0011
-9 -10 9 1.3192 -0.0042
-9 -10 11 -2.7209 0.0024
-9 -10 12 2.3759 0.0005
-9 -10 13 0.2942 -0.0071
-9 -9 1 1.3816 -0.0166
-9 -9 2 -0.1770 0.0013
-9 -9 3 1.5743 -0.0071
-9 -9 5 -2.3796 -0.0015
-9 -9 6 -0.3516 0.0047
-9 -9 7 0.5550 0.0031
-9 -9 9 4.6119 -0.0038
-9 -9 10 0.2937 -0.0014
-9 -9 11 0.7414 0.0013
-9 -9 12 0.7736 0.0034
-9 -9 13 0.5326 -0.0035
-9 -8 1 -2.9506 0.0031
-9 -8 2 -5.4261 0.0057
-9 -8 3 -3.8714 -0.0111
-9 -8 4 1.1491 -0.0073
-9 -8 6 2.8647 0.0049
-9 -8 7 -0.0870 0.0020
-9 -8 8 -1.1120 -0.0003
-9 -8 10 -3.3168 -0.0028
-9 -8 11 -1.7097 0.0015
-9 -8 12 -0.6483 0.0007
-9 -7 1 7.2236 0.0327
-9 -7 2 5.1935 0.0019
-9 -7 3 6.5087 -0.0148
-9 -7 4 6.2080 -0.0028
-9 -7 5 -3.7407 0.0056
-9 -7 7 -2.3550 0.0037
-9 -7 8 -2.1692 0.0011
-9 -7 9 1.0177 -0.0012
-9 -7 10 0.2920 -0.0044
-9 -7 11 0.1194 -0.0018
-9 -7 13 1.9081 0.0003
-9 -7 14 -1.4917 -0.0042
-9 -6 1 -2.4647 0.0469
-9 -6 2 -11.0364 -0.0060
-9 -6 3 -6.1020 -0.0185
-9 -6 4 -2.7859 -0.0040
-9 -6 5 -4.3842 0.0020
-9 -6 6 3.8694 0.0035
-9 -6 8 0.9951 0.0008
-9 -6 10 2.0492 -0.0027
-9 -6 11 0.5484 -0.0044
-9 -6 12 -1.8634 0.0010
-9 -6 13 4.3432 -0.0009
-9 -6 14 -0.2082 -0.0044
-9 -6 15 -1.7689 0.0073
-9 -5 1 7.9390 0.0536
-9 -5 3 6.8007 -0.0177
-9 -5 4 3.9985 -0.0082
-9 -5 5 -1.9649 0.0020
-9 -5 6 1.6933 0.0023
-9 -5 7 -1.3417 -0.0003
-9 -5 8 -2.4369 0.0018
-9 -5 9 -2.3303 0.0031
-9 -5 10 1.2187 -0.0021
-9 -5 12 -4.7596 -0.0002
-9 -5 14 -0.8050 -0.0029
-9 -5 15 -1.4050 0.0029
-9 -4 2 -2.5038 0.0024
-9 -4 4 0.0747 -0.0082
-9 -4 5 -2.4915 0.0034
-9 -4 6 2.1394 0.0030
-9 -4 7 -0.4280 -0.0009
-9 -4 8 -0.3340 0.0040
-9 -4 9 -1.4615 0.0052
-9 -4 10 1.9470 -0.0015
-9 -4 11 -0.4050 -0.0038
-9 -4 12 -6.1694 -0.0001
-9 -4 13 4.1687 0.0013
-9 -4 14 0.6771 -0.0023
-9 -4 15 -2.0470 -0.0029
-9 -4 16 1.2392 0.0163
-9 -3 1 -1.4926 0.0370
-9 -3 2 -6.9557 0.0121
-9 -3 3 -2.6680 -0.0112
-9 -3 5 -2.8463 0.0025
-9 -3 6 2.6334 0.0011
-9 -3 7 1.5370 -0.0012
-9 -3 8 1.8708 0.0052
-9 -3 10 4.2936 -0.0014
-9 -3 11 3.4451 -0.0043
-9 -3 13 4.0535 0.0037
-9 -3 15 -1.8749 -0.0056
-9 -3 16 1.4426 0.0195
-9 -2 1 8.9715 0.0295
-9 -2 2 4.1055 0.0040
-9 -2 3 4.6241 -0.0094
-9 -2 4 2.2616 -0.0024
-9 -2 6 -0.7538 -0.0043
-9 -2 7 -4.7915 -0.0021
-9 -2 8 -0.8966 0.0048
-9 -2 9 -3.8375 0.0054
-9 -2 10 2.6033 -0.0017
-9 -2 11 -0.8760 -0.0064
-9 -2 12 -5.5585 -0.0001
-9 -2 13 2.0481 0.0036
-9 -2 14 0.5285 -0.0049
-9 -2 15 -1.4679 -0.0045
-9 -1 1 -0.9613 0.0359
-9 -1 2 -4.6785 -0.0004
-9 -1 3 -0.7781 -0.0094
-9 -1 4 -0.9355 0.0001
-9 -1 5 1.5173 -0.0005
-9 -1 7 2.0428 -0.0026
-9 -1 8 4.5525 0.0036
-9 -1 9 -4.7340 0.0050
-9 -1 11 2.2603 -0.0051
-9 -1 12 -1.9208 -0.0017
-9 -1 14 0.6506 -0.0049
-9 0 1 -2.0964 0.0326
-9 0 2 1.2575 0.0005
-9 0 3 2.1983 -0.0072
-9 0 4 -1.8301 -0.0002
-9 0 5 2.2871 -0.0007
-9 0 6 -3.3564 -0.0054
-9 0 8 4.3160 0.0048
-9 0 9 -6.4671 0.0055
-9 0 10 1.9391 -0.0005
-9 0 11 -1.3200 -0.0022
-9 0 12 -2.7947 -0.0009
-9 0 13 -0.0738 0.0006
-9 1 2 2.6213 0.0048
-9 1 3 -0.9091 -0.0017
-9 1 4 -3.3980 -0.0008
-9 1 5 2.6968 -0.0002
-9 1 6 -6.1835 -0.0053
-9 1 7 -1.0062 -0.0028
-9 1 8 1.5028 0.0050
-9 1 9 -4.4863 0.0051
-9 1 10 4.4895 0.0006
-9 1 11 2.8599 -0.0009
-9 1 12 -0.7032 0.0002
-9 2 1 -4.2712 0.0404
-9 2 4 0.7343 0.0003
-9 2 5 6.3376 0.0011
-9 2 6 -2.1877 -0.0041
-9 2 7 5.1275 -0.0041
-9 2 8 3.7332 0.0034
-9 2 9 -2.1116 0.0043
-9 2 10 -0.3934 0.0016
-9 3 1 -3.0526 0.0465
-9 3 2 3.5811 -0.0024
-9 3 3 -0.7175 -0.0057
-9 3 5 1.7856 -0.0001
-9 3 6 -5.3465 -0.0036
-9 3 7 -0.5359 -0.0038
-9 3 8 -1.4580 0.0016
-9 4 1 -4.1219 0.0429
-9 4 2 0.3290 -0.0016
-9 4 3 -2.2095 -0.0036
-9 4 4 -0.4927 0.0013
-9 4 5 2.9452 -0.0005
-9 4 6 -2.0693 -0.0043
-9 5 1 1.1666 0.0396
-9 5 2 4.4245 0.0011
-9 5 3 0.2936 0.0009
-8 -18 2 -0.9665 0.0020
-8 -18 3 0.7028 0.0008
-8 -18 4 0.2809 0.0005
-8 -17 1 0.5431 -0.0282
-8 -17 2 -1.0954 -0.0016
-8 -17 4 1.9512 -0.0030
-8 -17 5 -0.5262 -0.0027
-8 -17 7 1.0689 0.0075
-8 -16 1 2.5847 -0.0297
-8 -16 2 0.3806 -0.0015
-8 -16 3 -1.9333 0.0033
-8 -16 4 2.7555 0.0012
-8 -16 5 -2.1974 0.0004
-8 -16 6 -1.0132 -0.0019
-8 -16 7 -0.9671 -0.0033
-8 -16 8 -0.7795 -0.0004
-8 -15 1 0.1648 -0.0316
-8 -15 2 -1.5227 0.0017
-8 -15 3 -1.4011 0.0030
-8 -15 4 2.8844 -0.0012
-8 -15 5 -0.6742 -0.0007
-8 -15 7 0.8286 0.0050
-8 -15 8 1.5292 -0.0062
-8 -15 9 -0.7096 -0.0067
-8 -14 1 4.3875 -0.0323
-8 -14 2 -1.5173 0.0038
-8 -14 3 0.0140 0.0007
-8 -14 5 -1.3209 -0.0001
-8 -14 6 -1.5464 0.0066
-8 -14 7 -1.9940 0.0056
-8 -14 8 -0.2173 0.0006
-8 -14 9 -2.3354 -0.0028
-8 -14 10 0.0577 -0.0068
-8 -13 2 -1.8556 0.0072
-8 -13 3 0.9216 -0.0029
-8 -13 4 0.1126 -0.0095
-8 -13 5 2.1199 -0.0011
-8 -13 6 -0.9466 0.0068
-8 -13 7 1.3926 0.0031
-8 -13 8 1.3677 0.0006
-8 -12 1 3.0744 -0.0174
-8 -12 3 0.2267 0.0001
-8 -12 4 -0.7370 -0.0095
-8 -12 5 1.9834 -0.0043
-8 -12 6 -0.7395 0.0063
-8 -12 7 1.2218 0.0064
-8 -12 8 -0.7036 0.0001
-8 -12 9 -0.4557 -0.0020
-8 -12 10 0.1041 0.0017
-8 -12 11 -1.9392 0.0028
-8 -12 12 0.2936 -0.0048
-8 -11 1 4.5112 -0.0010
-8 -11 2 -1.5243 0.0179
-8 -11 4 -1.8112 -0.0148
-8 -11 5 -0.5560 -0.0029
-8 -11 6 -3.4424 0.0062
-8 -11 7 -0.3290 0.0061
-8 -11 8 -1.1330 -0.0004
-8 -11 9 1.3152 -0.0031
-8 -11 10 -0.0748 0.0003
-8 -11 11 -1.4785 0.0014
-8 -11 12 3.0899 0.0000
-8 -11 13 0.6242 -0.0031
-8 -10 1 0.0509 -0.0174
-8 -10 2 1.1744 0.0148
-8 -10 3 1.4036 0.0003
-8 -10 4 3.8472 -0.0110
-8 -10 5 3.5734 -0.0041
-8 -10 6 2.0983 0.0050
-8 -10 7 0.5668 0.0047
-8 -10 8 -2.1911 -0.0016
-8 -10 9 1.7869 -0.0033
-8 -10 10 1.1896 -0.0003
-8 -10 12 -0.1404 -0.0025
-8 -10 14 -0.7249 0.0067
-8 -9 1 2.9441 0.0049
-8 -9 2 0.0865 0.0145
-8 -9 3 -3.4461 -0.0046
-8 -9 4 -1.7778 -0.0129
-8 -9 5 -5.0893 -0.0044
-8 -9 7 -1.2639 0.0053
-8 -9 8 -0.3852 0.0009
-8 -9 9 -0.6678 -0.0028
-8 -9 10 1.5322 -0.0031
-8 -9 11 -3.4606 0.0011
-8 -9 12 2.1949 -0.0030
-8 -9 13 0.8381 -0.0050
-8 -9 14 1.1030 -0.0042
-8 -8 1 -1.4796 0.0209
-8 -8 2 -2.9135 0.0038
-8 -8 3 0.6404 -0.0029
-8 -8 4 2.7522 -0.0080
-8 -8 5 -0.1600 -0.0047
-8 -8 6 5.9007 0.0029
-8 -8 7 -0.6809 0.0058
-8 -8 8 0.2344 0.0025
-8 -8 9 2.7800 0.0007
-8 -8 11 -2.6704 -0.0000
-8 -8 12 0.4469 -0.0028
-8 -8 13 -0.4653 -0.0051
-8 -8 14 2.0510 0.0008
-8 -8 15 -1.7194 0.0047
-8 -7 1 5.7100 0.0383
-8 -7 3 2.4047 -0.0023
-8 -7 4 0.8395 -0.0041
-8 -7 5 -4.0997 -0.0061
-8 -7 6 1.1319 0.0017
-8 -7 7 -1.2732 0.0056
-8 -7 8 -4.8849 0.0032
-8 -7 9 -1.6537 0.0007
-8 -7 10 -0.4297 0.0018
-8 -7 11 -1.9327 0.0013
-8 -7 12 -0.8041 -0.0010
-8 -7 14 2.3499 0.0007
-8 -6 1 0.6481 0.0255
-8 -6 2 -2.9879 0.0042
-8 -6 4 -1.1883 -0.0069
-8 -6 5 -5.1514 -0.0069
-8 -6 6 1.0132 0.0006
-8 -6 7 0.3675 0.0027
-8 -6 8 -2.9042 0.0017
-8 -6 9 3.0857 0.0003
-8 -6 10 0.6220 0.0023
-8 -6 11 0.8112 0.0016
-8 -6 12 -1.5484 -0.0023
-8 -6 14 4.1277 -0.0015
-8 -6 15 -2.1086 0.0015
-8 -6 16 -0.1453 -0.0005
-8 -5 1 -0.2304 0.0148
-8 -5 2 1.9037 0.0130
-8 -5 3 3.2541 0.0021
-8 -5 5 1.8511 -0.0070
-8 -5 6 6.1238 -0.0005
-8 -5 7 2.9615 0.0005
-8 -5 8 0.8302 0.0004
-8 -5 11 2.9007 0.0002
-8 -5 13 -2.9097 -0.0011
-8 -5 15 -2.7918 0.0003
-8 -5 16 0.3595 0.0004
-8 -4 1 2.6793 0.0139
-8 -4 2 -3.3439 0.0111
-8 -4 3 -7.0171 0.0047
-8 -4 4 -2.5087 -0.0027
-8 -4 6 -2.3433 -0.0034
-8 -4 8 -2.2038 0.0023
-8 -4 9 -1.7373 0.0010
-8 -4 10 -2.8965 -0.0012
-8 -4 11 2.9559 0.0003
-8 -4 12 -1.6215 0.0001
-8 -4 13 0.1692 -0.0018
-8 -4 14 5.9013 -0.0021
-8 -4 15 -0.8756 0.0016
-8 -4 17 0.6700 0.0053
-8 -3 1 3.3108 0.0091
-8 -3 2 1.1575 0.0015
-8 -3 4 7.8901 0.0006
-8 -3 5 1.3177 -0.0049
-8 -3 7 -0.6148 0.0028
-8 -3 8 5.6703 0.0033
-8 -3 9 -0.1625 0.0022
-8 -3 10 -2.7182 -0.0002
-8 -3 11 4.7580 0.0004
-8 -3 12 -1.1535 0.0012
-8 -3 14 1.7221 -0.0023
-8 -3 16 -0.7621 0.0045
-8 -3 17 0.8069 0.0066
-8 -2 1 3.6446 0.0195
-8 -2 2 -4.4363 0.0050
-8 -2 3 -1.8815 0.0035
-8 -2 4 0.4735 0.0023
-8 -2 5 -0.3323 -0.0054
-8 -2 6 -0.3754 -0.0071
-8 -2 8 4.6718 0.0047
-8 -2 9 -1.1426 0.0014
-8 -2 10 -2.8657 -0.0002
-8 -2 11 4.3662 0.0011
-8 -2 12 -3.5991 0.0038
-8 -2 13 -2.8760 -0.0041
-8 -2 14 3.4977 -0.0063
-8 -2 15 0.0116 -0.0030
-8 -2 16 -0.1937 0.0033
-8 -2 17 0.6312 0.0040
-8 -1 1 2.8796 -0.0019
-8 -1 2 -3.6202 0.0058
-8 -1 3 -3.4450 0.0061
-8 -1 4 -4.0043 0.0036
-8 -1 5 0.8025 -0.0037
-8 -1 6 -4.8570 -0.0051
-8 -1 7 -3.4236 -0.0017
-8 -1 8 5.7683 0.0033
-8 -1 9 -2.5582 0.0007
-8 -1 10 -2.7230 -0.0007
-8 -1 11 6.7603 0.0027
-8 -1 12 0.2103 0.0031
-8 -1 13 -1.0082 -0.0030
-8 -1 15 -0.8848 -0.0011
-8 -1 16 -0.6407 0.0038
-8 0 1 2.9312 -0.0090
-8 0 3 4.9528 0.0063
-8 0 4 3.2425 0.0047
-8 0 5 9.0952 -0.0028
-8 0 6 -1.5952 -0.0064
-8 0 7 -2.4684 -0.0026
-8 0 9 -5.0720 0.0008
-8 0 10 -4.4493 -0.0013
-8 0 11 3.1966 0.0042
-8 0 12 -2.9821 0.0038
-8 0 13 -1.7169 -0.0009
-8 0 14 0.9896 -0.0079
-8 0 15 0.4388 0.0013
-8 1 1 1.0998 0.0001
-8 1 2 -1.4887 0.0015
-8 1 4 -5.7682 0.0042
-8 1 5 4.4318 -0.0044
-8 1 6 -4.0842 -0.0067
-8 1 7 -4.2308 -0.0006
-8 1 8 8.8313 0.0019
-8 1 10 -2.5005 -0.0009
-8 1 11 5.4380 0.0036
-8 1 13 -0.9303 -0.0009
-8 1 14 0.3077 -0.0050
-8 2 1 -2.6240 -0.0010
-8 2 2 -0.5603 -0.0018
-8 2 3 1.1246 0.0080
-8 2 4 -5.7096 0.0072
-8 2 5 6.8446 -0.0043
-8 2 6 -2.5435 -0.0058
-8 2 7 -6.5845 0.0013
-8 2 8 7.5048 0.0006
-8 2 9 -2.4465 -0.0030
-8 2 10 -3.7214 -0.0013
-8 2 11 1.0534 0.0043
-8 2 12 0.5283 0.0043
-8 2 13 -1.2426 -0.0036
-8 3 1 -0.8173 -0.0202
-8 3 2 0.9124 0.0031
-8 3 3 1.6843 0.0146
-8 3 4 -5.5048 0.0064
-8 3 5 8.8923 -0.0056
-8 3 6 -0.8084 -0.0058
-8 3 7 -3.8845 0.0016
-8 3 8 7.0839 0.0004
-8 3 9 -1.2830 -0.0028
-8 3 11 1.3913 0.0035
-8 4 1 -2.7884 -0.0488
-8 4 2 1.9956 0.0055
-8 4 3 2.8316 0.0221
-8 4 4 -5.1750 0.0036
-8 4 5 7.3277 -0.0057
-8 4 6 -4.6064 -0.0053
-8 4 7 -4.4430 0.0007
-8 4 8 1.8325 0.0016
-8 4 9 -1.7995 -0.0030
-8 5 2 3.6224 0.0068
-8 5 3 0.9739 0.0230
-8 5 4 -6.2014 0.0011
-8 5 5 5.8932 -0.0059
-8 5 6 -2.6025 -0.0017
-8 5 7 1.3055 0.0013
-8 6 1 -14.4582 -0.0727
-8 6 2 -4.9271 0.0031
-8 6 3 -1.1108 0.0231
-7 -18 1 0.2971 0.0057
-7 -17 2 1.9813 -0.0025
-7 -17 3 -1.5964 -0.0098
-7 -17 4 1.0970 -0.0043
-7 -17 6 -0.1199 -0.0000
-7 -17 7 0.4799 0.0011
-7 -17 8 0.0490 -0.0001
-7 -16 1 -0.3448 0.0227
-7 -16 2 0.5895 0.0004
-7 -16 4 0.4585 -0.0062
-7 -16 5 0.4326 0.0006
-7 -16 6 0.6070 0.0054
-7 -16 7 -0.0267 0.0026
-7 -16 8 0.6914 -0.0024
-7 -16 9 0.2865 -0.0002
-7 -16 10 0.4672 -0.0057
-7 -15 1 2.8371 0.0378
-7 -15 2 2.9432 -0.0021
-7 -15 3 -0.2640 -0.0140
-7 -15 4 0.4035 -0.0041
-7 -15 5 0.4315 0.0048
-7 -15 6 -1.0586 0.0015
-7 -15 7 -1.2739 0.0004
-7 -15 8 -0.6099 0.0044
-7 -15 9 -1.8467 0.0068
-7 -15 10 0.4343 -0.0041
-7 -15 11 -0.2319 -0.0078
-7 -14 2 -0.5875 -0.0031
-7 -14 3 -2.9804 -0.0130
-7 -14 4 -1.6055 -0.0042
-7 -14 5 1.8501 0.0025
-7 -14 7 0.1384 -0.0033
-7 -14 8 0.5933 -0.0003
-7 -14 9 -0.0324 0.0062
-7 -14 10 1.5550 0.0025
-7 -14 11 1.3275 -0.0086
-7 -14 12 -0.6094 -0.0038
-7 -13 1 0.3895 0.0608
-7 -13 2 2.6046 -0.0043
-7 -13 3 0.9621 -0.0149
-7 -13 4 0.3631 -0.0041
-7 -13 5 1.1021 0.0017
-7 -13 6 0.6742 0.0016
-7 -13 8 1.9116 0.0001
-7 -13 9 -2.0800 0.0024
-7 -13 10 -0.7338 0.0004
-7 -13 11 -0.1118 -0.0024
-7 -13 12 -1.7159 -0.0074
-7 -12 1 2.8587 0.0492
-7 -12 2 1.0933 -0.0017
-7 -12 3 -1.0140 -0.0134
-7 -12 5 -0.4920 0.0036
-7 -12 6 0.2967 0.0010
-7 -12 7 -2.1333 -0.0013
-7 -12 9 -2.8165 0.0054
-7 -12 10 0.3399 0.0010
-7 -12 11 0.6131 -0.0061
-7 -12 12 0.1140 -0.0054
-7 -11 1 -6.0495 0.0246
-7 -11 2 -0.9112 0.0106
-7 -11 3 -1.6448 -0.0072
-7 -11 4 -0.3473 -0.0053
-7 -11 6 1.1493 0.0000
-7 -11 7 -0.3927 -0.0028
-7 -11 8 2.6909 0.0014
-7 -11 10 4.7211 0.0050
-7 -11 11 0.3772 -0.0046
-7 -11 12 -0.3621 -0.0075
-7 -11 13 -0.5945 -0.0049
-7 -11 14 -0.3190 0.0071
-7 -10 1 4.0977 0.0427
-7 -10 2 4.2012 0.0150
-7 -10 3 2.0581 -0.0102
-7 -10 4 -0.4913 -0.0016
-7 -10 5 1.3439 0.0022
-7 -10 6 0.2063 -0.0059
-7 -10 7 -0.2844 -0.0047
-7 -10 8 -0.9693 0.0050
-7 -10 9 -6.7651 0.0060
-7 -10 10 0.4113 0.0007
-7 -10 11 -4.6992 -0.0017
-7 -10 13 0.0791 -0.0038
-7 -10 14 -0.0074 -0.0100
-7 -10 15 0.8175 0.0070
-7 -9 2 -3.1148 -0.0076
-7 -9 3 1.1283 -0.0108
-7 -9 4 -6.1700 0.0002
-7 -9 5 -1.6448 0.0008
-7 -9 6 -5.0131 -0.0050
-7 -9 7 0.3419 -0.0034
-7 -9 8 1.1162 0.0024
-7 -9 9 -0.3816 0.0062
-7 -9 10 8.7662 0.0031
-7 -9 11 -0.4654 -0.0014
-7 -9 12 2.2024 -0.0016
-7 -9 13 1.0187 -0.0036
-7 -9 14 1.0092 -0.0015
-7 -9 15 0.9350 0.0090
-7 -8 1 -0.6450 0.0500
-7 -8 2 -1.7642 -0.0044
-7 -8 4 0.8345 0.0064
-7 -8 5 8.3759 -0.0006
-7 -8 6 1.4056 -0.0093
-7 -8 7 8.1866 -0.0038
-7 -8 9 -3.6102 0.0057
-7 -8 10 1.6049 0.0011
-7 -8 11 -3.5381 -0.0017
-7 -8 12 -3.1718 -0.0007
-7 -8 13 -2.8609 0.0015
-7 -8 14 -1.5943 0.0023
-7 -8 16 -1.9366 0.0057
-7 -7 1 4.0621 0.0442
-7 -7 2 6.1301 0.0064
-7 -7 3 2.3949 0.0002
-7 -7 5 -2.4392 0.0005
-7 -7 6 -10.4223 -0.0047
-7 -7 7 2.1218 -0.0046
-7 -7 8 -5.5244 0.0011
-7 -7 10 -0.1002 -0.0003
-7 -7 11 0.7624 -0.0027
-7 -7 13 1.4130 0.0028
-7 -7 15 3.3255 -0.0034
-7 -7 16 0.5771 0.0073
-7 -6 1 -9.2690 0.0159
-7 -6 2 -5.6720 -0.0005
-7 -6 3 -8.3018 0.0009
-7 -6 4 0.9013 0.0010
-7 -6 6 -1.1015 -0.0041
-7 -6 7 10.1505 -0.0050
-7 -6 8 2.8028 0.0035
-7 -6 9 5.1941 0.0046
-7 -6 10 4.3344 -0.0009
-7 -6 11 3.7818 -0.0028
-7 -6 12 0.4523 0.0010
-7 -6 13 -2.6702 -0.0012
-7 -6 14 0.4165 -0.0044
-7 -6 15 -0.5875 0.0002
-7 -6 17 0.1685 0.0021
-7 -5 1 5.4161 0.0205
-7 -5 2 6.9664 -0.0017
-7 -5 3 -0.5497 0.0029
-7 -5 4 3.9272 0.0011
-7 -5 5 0.4778 -0.0016
-7 -5 7 -0.3470 -0.0045
-7 -5 8 -6.4946 0.0052
-7 -5 9 -7.6653 0.0041
-7 -5 11 -1.7905 -0.0012
-7 -5 12 0.3272 0.0026
-7 -5 16 0.7490 0.0013
-7 -5 17 1.9534 0.0090
-7 -4 1 -0.4110 0.0305
-7 -4 2 1.4947 -0.0020
-7 -4 3 -5.0640 0.0048
-7 -4 4 4.6206 0.0072
-7 -4 5 3.1788 -0.0009
-7 -4 6 -4.8218 -0.0080
-7 -4 8 5.7395 0.0041
-7 -4 9 5.4301 0.0025
-7 -4 10 1.9496 -0.0012
-7 -4 12 3.0095 0.0033
-7 -4 13 -2.8927 0.0014
-7 -4 14 3.5433 -0.0044
-7 -4 15 0.4124 -0.0026
-7 -4 16 -2.1165 0.0041
-7 -3 1 0.1361 0.0137
-7 -3 2 -0.0477 -0.0055
-7 -3 3 -10.0694 0.0048
-7 -3 4 4.3583 0.0105
-7 -3 5 4.5708 -0.0019
-7 -3 6 -4.0356 -0.0090
-7 -3 9 -0.3467 0.0013
-7 -3 10 -5.4751 -0.0001
-7 -3 11 2.8564 0.0010
-7 -3 12 0.4911 0.0023
-7 -3 13 -5.8990 0.0019
-7 -3 15 -0.3824 -0.0045
-7 -3 16 -0.4906 0.0013
-7 -3 17 0.3286 -0.0013
-7 -3 18 0.5052 -0.0061
-7 -2 1 6.9158 -0.0002
-7 -2 3 -7.1621 0.0046
-7 -2 5 -1.5759 -0.0016
-7 -2 6 -7.4344 -0.0073
-7 -2 7 -0.6685 -0.0038
-7 -2 9 1.7432 0.0016
-7 -2 10 -8.1247 -0.0014
-7 -2 11 3.4250 -0.0006
-7 -2 12 1.8201 0.0035
-7 -2 13 -1.4732 0.0020
-7 -2 14 4.5497 -0.0031
-7 -2 15 1.7667 -0.0049
-7 -2 16 -0.5270 0.0015
-7 -2 17 -0.6087 0.0038
-7 -2 18 0.5900 -0.0054
-7 -1 1 1.6405 -0.0118
-7 -1 2 3.9281 -0.0067
-7 -1 4 8.9637 0.0109
-7 -1 5 6.6831 0.0005
-7 -1 6 3.6873 -0.0059
-7 -1 7 1.5166 -0.0040
-7 -1 8 3.9428 -0.0003
-7 -1 9 8.2559 0.0016
-7 -1 10 -4.1365 -0.0021
-7 -1 11 4.9638 -0.0006
-7 -1 12 0.8242 0.0028
-7 -1 13 -4.5345 0.0006
-7 -1 14 -0.4637 -0.0017
-7 -1 15 -0.8774 -0.0012
-7 -1 16 -0.5273 0.0012
-7 -1 17 -0.0420 0.0050
-7 0 1 1.3983 -0.0002
-7 0 2 0.0195 -0.0106
-7 0 3 -9.7606 0.0075
-7 0 5 -4.3221 0.0002
-7 0 6 -0.0464 -0.0046
-7 0 7 -9.1092 -0.0027
-7 0 8 -1.4577 0.0005
-7 0 9 2.7778 0.0020
-7 0 10 -8.9502 -0.0004
-7 0 11 2.0170 -0.0010
-7 0 12 1.2248 0.0024
-7 0 13 -2.2787 0.0007
-7 0 14 1.8578 -0.0017
-7 0 16 0.0266 0.0007
-7 0 17 -0.5707 0.0046
-7 1 1 6.1954 -0.0036
-7 1 2 3.2158 -0.0170
-7 1 3 0.4111 0.0106
-7 1 4 -0.0057 0.0137
-7 1 6 8.1884 -0.0059
-7 1 7 -7.9902 -0.0015
-7 1 8 3.2101 0.0014
-7 1 9 6.7717 -0.0006
-7 1 11 2.4673 0.0022
-7 1 12 2.9177 0.0035
-7 1 14 -0.0758 -0.0033
-7 1 15 -1.1046 -0.0032
-7 1 16 0.1893 0.0004
-7 2 1 3.7338 -0.0181
-7 2 2 0.8810 -0.0097
-7 2 3 4.3707 0.0071
-7 2 4 -1.7807 0.0112
-7 2 5 1.2294 0.0003
-7 2 7 -10.5129 -0.0015
-7 2 8 2.0624 0.0015
-7 2 9 5.2334 -0.0011
-7 2 10 -6.5484 -0.0024
-7 2 11 -0.2171 0.0017
-7 2 12 3.6701 0.0034
-7 2 13 -0.2947 0.0029
-7 2 14 1.2894 -0.0026
-7 2 15 1.4494 -0.0024
-7 3 1 -0.1930 -0.0425
-7 3 2 -3.9338 -0.0030
-7 3 3 1.0157 0.0070
-7 3 4 -9.1279 0.0069
-7 3 5 -2.4072 0.0005
-7 3 6 7.3440 -0.0039
-7 3 7 -10.9976 -0.0011
-7 3 8 0.1241 0.0012
-7 3 9 7.8287 -0.0026
-7 3 10 -3.9490 -0.0026
-7 3 11 -0.5737 0.0017
-7 3 12 0.3831 0.0041
-7 3 13 -1.9464 0.0009
-7 3 14 -2.8289 -0.0027
-7 4 1 -1.8940 -0.0480
-7 4 2 -2.6330 -0.0007
-7 4 3 7.0293 0.0108
-7 4 4 -4.2230 0.0061
-7 4 5 3.8886 0.0012
-7 4 6 12.4766 -0.0033
-7 4 7 -5.2113 -0.0017
-7 4 8 -1.4252 -0.0001
-7 4 9 5.4972 -0.0027
-7 4 10 -3.9718 -0.0023
-7 4 12 1.1514 0.0045
-7 5 1 0.7440 -0.0402
-7 5 2 0.4519 -0.0070
-7 5 4 -7.4692 0.0087
-7 5 5 -3.3839 0.0015
-7 5 6 4.5835 -0.0024
-7 5 7 -7.9307 0.0018
-7 5 9 3.2040 -0.0037
-7 5 10 -2.2866 -0.0031
-7 6 2 0.3766 -0.0080
-7 6 3 1.2831 0.0007
-7 6 4 -3.8908 0.0072
-7 6 5 -1.2781 0.0030
-7 6 6 7.2984 -0.0012
-7 6 7 -2.8226 0.0020
-7 6 8 0.9421 -0.0005
-7 7 5 0.2521 0.0054
-6 -17 1 0.0126 0.0078
-6 -17 2 2.4500 0.0107
-6 -17 4 0.1749 -0.0037
-6 -17 5 -0.0520 0.0015
-6 -17 6 -0.1449 0.0034
-6 -17 7 -1.2085 -0.0079
-6 -16 1 0.4132 0.0201
-6 -16 2 1.6196 0.0106
-6 -16 3 -0.5785 -0.0052
-6 -16 4 -1.1320 -0.0026
-6 -16 5 1.4164 0.0027
-6 -16 6 1.0663 0.0021
-6 -16 7 0.7193 0.0031
-6 -16 8 -0.1109 0.0097
-6 -16 9 -0.5557 -0.0033
-6 -16 10 0.0507 -0.0068
-6 -16 11 0.6237 -0.0142
-6 -15 2 2.6089 0.0032
-6 -15 3 0.1783 -0.0039
-6 -15 4 -1.2147 -0.0044
-6 -15 5 1.5232 -0.0030
-6 -15 7 1.3736 0.0003
-6 -15 8 -0.2034 0.0033
-6 -15 9 0.3376 0.0063
-6 -15 10 -1.5320 0.0079
-6 -15 11 0.0577 -0.0048
-6 -15 12 -1.3370 -0.0019
-6 -14 1 -0.9968 0.0261
-6 -14 2 1.7179 0.0005
-6 -14 4 -3.3884 -0.0022
-6 -14 5 -0.0516 -0.0045
-6 -14 6 -0.6069 -0.0034
-6 -14 8 0.7529 0.0005
-6 -14 9 0.6465 0.0040
-6 -14 10 1.0156 0.0025
-6 -14 11 4.2840 -0.0003
-6 -14 12 0.5945 -0.0019
-6 -13 1 -1.4705 0.0166
-6 -13 2 1.0345 0.0056
-6 -13 3 4.7594 0.0044
-6 -13 4 2.5556 -0.0034
-6 -13 5 1.7910 -0.0037
-6 -13 6 -0.1173 -0.0020
-6 -13 7 -1.7789 -0.0018
-6 -13 8 1.0147 -0.0001
-6 -13 9 -2.0351 0.0047
-6 -13 10 -3.4901 0.0025
-6 -13 11 -0.8506 -0.0021
-6 -13 12 -2.5476 -0.0058
-6 -13 13 -1.5594 0.0006
-6 -12 1 2.1579 -0.0054
-6 -12 2 -1.6534 0.0080
-6 -12 3 -0.2138 0.0063
-6 -12 4 -4.3122 -0.0010
-6 -12 5 -2.8587 -0.0019
-6 -12 6 -0.9623 -0.0050
-6 -12 7 -2.9004 -0.0032
-6 -12 8 0.6781 0.0013
-6 -12 10 -1.1090 0.0035
-6 -12 11 4.0868 0.0008
-6 -12 12 0.3248 -0.0032
-6 -12 13 0.1528 -0.0056
-6 -12 14 1.3409 -0.0005
-6 -11 2 -3.3644 0.0067
-6 -11 3 3.0413 0.0094
-6 -11 4 -0.4662 0.0057
-6 -11 5 1.8109 -0.0031
-6 -11 6 4.3436 -0.0069
-6 -11 7 1.4478 -0.0028
-6 -11 8 4.9176 0.0019
-6 -11 9 0.9714 0.0013
-6 -11 11 2.5915 0.0031
-6 -11 12 -2.1831 0.0023
-6 -11 13 -0.7670 -0.0038
-6 -11 15 -0.4005 0.0057
-6 -10 1 1.0813 -0.0036
-6 -10 3 5.4448 0.0091
-6 -10 4 -2.2885 0.0072
-6 -10 5 0.2209 -0.0046
-6 -10 6 -2.1210 -0.0062
-6 -10 7 -5.8213 -0.0006
-6 -10 8 1.0785 0.0023
-6 -10 9 -2.8851 0.0003
-6 -10 10 -1.4805 0.0007
-6 -10 12 -2.1149 0.0021
-6 -10 14 0.6766 -0.0039
-6 -10 15 2.1248 0.0052
-6 -9 1 0.1444 -0.0147
-6 -9 2 -4.1892 -0.0144
-6 -9 3 2.0082 0.0135
-6 -9 5 1.9807 -0.0077
-6 -9 6 0.0676 -0.0095
-6 -9 7 0.3053 0.0010
-6 -9 8 4.7495 0.0028
-6 -9 9 -1.4471 -0.0001
-6 -9 10 1.3460 0.0015
-6 -9 11 3.8946 0.0017
-6 -9 12 -1.1221 0.0017
-6 -9 13 0.6195 -0.0012
-6 -9 14 -3.4667 -0.0027
-6 -9 15 -1.5513 -0.0021
-6 -9 16 -1.1531 0.0111
-6 -8 1 3.2527 -0.0199
-6 -8 2 1.8424 0.0021
-6 -8 3 4.6545 0.0131
-6 -8 4 0.2284 0.0033
-6 -8 6 -0.1120 -0.0044
-6 -8 7 -0.4019 -0.0004
-6 -8 8 3.0727 -0.0003
-6 -8 9 -4.5447 0.0007
-6 -8 10 -2.0985 -0.0000
-6 -8 11 -0.6439 0.0027
-6 -8 12 -2.1746 0.0019
-6 -8 13 1.5371 -0.0000
-6 -8 14 -0.2590 -0.0068
-6 -8 15 2.2505 -0.0010
-6 -7 1 -2.2797 -0.0441
-6 -7 2 -8.9569 0.0034
-6 -7 3 -2.2838 0.0184
-6 -7 4 -2.6085 0.0080
-6 -7 5 -0.9650 -0.0048
-6 -7 7 -3.7341 -0.0006
-6 -7 8 3.8204 0.0004
-6 -7 9 -1.9636 -0.0008
-6 -7 11 1.7989 0.0041
-6 -7 12 1.6053 0.0021
-6 -7 13 0.3189 -0.0037
-6 -7 14 -1.0329 -0.0041
-6 -7 15 0.6849 -0.0021
-6 -7 16 0.9001 0.0003
-6 -7 17 0.1244 0.0036
-6 -6 1 5.2907 -0.0406
-6 -6 2 0.9008 0.0075
-6 -6 3 6.6545 0.0162
-6 -6 4 0.1863 0.0028
-6 -6 5 4.8497 -0.0048
-6 -6 6 -1.0986 -0.0041
-6 -6 7 0.5585 0.0001
-6 -6 8 2.3617 0.0025
-6 -6 9 -5.8966 -0.0016
-6 -6 10 -0.0736 -0.0012
-6 -6 11 -3.4795 0.0032
-6 -6 12 1.9720 0.0047
-6 -6 13 -1.7470 -0.0028
-6 -6 14 -1.1616 -0.0023
-6 -6 15 -0.9316 -0.0024
-6 -6 16 -0.3323 0.0017
-6 -6 17 -2.1978 0.0078
-6 -5 1 -1.0546 -0.0514
-6 -5 2 -2.2764 0.0024
-6 -5 3 -0.1051 0.0218
-6 -5 4 -2.7153 0.0057
-6 -5 5 5.5053 -0.0081
-6 -5 6 -3.7195 -0.0060
-6 -5 7 1.6268 0.0024
-6 -5 8 5.4342 0.0004
-6 -5 9 1.9076 -0.0053
-6 -5 10 4.5713 -0.0002
-6 -5 12 3.5498 0.0027
-6 -5 13 -1.9967 -0.0005
-6 -5 15 -0.2827 0.0004
-6 -5 16 1.7660 0.0030
-6 -5 18 1.0276 -0.0030
-6 -4 3 -3.5149 0.0237
-6 -4 4 -4.6750 0.0087
-6 -4 5 7.3057 -0.0066
-6 -4 6 -3.3669 -0.0059
-6 -4 7 -1.3612 0.0025
-6 -4 9 -3.1141 -0.0043
-6 -4 10 -1.3229 -0.0002
-6 -4 11 -3.3910 0.0027
-6 -4 12 4.5046 0.0021
-6 -4 13 -1.2546 0.0007
-6 -4 14 1.1383 -0.0057
-6 -4 16 0.7176 0.0050
-6 -4 17 -1.6800 -0.0001
-6 -4 18 -0.2469 -0.0122
-6 -3 1 1.2436 -0.0825
-6 -3 2 13.2704 0.0020
-6 -3 4 -5.4273 0.0061
-6 -3 5 5.9067 -0.0054
-6 -3 6 -8.2132 -0.0032
-6 -3 7 -0.9535 0.0029
-6 -3 8 -0.3950 0.0014
-6 -3 9 6.0979 -0.0033
-6 -3 10 -1.0940 -0.0021
-6 -3 11 -1.2946 0.0022
-6 -3 13 -1.3968 -0.0016
-6 -3 14 0.3633 -0.0041
-6 -3 15 -1.4397 -0.0012
-6 -3 16 1.2869 0.0012
-6 -3 17 0.0109 -0.0015
-6 -3 19 -0.3028 -0.0112
-6 -2 1 -18.4401 -0.0801
-6 -2 2 5.0064 0.0060
-6 -2 3 -6.2350 0.0221
-6 -2 5 13.4730 -0.0056
-6 -2 6 0.6166 -0.0019
-6 -2 7 1.6393 0.0014
-6 -2 8 -1.5893 0.0001
-6 -2 10 -2.7833 -0.0020
-6 -2 11 -1.9544 0.0043
-6 -2 12 1.0384 0.0044
-6 -2 13 -2.8824 -0.0018
-6 -2 14 -0.2632 -0.0020
-6 -2 16 0.7527 0.0030
-6 -2 18 0.9696 0.0038
-6 -2 19 -1.5260 -0.0123
-6 -1 1 -6.7925 -0.0641
-6 -1 2 15.7867 -0.0028
-6 -1 3 -5.8212 0.0178
-6 -1 4 -10.5326 0.0067
-6 -1 6 -2.4096 -0.0010
-6 -1 7 -2.1402 0.0028
-6 -1 8 -5.8521 -0.0011
-6 -1 9 3.6507 -0.0057
-6 -1 10 -4.0581 -0.0019
-6 -1 11 -0.8850 0.0061
-6 -1 12 4.8959 0.0055
-6 -1 14 0.9983 -0.0020
-6 -1 15 -0.0977 0.0007
-6 -1 16 0.2227 0.0022
-6 -1 17 -1.4684 0.0022
-6 -1 18 2.5466 0.0017
-6 -1 19 -1.6220 -0.0117
-6 0 1 -11.6468 -0.0600
-6 0 2 13.3723 -0.0137
-6 0 3 3.4880 0.0163
-6 0 4 -2.1614 0.0063
-6 0 5 6.3376 -0.0063
-6 0 6 -0.5881 0.0002
-6 0 7 1.4821 0.0054
-6 0 8 -2.9125 -0.0009
-6 0 9 9.0248 -0.0077
-6 0 11 -3.0623 0.0056
-6 0 12 1.1945 0.0033
-6 0 13 -3.0226 -0.0031
-6 0 14 -1.0939 -0.0039
-6 0 15 1.2918 0.0010
-6 0 16 1.3792 -0.0001
-6 0 17 -0.8404 0.0009
-6 0 18 2.6642 -0.0037
-6 0 19 -1.7826 -0.0113
-6 1 1 -10.3389 -0.0408
-6 1 2 5.8927 0.0009
-6 1 3 -2.1177 0.0158
-6 1 4 -6.0633 0.0016
-6 1 5 1.7540 -0.0047
-6 1 7 -1.3095 0.0053
-6 1 8 -8.8517 -0.0028
-6 1 9 5.9170 -0.0079
-6 1 10 -2.9896 -0.0023
-6 1 11 -2.3524 0.0054
-6 1 12 3.9831 0.0025
-6 1 13 0.5207 -0.0023
-6 1 14 -0.5437 -0.0045
-6 1 15 0.5860 0.0012
-6 1 17 -2.5513 0.0007
-6 1 18 0.7329 -0.0073
-6 2 1 -12.0285 -0.0651
-6 2 2 -0.3928 0.0044
-6 2 3 -0.3742 0.0131
-6 2 4 -4.1070 -0.0032
-6 2 5 -4.5007 -0.0033
-6 2 6 8.4773 0.0081
-6 2 8 -6.0595 -0.0053
-6 2 9 8.5686 -0.0097
-6 2 10 -1.8418 -0.0029
-6 2 12 1.0034 0.0053
-6 2 13 0.1276 -0.0015
-6 2 15 3.5512 0.0005
-6 2 16 -0.5143 0.0037
-6 2 17 2.9145 0.0014
-6 3 2 4.4325 0.0043
-6 3 3 8.7899 0.0087
-6 3 4 1.0861 -0.0071
-6 3 5 -8.3178 -0.0046
-6 3 6 7.7099 0.0076
-6 3 7 -2.1475 0.0072
-6 3 8 -7.7337 -0.0027
-6 3 9 7.3294 -0.0072
-6 3 10 -2.4230 -0.0014
-6 3 11 -0.2659 0.0056
-6 3 12 0.5296 0.0049
-6 3 13 2.6089 -0.0024
-6 3 14 -1.9330 -0.0024
-6 3 15 2.8757 0.0008
-6 3 16 -2.5795 0.0053
-6 4 1 -2.7888 -0.0465
-6 4 3 3.1665 0.0056
-6 4 4 -1.8297 -0.0055
-6 4 5 -10.5305 -0.0038
-6 4 6 11.7293 0.0072
-6 4 7 -0.5926 0.0078
-6 4 9 2.6728 -0.0070
-6 4 10 -0.8527 0.0001
-6 4 11 -1.9794 0.0041
-6 4 13 1.3145 -0.0019
-6 4 14 -1.9636 -0.0036
-6 5 1 1.3815 -0.0354
-6 5 2 -3.2402 0.0056
-6 5 3 8.1560 0.0001
-6 5 5 -8.3487 -0.0002
-6 5 6 8.0552 0.0068
-6 5 7 -1.7528 0.0066
-6 5 8 -1.8158 -0.0041
-6 5 9 0.7141 -0.0070
-6 5 10 2.4876 -0.0004
-6 5 11 -3.1239 0.0015
-6 5 13 0.7263 -0.0011
-6 6 3 1.5118 -0.0023
-6 6 4 -1.5991 -0.0065
-6 6 6 5.9260 0.0066
-6 6 7 2.2143 0.0052
-6 6 8 1.3037 -0.0046
-6 6 10 3.8947 -0.0000
-6 6 11 0.7853 0.0022
-6 7 5 -5.0190 0.0004
-6 7 7 -3.3354 0.0031
-6 7 8 3.5520 -0.0042
-6 7 9 -2.7979 -0.0034
-6 8 6 2.8209 0.0106
-5 -17 1 0.4781 0.0179
-5 -17 2 -0.8132 -0.0044
-5 -17 3 -0.2470 -0.0024
-5 -17 4 -1.1672 0.0027
-5 -16 1 -1.7669 0.0269
-5 -16 3 0.4752 0.0005
-5 -16 4 -0.6078 0.0044
-5 -16 5 0.5908 -0.0027
-5 -16 7 -1.1874 -0.0054
-5 -16 8 0.5233 0.0010
-5 -16 9 -0.2963 0.0107
-5 -16 10 -3.7359 0.0013
-5 -15 1 -0.4529 0.0191
-5 -15 2 1.9571 -0.0066
-5 -15 3 1.3253 0.0082
-5 -15 4 -0.3401 0.0107
-5 -15 5 0.2448 -0.0031
-5 -15 6 -1.5988 -0.0087
-5 -15 7 -0.8301 -0.0055
-5 -15 8 -0.1897 -0.0009
-5 -15 9 0.6942 -0.0026
-5 -15 11 2.0418 0.0043
-5 -15 12 0.7231 0.0031
-5 -14 1 -1.4718 0.0079
-5 -14 2 -0.9021 0.0001
-5 -14 3 1.5875 0.0081
-5 -14 4 -1.2254 0.0048
-5 -14 6 0.8764 -0.0039
-5 -14 7 0.6093 -0.0036
-5 -14 8 2.8255 0.0031
-5 -14 9 0.2524 0.0016
-5 -14 10 -1.8563 -0.0019
-5 -14 11 -1.1237 -0.0037
-5 -14 12 1.2064 0.0033
-5 -14 13 -0.9941 0.0033
-5 -13 1 -3.9722 -0.0065
-5 -13 2 -3.2918 0.0015
-5 -13 3 2.4735 0.0042
-5 -13 4 -0.9856 0.0033
-5 -13 5 0.8525 0.0026
-5 -13 7 -2.8044 -0.0026
-5 -13 8 -0.2025 0.0055
-5 -13 9 1.5888 0.0035
-5 -13 10 0.6380 0.0013
-5 -13 11 0.2396 0.0001
-5 -13 12 0.9993 0.0024
-5 -13 13 -2.5143 0.0001
-5 -13 14 -0.3344 -0.0004
-5 -12 2 0.6949 -0.0010
-5 -12 3 2.2955 0.0012
-5 -12 4 -2.5532 0.0078
-5 -12 5 -2.8477 0.0031
-5 -12 6 0.5925 -0.0069
-5 -12 8 0.6234 0.0021
-5 -12 9 2.1428 0.0002
-5 -12 10 -3.4112 -0.0010
-5 -12 11 0.5119 0.0034
-5 -12 12 4.3084 0.0046
-5 -12 13 1.6801 0.0008
-5 -12 15 0.4831 0.0000
-5 -11 1 -1.6688 -0.0038
-5 -11 2 -2.1554 -0.0046
-5 -11 9 2.9914 -0.0017
-5 -11 10 -2.3477 -0.0014
-5 -11 12 -0.6448 0.0014
-5 -11 13 -3.4964 -0.0008
-5 -11 14 -2.4521 -0.0011
-5 -11 15 -0.4680 0.0017
-5 -10 1 -0.2465 0.0044
-5 -10 2 -3.8635 -0.0107
-5 -10 3 0.8536 0.0066
-5 -10 5 -0.9667 -0.0007
-5 -10 6 5.8927 -0.0047
-5 -10 7 -4.0830 -0.0024
-5 -10 8 0.4183 -0.0011
-5 -10 9 2.0533 -0.0002
-5 -10 10 -3.0246 0.0001
-5 -10 11 -0.7759 0.0001
-5 -10 12 3.9153 0.0029
-5 -10 13 -0.0700 0.0001
-5 -10 15 0.9370 -0.0022
-5 -10 16 2.2773 -0.0012
-5 -9 1 4.3324 0.0011
-5 -9 2 -0.4841 -0.0141
-5 -9 3 4.6326 0.0044
-5 -9 4 -1.0724 0.0084
-5 -9 6 2.7053 -0.0014
-5 -9 7 -6.8896 -0.0036
-5 -9 8 2.3682 -0.0022
-5 -9 9 4.7645 -0.0002
-5 -9 10 -0.7559 -0.0001
-5 -9 11 0.5855 0.0030
-5 -9 12 3.8100 0.0042
-5 -9 13 -0.1121 -0.0004
-5 -9 14 1.7287 -0.0060
-5 -9 15 -1.3514 0.0036
-5 -9 17 -1.5780 -0.0111
-5 -8 1 -1.6818 -0.0291
-5 -8 2 -12.1846 -0.0120
-5 -8 3 1.6903 0.0056
-5 -8 4 -1.2258 0.0074
-5 -8 5 0.1297 0.0043
-5 -8 7 -5.8983 -0.0042
-5 -8 8 1.3943 -0.0026
-5 -8 9 -0.4356 0.0005
-5 -8 10 -3.5083 -0.0012
-5 -8 11 -2.3537 0.0020
-5 -8 12 -1.1524 0.0041
-5 -8 14 -2.4099 -0.0043
-5 -8 16 1.1887 0.0050
-5 -8 17 0.0835 -0.0061
-5 -7 1 15.1072 -0.0018
-5 -7 2 0.5805 0.0026
-5 -7 3 10.5302 0.0023
-5 -7 4 -2.5840 0.0061
-5 -7 5 0.8000 0.0033
-5 -7 6 3.5680 -0.0023
-5 -7 8 2.0064 0.0015
-5 -7 9 1.4845 -0.0007
-5 -7 10 0.5443 -0.0028
-5 -7 12 2.9198 0.0037
-5 -7 13 3.8658 -0.0023
-5 -7 14 2.8357 -0.0016
-5 -7 15 -0.5413 -0.0018
-5 -7 16 0.9430 0.0029
-5 -7 18 -0.7505 -0.0092
-5 -6 2 -16.1494 -0.0159
-5 -6 3 3.2970 0.0080
-5 -6 4 -4.4179 0.0101
-5 -6 5 1.5703 0.0018
-5 -6 6 1.4072 0.0003
-5 -6 7 -2.1253 -0.0003
-5 -6 9 0.7276 -0.0043
-5 -6 10 -0.5954 0.0004
-5 -6 11 -1.3633 0.0038
-5 -6 12 -3.2294 0.0023
-5 -6 13 -0.1185 0.0001
-5 -6 15 -0.4324 -0.0025
-5 -6 17 1.9684 0.0009
-5 -6 18 0.5973 -0.0104
-5 -5 1 8.8097 -0.0397
-5 -5 2 -3.7761 -0.0061
-5 -5 4 -7.1171 0.0079
-5 -5 5 1.4560 0.0005
-5 -5 6 -1.1539 -0.0028
-5 -5 7 -4.7516 -0.0001
-5 -5 8 -1.7699 -0.0011
-5 -5 9 -1.0423 -0.0027
-5 -5 10 0.8131 -0.0013
-5 -5 11 1.6206 0.0012
-5 -5 13 4.9917 0.0011
-5 -5 14 -0.0854 -0.0029
-5 -5 15 -1.1694 0.0001
-5 -5 16 -1.7458 0.0036
-5 -5 17 -0.1668 0.0022
-5 -5 19 -1.1962 0.0022
-5 -4 1 5.6684 -0.0598
-5 -4 2 -0.1967 -0.0018
-5 -4 3 9.6696 0.0066
-5 -4 5 9.1818 0.0021
-5 -4 6 2.3933 0.0012
-5 -4 7 2.4959 0.0007
-5 -4 8 2.2283 -0.0027
-5 -4 10 -0.2767 -0.0010
-5 -4 11 -1.1312 0.0008
-5 -4 12 -5.3461 0.0038
-5 -4 13 1.0727 0.0011
-5 -4 14 -2.6681 -0.0022
-5 -4 16 -0.4210 0.0004
-5 -4 19 -0.0768 -0.0011
-5 -3 1 -17.8275 -0.0613
-5 -3 2 -6.3989 -0.0025
-5 -3 3 4.0099 0.0035
-5 -3 4 -11.6988 0.0026
-5 -3 5 8.0701 0.0039
-5 -3 6 -0.9580 0.0020
-5 -3 7 -2.7414 0.0008
-5 -3 8 -1.8214 -0.0017
-5 -3 9 -0.7417 -0.0034
-5 -3 10 2.3580 -0.0016
-5 -3 11 0.5815 0.0015
-5 -3 12 -1.2699 0.0023
-5 -3 14 0.6977 -0.0018
-5 -3 15 0.7442 -0.0014
-5 -3 16 -0.0808 -0.0008
-5 -3 17 0.7564 -0.0013
-5 -3 18 0.1208 -0.0030
-5 -3 19 -0.3409 0.0009
-5 -2 1 4.1607 -0.0316
-5 -2 2 7.5271 -0.0010
-5 -2 3 7.1174 0.0005
-5 -2 4 -19.4557 0.0044
-5 -2 6 -4.6135 0.0030
-5 -2 7 -1.7567 0.0027
-5 -2 8 -0.3088 -0.0021
-5 -2 9 -1.5245 -0.0041
-5 -2 11 -2.3824 0.0021
-5 -2 12 0.2508 0.0016
-5 -2 14 -0.8781 -0.0001
-5 -2 15 0.2421 -0.0019
-5 -2 16 -1.9991 -0.0018
-5 -2 17 0.0197 -0.0002
-5 -2 18 0.3029 -0.0023
-5 -1 1 -19.3376 -0.0069
-5 -1 2 0.5674 -0.0072
-5 -1 3 19.0167 -0.0055
-5 -1 4 0.0244 0.0002
-5 -1 5 17.6240 0.0039
-5 -1 7 4.6039 0.0025
-5 -1 8 -1.6162 -0.0053
-5 -1 9 0.3643 -0.0046
-5 -1 11 -4.8722 0.0013
-5 -1 12 -0.0540 0.0014
-5 -1 13 -1.6587 0.0011
-5 -1 14 -0.9113 0.0004
-5 -1 15 2.2465 -0.0008
-5 -1 17 1.1391 0.0003
-5 -1 19 0.6978 -0.0037
-5 -1 20 -1.1448 0.0139
-5 0 1 -6.0556 -0.0049
-5 0 2 -2.7565 -0.0073
-5 0 3 2.4413 -0.0068
-5 0 4 -21.9023 -0.0101
-5 0 5 -3.9016 0.0030
-5 0 7 2.5654 0.0028
-5 0 8 -5.6040 -0.0047
-5 0 9 -1.1301 -0.0043
-5 0 10 2.3724 -0.0015
-5 0 12 4.3558 0.0006
-5 0 13 0.8670 0.0010
-5 0 15 0.3774 0.0005
-5 0 16 -2.6124 0.0008
-5 0 17 -2.8270 0.0006
-5 0 18 -1.0238 -0.0000
-5 0 19 -0.2236 -0.0011
-5 0 20 -1.4972 0.0139
-5 1 2 -1.7794 0.0062
-5 1 3 9.0363 -0.0066
-5 1 4 -2.6946 -0.0143
-5 1 5 1.1573 0.0034
-5 1 6 -0.8421 0.0108
-5 1 8 -3.2259 -0.0032
-5 1 9 1.4201 -0.0030
-5 1 10 2.7234 -0.0016
-5 1 11 -4.1137 0.0005
-5 1 12 -1.3550 0.0002
-5 1 13 -2.5131 -0.0001
-5 1 14 -2.2633 0.0027
-5 1 15 2.6711 0.0007
-5 1 16 0.1516 0.0004
-5 1 17 0.2842 -0.0005
-5 1 18 1.6365 -0.0025
-5 1 19 1.8121 0.0000
-5 1 20 -1.0481 0.0106
-5 2 2 8.0818 0.0066
-5 2 3 11.3178 -0.0083
-5 2 4 7.4895 -0.0092
-5 2 5 -0.0669 0.0047
-5 2 6 2.1748 0.0086
-5 2 7 5.2868 0.0009
-5 2 8 -3.7725 -0.0007
-5 2 9 -0.8779 -0.0011
-5 2 10 1.2263 -0.0010
-5 2 11 -1.0155 -0.0003
-5 2 12 4.3858 0.0006
-5 2 13 3.6516 0.0016
-5 2 14 -0.8244 0.0017
-5 2 15 2.7029 -0.0006
-5 2 16 1.0142 -0.0025
-5 2 18 0.2344 -0.0045
-5 2 19 -0.0992 0.0010
-5 3 1 -8.7400 0.0296
-5 3 2 -15.2436 0.0000
-5 3 4 -4.3150 -0.0091
-5 3 5 -13.7387 0.0036
-5 3 6 -3.3948 0.0071
-5 3 7 5.1644 0.0029
-5 3 9 2.2630 -0.0020
-5 3 10 5.5005 -0.0007
-5 3 11 -4.5632 -0.0014
-5 3 13 -1.5311 0.0029
-5 3 14 -2.9487 0.0015
-5 3 16 1.5320 -0.0041
-5 3 18 1.8902 -0.0002
-5 4 1 2.6790 0.0378
-5 4 2 -2.7422 -0.0066
-5 4 3 6.7637 -0.0153
-5 4 4 18.8221 -0.0013
-5 4 5 -0.5951 0.0034
-5 4 6 1.7969 0.0018
-5 4 7 11.6593 0.0019
-5 4 8 -5.1204 -0.0008
-5 4 9 -3.8710 -0.0010
-5 4 10 0.9130 -0.0010
-5 4 11 -6.7854 -0.0027
-5 4 12 2.4886 -0.0027
-5 4 13 0.0257 0.0010
-5 4 14 0.2811 0.0021
-5 4 16 2.9877 0.0006
-5 5 1 9.7903 0.0453
-5 5 2 -2.2694 -0.0053
-5 5 3 -4.4562 -0.0187
-5 5 4 2.4798 -0.0016
-5 5 5 -12.2441 0.0039
-5 5 6 -14.3383 0.0019
-5 5 7 4.6512 0.0007
-5 5 8 -8.2627 0.0008
-5 5 10 6.4111 -0.0020
-5 5 11 -0.4023 -0.0059
-5 5 12 3.5431 -0.0014
-5 5 13 1.3453 0.0034
-5 5 14 -0.8851 0.0048
-5 5 15 -1.3608 0.0004
-5 6 4 8.7425 -0.0040
-5 6 5 2.7864 0.0046
-5 6 6 -0.4424 0.0029
-5 6 7 15.2281 -0.0012
-5 6 8 -1.8773 0.0019
-5 6 9 0.3814 0.0053
-5 6 10 -1.8021 -0.0002
-5 6 11 -5.0420 -0.0041
-5 6 12 -3.0198 -0.0014
-5 7 5 -2.9720 0.0038
-5 7 7 1.8381 -0.0020
-5 7 8 -4.8259 0.0005
-5 7 9 1.2298 0.0039
-5 7 11 2.3679 -0.0031
-5 7 12 -0.2682 -0.0014
-5 8 6 -2.8457 -0.0000
-5 8 8 -3.2113 0.0011
-5 8 9 2.9963 0.0022
-5 9 7 4.4872 -0.0015
-4 -16 1 1.1465 -0.0374
-4 -16 2 -0.4965 -0.0009
-4 -16 3 0.2407 0.0163
-4 -16 5 -0.5298 -0.0072
-4 -16 6 0.5168 -0.0021
-4 -16 7 -1.4406 0.0012
-4 -16 8 1.0533 -0.0007
-4 -15 1 -1.5432 -0.0394
-4 -15 2 -0.4098 0.0015
-4 -15 3 1.1043 0.0122
-4 -15 4 -0.8308 0.0030
-4 -15 6 0.5803 -0.0022
-4 -15 7 -2.9895 0.0010
-4 -15 8 -0.8042 0.0027
-4 -15 9 -0.5505 -0.0011
-4 -15 10 -0.3550 -0.0061
-4 -15 11 -2.6724 -0.0016
-4 -15 12 2.0499 0.0086
-4 -14 2 -0.5116 0.0016
-4 -14 3 1.2843 0.0184
-4 -14 4 -2.1996 0.0003
-4 -14 5 1.4794 -0.0061
-4 -14 7 -0.4048 0.0028
-4 -14 8 0.0078 0.0015
-4 -14 9 2.2387 -0.0004
-4 -14 10 1.9227 -0.0011
-4 -14 11 -1.9277 0.0014
-4 -14 12 2.9272 0.0015
-4 -14 13 -1.0826 0.0005
-4 -14 14 0.0306 -0.0032
-4 -13 1 -1.0934 -0.0527
-4 -13 3 0.5135 0.0172
-4 -13 4 -1.3001 0.0013
-4 -13 5 2.1134 -0.0050
-4 -13 6 1.1623 -0.0034
-4 -13 8 -2.6259 -0.0013
-4 -13 9 1.5329 -0.0044
-4 -13 10 -2.6035 -0.0009
-4 -13 11 -2.7732 0.0054
-4 -13 12 1.9917 0.0033
-4 -13 13 0.7271 -0.0006
-4 -13 15 -0.9286 -0.0004
-4 -12 1 -1.4286 -0.0592
-4 -12 2 0.6131 0.0018
-4 -12 3 3.0886 0.0136
-4 -12 4 1.0280 0.0063
-4 -12 5 1.0465 -0.0044
-4 -12 6 0.7952 -0.0003
-4 -12 7 -0.8266 0.0053
-4 -12 9 4.8848 -0.0075
-4 -12 10 0.7735 -0.0021
-4 -12 12 -0.1599 0.0008
-4 -12 13 0.8877 0.0035
-4 -12 14 0.1122 0.0028
-4 -12 15 -0.6748 -0.0037
-4 -11 1 -1.0218 -0.0627
-4 -11 2 -2.6080 -0.0025
-4 -11 3 -2.1849 0.0148
-4 -11 4 -5.3754 0.0050
-4 -11 5 -5.0934 -0.0073
-4 -11 6 0.4271 0.0023
-4 -11 7 0.2056 0.0073
-4 -11 8 -3.4535 -0.0022
-4 -11 10 0.5171 0.0013
-4 -11 11 -0.9868 0.0031
-4 -11 12 2.1411 -0.0009
-4 -11 13 0.6960 -0.0041
-4 -11 15 -3.4908 0.0047
-4 -11 16 -0.0145 -0.0067
-4 -10 3 1.9328 0.0152
-4 -10 4 3.5025 0.0001
-4 -10 5 -0.2121 -0.0050
-4 -10 6 5.5979 0.0041
-4 -10 7 2.1780 0.0040
-4 -10 8 -6.2868 -0.0030
-4 -10 9 2.9578 -0.0047
-4 -10 13 3.1003 -0.0049
-4 -10 14 3.4686 -0.0007
-4 -10 15 0.3831 0.0060
-4 -10 17 0.3897 -0.0054
-4 -9 1 1.6403 -0.0475
-4 -9 2 0.6232 0.0018
-4 -9 3 4.4806 0.0117
-4 -9 4 3.9687 -0.0022
-4 -9 5 -4.9352 -0.0016
-4 -9 6 2.1682 0.0044
-4 -9 7 0.9839 0.0040
-4 -9 8 -7.5261 -0.0024
-4 -9 9 6.2173 -0.0058
-4 -9 10 1.8540 -0.0024
-4 -9 11 -0.2619 0.0049
-4 -9 12 0.4074 0.0038
-4 -9 14 -2.8637 -0.0009
-4 -9 15 -4.7599 0.0078
-4 -9 16 -0.8355 0.0003
-4 -9 17 -2.1039 -0.0128
-4 -8 2 -8.4267 -0.0035
-4 -8 3 -2.1884 0.0109
-4 -8 4 -0.9824 -0.0023
-4 -8 5 -6.2615 -0.0041
-4 -8 6 5.5483 0.0037
-4 -8 7 7.3888 0.0060
-4 -8 8 -7.4755 -0.0029
-4 -8 9 5.1354 -0.0080
-4 -8 10 -2.7143 -0.0007
-4 -8 12 -2.3660 0.0001
-4 -8 13 3.6299 -0.0035
-4 -8 14 2.0367 -0.0004
-4 -8 15 0.3444 0.0038
-4 -8 16 3.6451 0.0006
-4 -8 17 1.8044 -0.0038
-4 -8 18 1.4324 0.0024
-4 -7 1 9.0233 -0.0450
-4 -7 3 7.2421 0.0063
-4 -7 4 7.2837 -0.0061
-4 -7 5 -7.9839 -0.0032
-4 -7 6 1.4796 0.0077
-4 -7 7 1.7859 0.0056
-4 -7 9 6.3648 -0.0089
-4 -7 10 0.0475 -0.0011
-4 -7 11 3.7268 0.0053
-4 -7 12 -1.4985 0.0008
-4 -7 13 2.2405 -0.0012
-4 -7 14 -1.0270 -0.0028
-4 -7 15 -3.2447 0.0016
-4 -7 16 -0.1908 0.0033
-4 -7 17 -1.4213 -0.0039
-4 -7 18 -1.6766 -0.0071
-4 -6 1 4.8391 -0.0398
-4 -6 2 -10.1711 0.0025
-4 -6 4 3.6281 -0.0020
-4 -6 5 -9.6868 -0.0028
-4 -6 6 9.3448 0.0073
-4 -6 7 3.0843 0.0068
-4 -6 8 -5.2770 -0.0031
-4 -6 9 1.7809 -0.0076
-4 -6 10 -4.3807 -0.0010
-4 -6 11 0.7176 0.0045
-4 -6 12 -4.6848 0.0007
-4 -6 13 2.3142 -0.0021
-4 -6 14 -0.1644 0.0008
-4 -6 15 -2.1344 0.0027
-4 -6 16 1.1856 -0.0005
-4 -6 17 1.7931 -0.0053
-4 -6 18 -0.4909 -0.0045
-4 -6 19 -0.4199 0.0052
-4 -5 1 -2.0411 -0.0439
-4 -5 2 4.5369 0.0146
-4 -5 3 2.1374 0.0007
-4 -5 5 -13.8965 -0.0001
-4 -5 6 6.5391 0.0126
-4 -5 7 -0.9251 0.0064
-4 -5 8 0.1328 -0.0033
-4 -5 9 0.5810 -0.0044
-4 -5 10 0.6761 -0.0016
-4 -5 11 5.1174 0.0020
-4 -5 12 -3.9683 0.0034
-4 -5 13 3.2379 -0.0013
-4 -5 14 2.2440 0.0013
-4 -5 15 -0.5129 0.0009
-4 -5 16 0.2335 -0.0011
-4 -5 18 -0.7875 -0.0004
-4 -5 19 1.0381 0.0067
-4 -4 1 2.7064 -0.0294
-4 -4 2 -6.8041 0.0021
-4 -4 3 -9.0459 -0.0057
-4 -4 4 4.9875 -0.0054
-4 -4 6 10.4901 0.0050
-4 -4 7 -2.2595 0.0033
-4 -4 8 4.0737 -0.0023
-4 -4 9 -4.2888 -0.0045
-4 -4 11 3.8281 0.0024
-4 -4 12 -3.6996 0.0001
-4 -4 13 1.0841 -0.0024
-4 -4 14 -0.9422 0.0017
-4 -4 15 -2.1712 0.0054
-4 -4 16 0.6923 0.0015
-4 -4 17 0.5304 -0.0050
-4 -4 18 -0.8328 -0.0036
-4 -3 1 22.6398 0.0059
-4 -3 2 0.6498 -0.0016
-4 -3 3 11.8518 -0.0133
-4 -3 4 8.2699 -0.0063
-4 -3 5 -8.5969 0.0025
-4 -3 7 -7.1122 0.0043
-4 -3 8 2.0117 -0.0041
-4 -3 9 -11.4043 -0.0052
-4 -3 10 0.4793 -0.0009
-4 -3 11 -0.3222 -0.0005
-4 -3 12 -3.7210 -0.0019
-4 -3 13 0.6413 0.0006
-4 -3 14 2.3062 0.0033
-4 -3 15 1.3721 0.0046
-4 -3 17 0.2687 -0.0048
-4 -3 18 0.2143 -0.0047
-4 -3 20 -0.2316 0.0080
-4 -2 1 -2.3127 0.0206
-4 -2 2 -24.6810 -0.0014
-4 -2 3 4.4980 -0.0114
-4 -2 4 -5.5913 -0.0059
-4 -2 5 -7.2375 0.0001
-4 -2 6 4.1702 0.0081
-4 -2 7 2.1325 0.0053
-4 -2 8 10.2627 -0.0027
-4 -2 9 -2.0960 -0.0016
-4 -2 10 7.2323 0.0009
-4 -2 12 0.4219 -0.0025
-4 -2 13 -2.0592 -0.0005
-4 -2 15 -0.3691 0.0029
-4 -2 16 -1.6119 -0.0016
-4 -2 17 -0.8499 -0.0055
-4 -2 18 -1.5725 -0.0049
-4 -2 19 0.8379 0.0053
-4 -2 20 -1.4496 0.0102
-4 -1 1 12.2122 0.0146
-4 -1 2 -12.2400 0.0037
-4 -1 3 13.4768 -0.0088
-4 -1 4 -3.1711 -0.0105
-4 -1 5 1.7725 -0.0003
-4 -1 6 -1.0851 0.0075
-4 -1 8 0.4766 -0.0007
-4 -1 9 -7.0456 0.0001
-4 -1 10 -0.0896 0.0014
-4 -1 12 -1.9723 -0.0033
-4 -1 13 -2.5335 -0.0012
-4 -1 15 0.3071 0.0035
-4 -1 16 0.4845 -0.0019
-4 -1 17 0.2327 -0.0043
-4 -1 18 -0.1887 -0.0019
-4 -1 19 2.3479 0.0040
-4 -1 20 -0.8509 0.0092
-4 0 2 -6.8374 0.0089
-4 0 3 8.5898 -0.0065
-4 0 4 -4.0392 -0.0112
-4 0 5 -2.9655 0.0011
-4 0 6 -8.8963 0.0051
-4 0 7 0.3084 0.0019
-4 0 8 -1.7511 -0.0004
-4 0 9 -7.3898 -0.0002
-4 0 10 0.0440 -0.0005
-4 0 11 1.5786 -0.0023
-4 0 12 2.0038 -0.0035
-4 0 13 1.5611 -0.0006
-4 0 14 3.0463 0.0036
-4 0 15 2.5698 0.0050
-4 0 16 2.4225 0.0010
-4 0 18 -1.6496 -0.0022
-4 0 19 0.8410 -0.0003
-4 1 1 -11.9311 -0.0047
-4 1 3 3.7429 -0.0034
-4 1 4 6.2546 -0.0104
-4 1 5 6.8054 -0.0022
-4 1 6 2.5400 0.0033
-4 1 9 3.3587 -0.0001
-4 1 10 7.4830 -0.0008
-4 1 11 1.7084 -0.0031
-4 1 13 -4.8726 -0.0001
-4 1 14 -5.2204 0.0044
-4 1 16 -0.6280 -0.0005
-4 1 17 -2.2019 -0.0038
-4 1 18 -1.6232 -0.0029
-4 1 20 0.2425 0.0014
-4 1 21 0.4628 -0.0036
-4 2 1 11.0077 -0.0031
-4 2 4 -1.0204 -0.0094
-4 2 5 -7.1900 -0.0060
-4 2 6 -10.5645 0.0010
-4 2 7 0.8631 0.0057
-4 2 8 -6.1449 0.0039
-4 2 9 -9.7121 -0.0000
-4 2 10 -6.2540 0.0002
-4 2 11 -9.4186 -0.0013
-4 2 12 1.4025 -0.0026
-4 2 13 1.7489 0.0006
-4 2 14 4.0085 0.0032
-4 2 15 0.0642 0.0013
-4 2 16 5.5710 -0.0026
-4 2 17 0.0330 -0.0029
-4 2 18 0.0139 -0.0011
-4 2 20 -0.4158 0.0042
-4 3 1 1.0078 -0.0187
-4 3 2 -9.9801 0.0044
-4 3 3 -0.7090 0.0034
-4 3 5 0.5578 -0.0050
-4 3 6 -6.7768 -0.0009
-4 3 7 5.6352 0.0031
-4 3 8 -0.5745 0.0048
-4 3 9 6.8379 0.0023
-4 3 10 10.5746 -0.0002
-4 3 11 4.8237 -0.0024
-4 3 12 6.4428 -0.0027
-4 3 13 0.0342 -0.0004
-4 3 14 -0.4226 0.0016
-4 3 15 -3.9595 0.0017
-4 3 16 4.1063 0.0013
-4 3 17 -2.4593 -0.0003
-4 3 18 -0.6079 0.0011
-4 3 19 0.3498 -0.0012
-4 4 1 -1.1547 -0.0028
-4 4 2 -3.9571 0.0193
-4 4 3 -6.3389 0.0025
-4 4 4 6.4501 -0.0084
-4 4 5 3.1758 -0.0049
-4 4 6 -1.4336 -0.0002
-4 4 7 9.7529 0.0014
-4 4 8 -2.9657 0.0028
-4 4 10 -7.0172 -0.0011
-4 4 11 -7.3505 -0.0032
-4 4 12 -6.2839 -0.0032
-4 4 13 0.7750 -0.0009
-4 4 14 -1.9103 0.0015
-4 4 15 -3.6245 0.0013
-4 4 16 3.3713 0.0024
-4 4 17 0.7513 0.0017
-4 4 18 -1.1669 0.0014
-4 5 3 0.9492 0.0026
-4 5 4 4.5364 -0.0065
-4 5 6 -6.4801 0.0008
-4 5 7 -1.8279 0.0008
-4 5 8 -6.5103 0.0010
-4 5 9 3.4596 0.0013
-4 5 10 0.4923 0.0001
-4 5 11 6.3296 -0.0013
-4 5 12 -1.6030 -0.0018
-4 5 14 0.6122 0.0002
-4 5 15 -1.7236 0.0012
-4 5 16 0.0590 -0.0002
-4 5 17 -0.2880 -0.0009
-4 6 4 2.7621 -0.0068
-4 6 5 -0.1451 -0.0065
-4 6 6 3.9734 -0.0001
-4 6 7 -3.3979 0.0025
-4 6 8 3.0377 0.0031
-4 6 9 2.9886 0.0021
-4 6 10 0.6666 -0.0000
-4 6 11 1.9923 -0.0008
-4 6 12 -6.0651 -0.0002
-4 6 13 0.7555 -0.0002
-4 6 14 -3.7589 -0.0005
-4 6 15 -3.0084 0.0007
-4 7 5 -4.5829 -0.0063
-4 7 7 -7.7822 0.0028
-4 7 8 -1.0535 0.0014
-4 7 9 -5.6154 0.0015
-4 7 11 -1.6235 0.0003
-4 7 12 -1.2354 -0.0007
-4 7 13 4.8700 -0.0011
-4 7 14 4.3298 -0.0011
-4 8 6 6.7544 -0.0010
-4 8 7 0.7762 0.0016
-4 8 8 6.5549 0.0008
-4 8 9 2.0758 0.0010
-4 8 10 6.5547 0.0001
-4 8 11 2.5493 0.0003
-4 8 12 -0.3105 -0.0010
-4 9 6 -4.1464 -0.0036
-4 9 7 -4.3720 0.0009
-4 9 8 0.0125 0.0029
-4 9 9 -5.1486 0.0012
-4 9 10 0.6351 -0.0007
-3 -16 1 -0.9451 -0.0069
-3 -16 2 -1.7218 -0.0050
-3 -16 3 -2.6781 0.0016
-3 -16 4 -4.0473 0.0019
-3 -15 2 1.6115 -0.0000
-3 -15 3 3.7650 0.0008
-3 -15 4 -0.1684 0.0016
-3 -15 5 3.5409 0.0052
-3 -15 6 0.8748 0.0020
-3 -15 7 -1.2595 -0.0039
-3 -15 8 -0.6655 0.0008
-3 -15 9 -1.0295 0.0000
-3 -15 10 -0.0320 -0.0011
-3 -14 1 2.3551 -0.0195
-3 -14 2 1.4192 -0.0039
-3 -14 4 -4.4319 0.0040
-3 -14 5 0.0660 0.0041
-3 -14 6 -1.2743 -0.0021
-3 -14 7 0.3828 -0.0019
-3 -14 8 -0.8429 0.0013
-3 -14 9 1.2317 -0.0018
-3 -14 10 -0.3132 0.0002
-3 -14 11 -3.3345 0.0013
-3 -14 12 -0.5838 0.0018
-3 -14 13 0.8178 0.0018
-3 -13 1 -7.9510 -0.0227
-3 -13 2 -0.9982 -0.0018
-3 -13 3 1.5698 -0.0017
-3 -13 5 0.9035 0.0033
-3 -13 6 -0.1963 0.0021
-3 -13 7 -0.1676 0.0024
-3 -13 9 0.9487 -0.0017
-3 -13 10 2.8239 0.0000
-3 -13 12 0.1948 -0.0019
-3 -13 14 -0.6727 0.0051
-3 -13 15 0.3401 0.0001
-3 -12 1 5.0885 -0.0211
-3 -12 2 2.3886 -0.0046
-3 -12 3 2.1830 -0.0022
-3 -12 4 -0.0662 0.0049
-3 -12 6 0.9226 0.0013
-3 -12 7 3.0533 0.0017
-3 -12 8 -0.6321 -0.0017
-3 -12 10 1.9655 0.0010
-3 -12 11 -3.1443 -0.0021
-3 -12 12 -1.0957 -0.0048
-3 -12 13 3.0850 0.0003
-3 -12 14 -0.7393 0.0027
-3 -12 15 -0.7795 0.0025
-3 -12 16 -1.3571 -0.0006
-3 -11 1 -5.4644 -0.0195
-3 -11 2 -1.6033 -0.0032
-3 -11 3 -0.0262 -0.0045
-3 -11 4 0.2176 0.0000
-3 -11 5 -3.8536 0.0022
-3 -11 7 2.8372 -0.0024
-3 -11 8 -3.3135 -0.0013
-3 -11 9 -0.2969 0.0020
-3 -11 11 -3.9414 -0.0005
-3 -11 12 -2.7558 0.0002
-3 -11 13 1.7869 0.0002
-3 -11 14 -0.1035 -0.0001
-3 -11 15 0.1559 -0.0003
-3 -11 17 0.1842 -0.0011
-3 -10 1 0.4778 -0.0085
-3 -10 2 -2.6584 -0.0022
-3 -10 3 -0.6031 -0.0052
-3 -10 4 5.9504 -0.0042
-3 -10 5 -1.1397 0.0035
-3 -10 6 1.1318 0.0053
-3 -10 8 -3.3565 -0.0023
-3 -10 9 0.2360 -0.0010
-3 -10 10 4.1928 -0.0019
-3 -10 11 -0.0053 -0.0006
-3 -10 12 -0.2439 0.0014
-3 -10 13 2.2960 0.0013
-3 -10 14 -0.2928 0.0031
-3 -10 15 0.2269 -0.0006
-3 -10 16 -0.3685 -0.0048
-3 -10 17 0.0879 -0.0014
-3 -9 3 -1.2964 -0.0081
-3 -9 4 4.9574 -0.0039
-3 -9 5 -7.7723 0.0058
-3 -9 6 -7.3954 0.0062
-3 -9 7 5.5603 0.0018
-3 -9 8 -8.8308 -0.0015
-3 -9 9 -0.8955 -0.0013
-3 -9 10 2.5055 -0.0006
-3 -9 11 -1.3378 -0.0013
-3 -9 12 -3.1713 -0.0004
-3 -9 13 1.5044 0.0002
-3 -9 16 -0.8853 -0.0008
-3 -9 17 -0.3318 -0.0035
-3 -9 18 0.2637 -0.0042
-3 -8 1 5.9951 0.0212
-3 -8 2 -5.3056 0.0012
-3 -8 4 9.0971 -0.0081
-3 -8 5 -5.8275 0.0011
-3 -8 6 -2.4524 0.0064
-3 -8 7 13.2398 0.0031
-3 -8 8 -2.6963 -0.0016
-3 -8 9 -0.2420 -0.0015
-3 -8 10 0.3493 0.0012
-3 -8 11 0.2724 -0.0019
-3 -8 12 -2.2802 -0.0015
-3 -8 13 0.8601 0.0017
-3 -8 14 1.1987 0.0021
-3 -8 15 -0.3187 0.0008
-3 -8 16 -0.4291 -0.0015
-3 -8 17 0.1547 -0.0013
-3 -8 18 -0.7875 0.0055
-3 -7 1 9.6890 0.0124
-3 -7 2 2.7080 0.0052
-3 -7 3 -5.1477 -0.0113
-3 -7 5 -7.2196 0.0021
-3 -7 6 -2.8901 0.0094
-3 -7 7 6.6320 0.0011
-3 -7 8 -6.3267 -0.0037
-3 -7 10 1.7300 0.0005
-3 -7 11 2.7751 -0.0016
-3 -7 12 -1.8990 -0.0020
-3 -7 13 -0.1054 0.0020
-3 -7 14 0.6793 0.0027
-3 -7 16 -1.2466 -0.0013
-3 -7 17 1.6363 0.0013
-3 -7 18 -0.6340 -0.0003
-3 -7 19 0.2431 -0.0040
-3 -6 1 2.0903 0.0321
-3 -6 2 -1.3164 0.0126
-3 -6 3 -14.3144 -0.0174
-3 -6 4 13.6867 -0.0124
-3 -6 5 -13.9495 0.0079
-3 -6 6 -5.3890 0.0075
-3 -6 7 10.3869 -0.0004
-3 -6 8 2.8047 0.0006
-3 -6 9 -1.3789 0.0013
-3 -6 10 1.2311 -0.0024
-3 -6 11 1.4524 -0.0026
-3 -6 12 -2.5830 -0.0019
-3 -6 14 3.1249 0.0032
-3 -6 15 1.3337 0.0019
-3 -6 16 0.2795 -0.0028
-3 -6 17 1.8796 -0.0037
-3 -6 18 -0.4983 0.0003
-3 -6 19 0.4448 0.0077
-3 -5 1 14.1917 0.0297
-3 -5 2 -9.1396 -0.0004
-3 -5 3 -9.0691 -0.0148
-3 -5 4 16.7449 -0.0061
-3 -5 5 -3.7215 0.0055
-3 -5 6 -3.8863 0.0038
-3 -5 7 6.9313 0.0010
-3 -5 8 -1.2781 0.0005
-3 -5 9 -3.7738 0.0020
-3 -5 11 4.8026 -0.0018
-3 -5 12 0.6669 -0.0043
-3 -5 13 -1.9627 0.0006
-3 -5 14 -0.1537 0.0029
-3 -5 15 -2.1843 0.0009
-3 -5 16 -1.1295 -0.0020
-3 -5 17 -0.2576 -0.0004
-3 -5 18 -0.5630 0.0017
-3 -5 20 -1.5035 -0.0017
-3 -4 1 44.4768 0.0884
-3 -4 2 -10.3029 0.0021
-3 -4 3 8.8470 -0.0246
-3 -4 4 5.7887 -0.0092
-3 -4 5 -6.7706 0.0044
-3 -4 7 10.0037 -0.0007
-3 -4 8 2.7135 0.0011
-3 -4 9 -3.2956 0.0030
-3 -4 10 -6.4760 0.0002
-3 -4 11 0.8518 -0.0052
-3 -4 12 -2.6536 -0.0033
-3 -4 13 -1.5897 0.0028
-3 -4 14 3.3240 0.0036
-3 -4 15 0.8975 0.0014
-3 -4 16 -0.3868 0.0002
-3 -4 17 0.2647 -0.0012
-3 -4 19 0.1075 -0.0043
-3 -4 20 0.5095 0.0026
-3 -3 1 17.5162 0.0564
-3 -3 2 -33.0982 -0.0166
-3 -3 3 6.9347 -0.0147
-3 -3 4 6.5412 0.0011
-3 -3 5 2.9340 0.0017
-3 -3 6 -12.3332 0.0015
-3 -3 7 0.2927 -0.0021
-3 -3 8 -1.1128 -0.0020
-3 -3 9 1.6682 0.0042
-3 -3 10 -3.9784 0.0027
-3 -3 12 1.1496 -0.0050
-3 -3 13 -3.1746 0.0005
-3 -3 14 -1.1681 0.0047
-3 -3 15 0.7181 0.0002
-3 -3 16 0.0630 0.0005
-3 -3 17 0.4623 0.0002
-3 -3 18 0.0013 -0.0001
-3 -3 19 -1.8162 -0.0029
-3 -3 20 -0.1349 -0.0058
-3 -2 1 22.2937 0.0717
-3 -2 2 -21.0156 0.0008
-3 -2 3 -5.6249 -0.0161
-3 -2 4 -8.7467 -0.0042
-3 -2 5 -2.0830 0.0031
-3 -2 6 -7.5642 0.0024
-3 -2 8 4.5539 0.0028
-3 -2 9 4.6039 0.0076
-3 -2 10 -9.6092 0.0008
-3 -2 11 7.1319 -0.0052
-3 -2 12 -0.6230 -0.0039
-3 -2 13 1.6555 0.0009
-3 -2 14 1.0741 0.0029
-3 -2 15 0.9479 -0.0006
-3 -2 16 -1.7739 -0.0012
-3 -2 18 -0.0839 0.0006
-3 -2 19 -1.4669 -0.0035
-3 -1 1 22.8550 0.0602
-3 -1 3 20.5330 -0.0148
-3 -1 4 13.0776 -0.0060
-3 -1 5 12.8752 0.0056
-3 -1 6 2.4190 0.0012
-3 -1 7 -1.1368 -0.0053
-3 -1 8 2.9177 0.0020
-3 -1 9 -0.4558 0.0073
-3 -1 10 -11.9114 0.0019
-3 -1 11 3.6202 -0.0039
-3 -1 12 -5.1937 -0.0033
-3 -1 13 -3.4858 0.0010
-3 -1 14 -4.6650 0.0010
-3 -1 16 0.6748 -0.0002
-3 -1 18 2.0373 0.0009
-3 -1 20 0.7293 -0.0030
-3 -1 21 -0.4994 -0.0003
-3 0 1 -10.0319 0.0572
-3 0 2 -25.5116 0.0004
-3 0 3 -7.7273 -0.0115
-3 0 4 -15.1138 -0.0005
-3 0 5 -7.2899 0.0021
-3 0 6 -4.6618 -0.0047
-3 0 7 -10.8310 -0.0038
-3 0 9 2.7743 0.0054
-3 0 10 -2.6126 0.0003
-3 0 11 7.5697 -0.0044
-3 0 13 5.1055 0.0009
-3 0 14 -0.3847 0.0011
-3 0 16 -1.1967 0.0013
-3 0 17 -0.7132 0.0045
-3 0 18 -3.1044 0.0012
-3 0 19 -2.9142 -0.0033
-3 0 20 0.4193 -0.0070
-3 0 21 0.6404 -0.0009
-3 1 1 17.8288 0.0522
-3 1 2 -7.5013 -0.0032
-3 1 4 -9.7735 0.0033
-3 1 5 7.1785 0.0019
-3 1 6 6.9529 -0.0064
-3 1 7 -5.0593 -0.0039
-3 1 8 8.4273 0.0031
-3 1 9 -1.3367 0.0059
-3 1 10 -3.8697 0.0008
-3 1 12 -1.3081 -0.0028
-3 1 13 -3.0465 0.0002
-3 1 14 -4.6587 -0.0003
-3 1 15 -1.3744 -0.0021
-3 1 16 -0.0377 0.0020
-3 1 17 1.2054 0.0039
-3 1 18 0.5817 0.0003
-3 1 19 0.8755 -0.0024
-3 1 20 1.8129 -0.0035
-3 1 21 -0.5900 -0.0024
-3 2 1 15.3272 0.0491
-3 2 2 -4.5139 -0.0021
-3 2 3 21.2155 -0.0092
-3 2 5 11.5853 0.0034
-3 2 6 -2.5145 -0.0068
-3 2 7 -8.7572 -0.0047
-3 2 8 4.2890 0.0046
-3 2 10 -1.6818 0.0009
-3 2 11 -1.0677 -0.0034
-3 2 12 2.4454 -0.0008
-3 2 13 3.3661 0.0010
-3 2 14 1.3640 -0.0012
-3 2 15 1.5297 -0.0028
-3 2 16 2.6942 0.0008
-3 2 17 2.2522 0.0029
-3 2 18 -0.1113 0.0011
-3 2 19 -0.9216 -0.0028
-3 2 20 0.5761 -0.0001
-3 2 21 -0.9790 -0.0025
-3 3 1 -4.3481 0.0404
-3 3 3 -2.3313 -0.0062
-3 3 4 -19.4592 0.0051
-3 3 5 4.9952 0.0021
-3 3 6 -4.4047 -0.0066
-3 3 7 -2.4327 -0.0040
-3 3 8 6.3244 0.0036
-3 3 10 3.9144 0.0006
-3 3 11 3.1680 -0.0032
-3 3 12 -0.9706 0.0004
-3 3 14 -5.0429 -0.0013
-3 3 15 -4.0657 -0.0025
-3 3 16 -2.4531 0.0002
-3 3 17 0.4561 0.0037
-3 3 19 -0.6168 -0.0029
-3 3 20 2.2542 -0.0022
-3 4 2 3.5789 -0.0061
-3 4 3 3.2934 -0.0057
-3 4 4 -2.4770 0.0078
-3 4 6 -2.5909 -0.0084
-3 4 7 -3.0530 -0.0042
-3 4 8 1.2814 0.0039
-3 4 9 -7.5317 0.0053
-3 4 10 -4.9265 -0.0004
-3 4 11 -3.9191 -0.0018
-3 4 12 -7.3849 0.0010
-3 4 14 1.6549 -0.0030
-3 4 15 2.0716 0.0001
-3 4 17 5.2193 0.0029
-3 4 19 0.4303 -0.0023
-3 4 20 0.2878 -0.0037
-3 5 3 0.1328 -0.0016
-3 5 4 -4.4997 0.0099
-3 5 6 1.2545 -0.0102
-3 5 7 -2.1895 -0.0042
-3 5 8 6.3731 0.0051
-3 5 9 -0.9802 0.0047
-3 5 10 10.3130 -0.0007
-3 5 11 6.3022 -0.0028
-3 5 12 1.1607 0.0000
-3 5 13 3.3645 0.0006
-3 5 14 -1.0554 -0.0019
-3 5 15 -4.3084 -0.0017
-3 5 17 1.3458 0.0029
-3 5 18 -3.2971 0.0019
-3 5 19 -0.5185 -0.0032
-3 6 4 -1.9020 0.0071
-3 6 5 -3.3571 -0.0005
-3 6 6 -2.7257 -0.0064
-3 6 7 -2.6667 -0.0031
-3 6 8 3.3661 0.0041
-3 6 9 -7.1524 0.0020
-3 6 11 -7.2484 -0.0009
-3 6 12 -5.9765 0.0002
-3 6 13 -1.7569 0.0001
-3 6 14 4.8424 -0.0006
-3 6 15 -2.1368 -0.0022
-3 6 16 0.9081 0.0007
-3 6 17 2.9559 0.0018
-3 7 4 0.3867 0.0075
-3 7 5 -1.4453 -0.0027
-3 7 7 2.4517 -0.0034
-3 7 8 -2.0486 0.0062
-3 7 9 -4.7203 0.0024
-3 7 11 4.7293 0.0005
-3 7 12 2.4593 0.0021
-3 7 13 -1.4355 0.0007
-3 7 14 4.1539 -0.0025
-3 7 15 -3.7054 -0.0031
-3 7 16 -0.5426 0.0010
-3 8 5 5.5902 -0.0019
-3 8 6 -1.5345 -0.0091
-3 8 7 5.7958 -0.0040
-3 8 8 -0.6486 0.0047
-3 8 9 -2.2293 0.0034
-3 8 10 0.0171 -0.0004
-3 8 11 0.1734 0.0003
-3 8 12 -1.8086 0.0026
-3 8 13 -1.7217 0.0007
-3 9 5 -9.3045 -0.0018
-3 9 6 -3.2915 -0.0076
-3 9 8 -3.1786 0.0045
-3 9 9 -3.5816 0.0028
-3 9 10 -0.8387 -0.0018
-3 9 11 2.8126 -0.0015
-3 9 12 -3.2656 0.0021
-3 10 6 -1.5845 -0.0064
-3 10 7 5.0278 -0.0013
-3 10 8 3.0433 0.0015
-3 10 9 2.0480 0.0017
-3 10 10 -1.6025 -0.0018
-3 11 7 0.3039 -0.0029
-2 -15 1 -2.0940 -0.0215
-2 -15 2 1.0797 0.0042
-2 -15 4 0.9647 -0.0061
-2 -15 5 0.4026 0.0007
-2 -15 6 3.8036 0.0035
-2 -15 7 1.3972 0.0022
-2 -15 8 0.0187 -0.0010
-2 -14 1 -2.4268 -0.0133
-2 -14 2 -1.1074 0.0018
-2 -14 3 -1.9840 0.0005
-2 -14 5 -6.8258 -0.0000
-2 -14 6 0.9234 0.0032
-2 -14 7 -1.1723 0.0034
-2 -14 8 -1.5161 -0.0038
-2 -14 9 -0.0977 -0.0034
-2 -14 10 1.2621 0.0009
-2 -14 12 -2.6459 0.0002
-2 -13 1 -0.8468 -0.0134
-2 -13 2 -2.6204 -0.0015
-2 -13 3 3.1705 -0.0008
-2 -13 4 4.4429 -0.0036
-2 -13 6 4.6203 0.0043
-2 -13 7 -0.1914 0.0036
-2 -13 8 1.0427 -0.0030
-2 -13 10 3.5587 0.0028
-2 -13 11 0.8619 -0.0009
-2 -13 12 -2.7221 -0.0022
-2 -13 13 3.0058 0.0023
-2 -13 14 -1.3157 0.0046
-2 -13 15 -0.8947 -0.0003
-2 -12 1 4.0426 0.0072
-2 -12 2 -0.8636 0.0047
-2 -12 3 5.9054 -0.0091
-2 -12 4 2.6699 -0.0061
-2 -12 5 -3.3466 0.0004
-2 -12 7 -0.3798 -0.0002
-2 -12 8 0.4141 -0.0002
-2 -12 9 -6.0219 0.0010
-2 -12 11 -2.2058 0.0005
-2 -12 12 -5.4953 0.0005
-2 -12 13 1.4229 0.0018
-2 -12 14 0.9533 0.0004
-2 -12 15 0.9022 0.0027
-2 -11 2 -13.0690 -0.0033
-2 -11 3 -0.5550 -0.0079
-2 -11 4 -2.2393 -0.0029
-2 -11 5 -4.8108 0.0000
-2 -11 6 -3.9333 0.0052
-2 -11 8 2.1882 -0.0017
-2 -11 9 -3.4334 -0.0032
-2 -11 10 8.0015 -0.0010
-2 -11 11 4.0561 -0.0004
-2 -11 12 -1.2413 -0.0018
-2 -11 14 0.3822 0.0032
-2 -11 16 -1.0930 -0.0031
-2 -11 17 -0.0142 0.0030
-2 -10 1 9.9839 0.0270
-2 -10 3 6.7340 -0.0066
-2 -10 4 3.5690 -0.0049
-2 -10 5 5.0749 0.0000
-2 -10 6 -2.3533 0.0043
-2 -10 7 5.7380 0.0030
-2 -10 8 2.3366 -0.0010
-2 -10 9 -8.0744 -0.0010
-2 -10 10 1.4495 -0.0016
-2 -10 11 -2.9176 -0.0026
-2 -10 12 -5.7751 -0.0040
-2 -10 13 -0.0083 -0.0005
-2 -10 14 1.1995 0.0033
-2 -10 15 0.5827 -0.0002
-2 -10 16 0.8019 -0.0020
-2 -10 17 0.6364 0.0018
-2 -10 18 -1.2779 0.0055
-2 -9 1 1.8572 0.0221
-2 -9 2 -5.3133 0.0066
-2 -9 4 -0.2524 -0.0077
-2 -9 5 2.4216 -0.0019
-2 -9 6 -10.8163 0.0038
-2 -9 7 2.4839 0.0040
-2 -9 8 2.2361 -0.0011
-2 -9 9 -6.2447 0.0021
-2 -9 10 7.5029 0.0027
-2 -9 11 3.8839 -0.0010
-2 -9 13 0.7056 -0.0007
-2 -9 14 0.8463 0.0027
-2 -9 15 -0.6975 -0.0003
-2 -9 16 -0.2034 -0.0025
-2 -9 17 0.5632 0.0008
-2 -9 18 -0.7214 0.0083
-2 -8 1 -3.9283 0.0054
-2 -8 2 -1.8555 0.0083
-2 -8 3 -5.5126 -0.0058
-2 -8 5 8.4994 -0.0028
-2 -8 6 -8.3355 0.0031
-2 -8 7 7.4006 0.0038
-2 -8 8 5.7662 0.0016
-2 -8 10 2.7313 0.0006
-2 -8 11 -1.4610 -0.0010
-2 -8 12 -2.6279 -0.0005
-2 -8 13 -0.0369 0.0011
-2 -8 14 0.7415 0.0026
-2 -8 18 -1.7887 0.0014
-2 -8 19 0.2386 0.0026
-2 -7 1 -3.1742 -0.0024
-2 -7 2 11.8009 0.0144
-2 -7 3 -5.6549 -0.0029
-2 -7 4 -0.2371 -0.0102
-2 -7 6 -18.6545 0.0002
-2 -7 7 4.4205 0.0008
-2 -7 8 1.2019 0.0039
-2 -7 9 -6.3335 0.0010
-2 -7 10 1.8951 -0.0024
-2 -7 11 1.4723 -0.0028
-2 -7 12 0.7863 -0.0009
-2 -7 14 1.1436 0.0023
-2 -7 15 0.6775 0.0019
-2 -7 16 -0.2798 -0.0014
-2 -7 17 1.7481 -0.0047
-2 -7 18 -1.0162 -0.0005
-2 -7 19 0.7595 0.0036
-2 -6 1 -4.5363 0.0083
-2 -6 2 1.8382 0.0169
-2 -6 3 -9.8458 0.0011
-2 -6 4 -2.7863 -0.0033
-2 -6 5 16.9572 -0.0035
-2 -6 6 -19.0275 -0.0041
-2 -6 7 10.5991 0.0005
-2 -6 8 2.6804 0.0048
-2 -6 9 -0.0322 0.0013
-2 -6 11 -0.0319 -0.0023
-2 -6 12 1.2785 -0.0014
-2 -6 13 -2.6383 -0.0005
-2 -6 14 1.4888 -0.0015
-2 -6 15 -1.3139 0.0006
-2 -6 16 -0.7557 0.0022
-2 -6 17 1.0801 0.0021
-2 -6 18 -0.5524 -0.0021
-2 -6 20 0.0443 -0.0005
-2 -5 1 6.7322 0.0195
-2 -5 2 17.0905 0.0044
-2 -5 4 1.9504 0.0013
-2 -5 5 19.7211 -0.0068
-2 -5 6 -21.2251 -0.0063
-2 -5 7 8.6634 0.0037
-2 -5 8 -1.4250 0.0064
-2 -5 9 0.0522 0.0013
-2 -5 10 -5.0272 -0.0018
-2 -5 11 3.5673 -0.0023
-2 -5 12 3.0459 -0.0002
-2 -5 13 -2.6757 0.0003
-2 -5 15 0.0318 0.0018
-2 -5 16 0.0918 0.0018
-2 -5 17 0.2070 0.0026
-2 -5 19 -1.4393 0.0010
-2 -5 20 1.4054 -0.0057
-2 -4 1 -38.4026 0.0018
-2 -4 3 -34.6085 0.0018
-2 -4 4 -0.7582 -0.0020
-2 -4 5 13.7519 -0.0054
-2 -4 6 -18.4527 -0.0016
-2 -4 8 6.3789 0.0023
-2 -4 9 9.0431 0.0025
-2 -4 10 -7.1758 -0.0008
-2 -4 12 -0.3506 0.0008
-2 -4 13 -4.8911 0.0003
-2 -4 14 -0.8079 -0.0011
-2 -4 15 -0.9240 -0.0009
-2 -4 16 -0.6847 0.0022
-2 -4 17 0.9325 0.0032
-2 -4 18 1.6145 0.0013
-2 -4 19 -1.3442 -0.0028
-2 -4 20 2.3467 -0.0024
-2 -3 2 69.9860 0.0139
-2 -3 3 -25.6286 0.0043
-2 -3 4 12.5113 0.0003
-2 -3 5 1.8198 -0.0056
-2 -3 6 -9.6667 -0.0069
-2 -3 7 -5.3682 -0.0003
-2 -3 8 -8.4433 0.0059
-2 -3 9 -1.8502 0.0032
-2 -3 10 -13.5037 -0.0021
-2 -3 11 5.1524 0.0004
-2 -3 12 3.9128 0.0006
-2 -3 13 2.5800 -0.0022
-2 -3 14 2.1324 -0.0018
-2 -3 15 0.8458 -0.0010
-2 -3 16 -0.3428 0.0007
-2 -3 18 -0.1310 0.0003
-2 -3 19 -4.1074 0.0004
-2 -3 20 0.5020 0.0034
-2 -3 21 -1.5926 -0.0195
-2 -2 1 -46.2723 0.0012
-2 -2 4 25.3504 -0.0044
-2 -2 5 2.4792 -0.0039
-2 -2 6 6.7089 -0.0009
-2 -2 7 -0.4419 -0.0000
-2 -2 9 15.3707 0.0008
-2 -2 10 -4.4318 0.0001
-2 -2 11 4.1784 0.0012
-2 -2 13 -3.8486 -0.0020
-2 -2 14 -3.0824 -0.0040
-2 -2 16 -1.0341 0.0020
-2 -2 17 -0.8642 0.0009
-2 -2 18 2.0646 0.0003
-2 -2 20 3.3014 0.0042
-2 -2 21 1.1291 -0.0143
-2 -1 1 -20.5767 0.0200
-2 -1 2 27.5893 -0.0049
-2 -1 4 3.9722 0.0021
-2 -1 5 -12.5422 -0.0054
-2 -1 6 12.4288 -0.0053
-2 -1 7 -17.7982 0.0012
-2 -1 9 -0.4711 -0.0004
-2 -1 10 -8.1086 -0.0001
-2 -1 11 1.3163 0.0013
-2 -1 12 2.7201 0.0004
-2 -1 13 2.0329 -0.0019
-2 -1 14 -0.5415 -0.0024
-2 -1 15 1.3179 -0.0001
-2 -1 16 1.6543 0.0028
-2 -1 17 0.4635 0.0010
-2 -1 18 1.8576 0.0013
-2 -1 19 -2.1195 0.0051
-2 -1 21 -1.9790 -0.0184
-2 0 1 17.1692 0.0046
-2 0 3 -10.2078 0.0079
-2 0 5 -22.2302 -0.0057
-2 0 6 14.2050 -0.0030
-2 0 7 -13.0854 0.0003
-2 0 8 3.9942 0.0001
-2 0 9 3.3772 -0.0004
-2 0 10 -4.0042 0.0004
-2 0 11 -0.2880 0.0029
-2 0 12 2.4378 0.0018
-2 0 13 0.9339 -0.0014
-2 0 14 -0.4967 -0.0035
-2 0 15 -0.0026 -0.0002
-2 0 16 -0.4933 0.0037
-2 0 17 -2.7250 0.0003
-2 0 18 1.0571 -0.0015
-2 0 19 -0.9833 0.0039
-2 0 20 0.7243 0.0010
-2 0 21 0.4430 -0.0009
-2 1 1 -7.0534 -0.0293
-2 1 2 5.6026 0.0076
-2 1 3 33.1713 0.0121
-2 1 5 0.2649 -0.0068
-2 1 6 27.1818 -0.0044
-2 1 7 -5.6197 -0.0002
-2 1 8 2.9233 0.0012
-2 1 10 1.0561 0.0015
-2 1 11 -1.9832 0.0028
-2 1 12 -1.7710 0.0007
-2 1 13 -1.9843 -0.0012
-2 1 14 -3.8800 -0.0020
-2 1 16 1.1687 0.0011
-2 1 17 -1.0001 -0.0009
-2 1 19 -0.2368 0.0026
-2 1 20 0.9064 0.0056
-2 2 1 0.2693 -0.0428
-2 2 2 -15.0829 0.0088
-2 2 3 -8.3906 0.0127
-2 2 4 -12.5855 0.0030
-2 2 5 -21.7050 -0.0038
-2 2 6 9.2375 -0.0036
-2 2 7 -8.6403 -0.0000
-2 2 8 -1.5325 0.0011
-2 2 10 -0.3859 0.0004
-2 2 11 0.0449 0.0020
-2 2 14 0.6688 -0.0025
-2 2 15 2.4560 0.0002
-2 2 17 0.1998 -0.0002
-2 2 18 -0.1985 -0.0009
-2 2 19 -0.0246 0.0023
-2 2 20 -0.3618 0.0045
-2 2 21 -0.8439 0.0007
-2 2 22 0.5825 -0.0207
-2 3 2 2.1570 0.0031
-2 3 3 12.9359 0.0122
-2 3 4 -0.1745 0.0087
-2 3 5 -13.3515 -0.0039
-2 3 6 6.7328 -0.0043
-2 3 7 -2.9611 0.0016
-2 3 9 0.5122 -0.0001
-2 3 10 3.7841 -0.0004
-2 3 11 -1.9397 0.0015
-2 3 12 -4.6782 0.0013
-2 3 14 -4.1218 -0.0018
-2 3 15 0.6177 -0.0001
-2 3 17 2.6816 -0.0004
-2 3 18 -0.6379 0.0005
-2 3 19 1.0277 0.0022
-2 3 21 0.5913 -0.0014
-2 3 22 -0.0791 -0.0158
-2 4 4 -2.8164 0.0062
-2 4 6 8.3586 -0.0054
-2 4 7 -2.6994 0.0027
-2 4 8 1.4853 -0.0003
-2 4 9 -4.9851 -0.0012
-2 4 10 3.9297 0.0008
-2 4 11 -1.3698 0.0021
-2 4 12 3.7359 0.0009
-2 4 13 2.3198 -0.0020
-2 4 14 2.3653 -0.0008
-2 4 15 1.6016 0.0007
-2 4 16 -1.7570 0.0005
-2 4 17 0.9260 -0.0020
-2 4 18 -2.0018 -0.0004
-2 4 19 -0.0199 0.0020
-2 4 21 0.5556 -0.0075
-2 5 3 19.7790 0.0234
-2 5 4 -2.1919 0.0056
-2 5 6 0.6287 -0.0066
-2 5 7 -1.8705 0.0006
-2 5 8 -0.2828 0.0010
-2 5 9 -6.0934 -0.0020
-2 5 11 -3.9330 0.0033
-2 5 12 -0.2728 0.0009
-2 5 13 -6.2444 -0.0017
-2 5 14 1.1369 -0.0003
-2 5 15 -1.9611 0.0011
-2 5 16 -2.3058 0.0005
-2 5 17 0.8580 -0.0010
-2 5 18 -0.8002 -0.0009
-2 5 19 -0.0764 0.0029
-2 5 20 -0.5016 0.0043
-2 6 3 -4.2762 0.0283
-2 6 4 -7.6783 0.0079
-2 6 5 0.8608 -0.0067
-2 6 6 -1.6266 -0.0032
-2 6 7 5.2215 0.0013
-2 6 8 2.3497 0.0014
-2 6 9 0.5467 -0.0017
-2 6 11 0.7869 0.0032
-2 6 12 3.9255 0.0016
-2 6 13 -2.4807 -0.0008
-2 6 14 5.1884 -0.0015
-2 6 15 0.5595 0.0012
-2 6 16 -0.3330 -0.0008
-2 6 17 1.3193 -0.0025
-2 6 18 0.9836 -0.0007
-2 6 19 1.1377 0.0067
-2 7 3 1.9657 0.0226
-2 7 4 -2.3651 0.0021
-2 7 5 3.7152 -0.0055
-2 7 6 -4.0820 -0.0011
-2 7 7 3.5344 0.0033
-2 7 8 -4.6453 0.0012
-2 7 9 0.0616 -0.0032
-2 7 11 3.6858 0.0036
-2 7 12 0.8965 0.0028
-2 7 13 -3.2978 -0.0013
-2 7 14 3.5630 -0.0027
-2 7 15 0.3228 0.0007
-2 7 16 -0.6546 -0.0002
-2 7 17 -0.0067 -0.0023
-2 7 18 -0.7249 0.0005
-2 8 3 0.0573 0.0237
-2 8 4 -4.5208 0.0056
-2 8 5 2.3486 -0.0099
-2 8 7 1.4497 0.0039
-2 8 8 -1.5818 -0.0001
-2 8 9 2.4572 -0.0058
-2 8 11 0.7365 0.0035
-2 8 12 -4.1270 0.0017
-2 8 13 -5.4568 -0.0020
-2 8 15 0.0147 0.0011
-2 8 16 -0.7164 -0.0005
-2 9 4 -0.8242 0.0084
-2 9 5 -0.3045 -0.0085
-2 9 7 -0.3303 0.0049
-2 9 8 2.3295 -0.0005
-2 9 9 4.6153 -0.0068
-2 9 10 -1.3673 -0.0026
-2 9 11 9.9238 0.0032
-2 9 12 3.7847 0.0019
-2 9 13 -2.2194 -0.0017
-2 10 1 -0.0701 -0.0556
-2 10 4 -6.4085 0.0079
-2 10 5 -0.1669 -0.0045
-2 10 7 -7.9549 0.0053
-2 10 8 -1.8261 0.0005
-2 10 9 -1.3118 -0.0039
-2 10 10 -6.5503 -0.0003
-2 10 11 -0.7894 0.0036
-2 10 12 -0.7682 0.0012
-2 11 1 -9.2872 -0.0468
-2 11 5 -1.6426 -0.0018
-2 11 6 6.0435 0.0017
-2 11 7 0.9245 0.0040
-2 11 8 5.0392 -0.0006
-2 11 9 -0.1022 -0.0037
-2 11 10 -2.5831 -0.0006
-2 12 5 -2.9983 -0.0022
-2 12 6 1.7213 0.0035
-1 -15 1 1.1994 0.0247
-1 -15 2 0.9506 0.0055
-1 -15 3 3.6210 -0.0119
-1 -15 4 6.8551 -0.0061
-1 -14 1 4.4155 0.0334
-1 -14 2 -2.6179 0.0076
-1 -14 3 -0.4506 -0.0133
-1 -14 4 -0.5360 -0.0053
-1 -14 5 -5.3832 0.0051
-1 -14 6 1.9199 0.0033
-1 -14 7 1.0048 0.0000
-1 -14 8 0.6593 -0.0026
-1 -14 10 1.3189 -0.0004
-1 -13 2 -7.5795 0.0063
-1 -13 3 1.4096 -0.0157
-1 -13 4 2.8549 -0.0039
-1 -13 5 0.6939 0.0066
-1 -13 6 2.0491 0.0023
-1 -13 7 1.9085 -0.0002
-1 -13 8 1.1017 -0.0002
-1 -13 9 -1.4023 0.0024
-1 -13 11 1.5236 -0.0002
-1 -13 12 -1.3200 0.0003
-1 -13 13 -0.6267 -0.0031
-1 -13 14 -0.3927 -0.0046
-1 -12 1 8.5226 0.0634
-1 -12 3 0.9003 -0.0172
-1 -12 4 -0.9273 -0.0038
-1 -12 5 -2.7632 0.0063
-1 -12 6 -5.4974 0.0022
-1 -12 8 -0.1603 0.0001
-1 -12 9 -0.5899 0.0049
-1 -12 10 -0.5476 0.0013
-1 -12 11 2.6747 -0.0038
-1 -12 12 -0.1797 0.0003
-1 -12 14 0.3959 -0.0007
-1 -12 16 -0.2697 0.0009
-1 -11 1 9.1127 0.0782
-1 -11 2 -3.8791 -0.0119
-1 -11 4 2.5931 -0.0014
-1 -11 5 6.3951 0.0044
-1 -11 6 -2.3798 -0.0003
-1 -11 7 2.1371 -0.0043
-1 -11 9 -2.3119 0.0044
-1 -11 10 -3.8537 -0.0001
-1 -11 12 -1.2160 -0.0025
-1 -11 13 -1.1661 0.0021
-1 -11 14 0.8207 0.0025
-1 -11 15 -0.4476 -0.0024
-1 -11 16 -0.2461 -0.0034
-1 -10 1 3.2079 0.0572
-1 -10 2 -6.3318 -0.0099
-1 -10 3 -4.1371 -0.0095
-1 -10 5 0.8230 0.0024
-1 -10 6 -6.5081 0.0010
-1 -10 7 0.9564 -0.0052
-1 -10 8 3.8366 0.0003
-1 -10 9 1.6072 0.0062
-1 -10 10 -0.9536 0.0023
-1 -10 11 4.5539 -0.0044
-1 -10 12 -0.5828 -0.0039
-1 -10 13 -1.2267 0.0038
-1 -10 14 0.1811 0.0026
-1 -10 15 -0.4541 -0.0022
-1 -10 17 1.1060 0.0002
-1 -10 18 0.0657 -0.0024
-1 -9 1 9.3659 0.0510
-1 -9 2 -0.3994 0.0036
-1 -9 3 -4.5495 -0.0066
-1 -9 4 0.2328 0.0020
-1 -9 5 8.8137 0.0033
-1 -9 6 2.2120 -0.0055
-1 -9 7 -0.9225 -0.0070
-1 -9 8 4.5172 0.0033
-1 -9 10 -2.9286 -0.0004
-1 -9 11 3.1961 -0.0032
-1 -9 12 -1.5936 -0.0009
-1 -9 13 -0.6837 0.0021
-1 -9 14 0.6237 0.0018
-1 -9 15 -0.4849 0.0008
-1 -9 16 0.2322 -0.0005
-1 -9 17 -0.2169 0.0039
-1 -9 19 0.8176 -0.0019
-1 -8 1 7.4453 0.0278
-1 -8 2 6.1956 0.0011
-1 -8 3 2.4673 -0.0053
-1 -8 4 -2.1433 0.0027
-1 -8 6 -8.3121 -0.0065
-1 -8 7 -8.5035 -0.0034
-1 -8 8 4.8538 0.0048
-1 -8 9 -3.3755 0.0043
-1 -8 10 -3.5646 -0.0022
-1 -8 11 3.7814 -0.0041
-1 -8 12 -1.2270 -0.0012
-1 -8 14 0.9549 0.0016
-1 -8 15 0.7499 -0.0010
-1 -8 16 0.2987 0.0002
-1 -8 17 1.1030 0.0029
-1 -8 18 -0.3579 0.0037
-1 -8 19 -1.3651 -0.0059
-1 -7 1 0.6582 0.0132
-1 -7 2 2.4705 -0.0066
-1 -7 3 0.9067 -0.0012
-1 -7 4 -12.2618 0.0078
-1 -7 5 15.7938 -0.0019
-1 -7 7 1.1449 -0.0007
-1 -7 8 8.3783 0.0049
-1 -7 9 1.3187 0.0042
-1 -7 11 6.1645 -0.0032
-1 -7 12 -1.4452 -0.0018
-1 -7 13 -1.3921 -0.0004
-1 -7 14 -1.5866 -0.0012
-1 -7 15 -2.0451 -0.0030
-1 -7 16 -2.8319 0.0014
-1 -7 20 1.7793 -0.0059
-1 -6 1 -4.9089 0.0171
-1 -6 2 -9.4805 -0.0052
-1 -6 3 1.1233 0.0054
-1 -6 4 -13.3876 0.0107
-1 -6 5 16.5337 -0.0045
-1 -6 6 -9.7715 -0.0086
-1 -6 7 -8.4745 0.0003
-1 -6 8 1.4237 0.0037
-1 -6 9 -6.0612 0.0040
-1 -6 10 -8.7589 0.0004
-1 -6 11 0.4341 -0.0024
-1 -6 12 -2.9019 0.0005
-1 -6 13 1.1340 0.0014
-1 -6 15 3.8803 -0.0041
-1 -6 16 1.2529 -0.0014
-1 -6 17 3.0292 0.0037
-1 -6 19 -1.5287 -0.0001
-1 -6 20 1.6477 -0.0072
-1 -5 2 20.2732 -0.0033
-1 -5 3 -4.9536 0.0069
-1 -5 4 -23.1140 0.0059
-1 -5 5 5.1623 -0.0037
-1 -5 6 -5.6829 -0.0055
-1 -5 8 8.9117 0.0024
-1 -5 9 5.5482 0.0028
-1 -5 10 3.9016 -0.0003
-1 -5 12 0.7208 0.0014
-1 -5 13 0.6339 0.0023
-1 -5 14 -3.4650 -0.0007
-1 -5 15 -0.5147 -0.0022
-1 -5 16 -5.0512 -0.0006
-1 -5 17 -0.8778 0.0040
-1 -5 18 -1.4577 0.0034
-1 -5 19 -2.6671 0.0009
-1 -5 20 1.6213 -0.0032
-1 -4 1 -19.4027 -0.0133
-1 -4 3 -6.7459 0.0061
-1 -4 4 6.7972 0.0034
-1 -4 5 26.8068 -0.0026
-1 -4 6 12.5922 -0.0068
-1 -4 7 -6.0382 -0.0039
-1 -4 8 3.2481 0.0030
-1 -4 9 -3.4053 0.0039
-1 -4 10 -7.7408 0.0001
-1 -4 11 -4.7326 -0.0008
-1 -4 12 -3.5432 -0.0001
-1 -4 13 0.5210 0.0003
-1 -4 14 -0.5301 -0.0000
-1 -4 15 4.5525 -0.0006
-1 -4 16 -2.3158 -0.0017
-1 -4 18 1.2611 0.0029
-1 -4 19 -0.6554 0.0010
-1 -4 20 -1.1578 -0.0034
-1 -4 21 -0.4636 -0.0062
-1 -3 1 -29.9952 0.0031
-1 -3 2 43.1884 0.0072
-1 -3 3 0.2433 0.0016
-1 -3 4 -21.6378 0.0004
-1 -3 5 -0.7176 -0.0011
-1 -3 6 -4.2579 -0.0047
-1 -3 7 -11.9668 -0.0042
-1 -3 9 3.2130 0.0013
-1 -3 10 2.6961 -0.0010
-1 -3 11 1.9969 0.0003
-1 -3 13 0.7832 0.0003
-1 -3 14 -0.9730 -0.0019
-1 -3 16 -2.8196 -0.0021
-1 -3 17 0.9993 -0.0002
-1 -3 18 0.4515 0.0029
-1 -3 20 -1.3669 -0.0021
-1 -3 21 1.9195 -0.0099
-1 -2 1 -29.9269 -0.0023
-1 -2 2 -12.9171 -0.0115
-1 -2 4 -40.3151 0.0101
-1 -2 5 17.6402 -0.0015
-1 -2 6 6.9646 -0.0060
-1 -2 7 -7.3405 -0.0015
-1 -2 8 -3.2558 0.0020
-1 -2 9 3.1868 -0.0004
-1 -2 10 1.5467 0.0001
-1 -2 11 -3.7680 0.0003
-1 -2 12 1.8362 0.0003
-1 -2 13 -2.5708 -0.0002
-1 -2 14 -3.7120 0.0001
-1 -2 15 0.0168 -0.0004
-1 -2 16 -3.8679 -0.0009
-1 -2 17 -1.7151 -0.0021
-1 -2 18 0.5444 0.0014
-1 -2 19 1.2641 0.0055
-1 -2 20 -2.1131 0.0049
-1 -2 21 2.7069 -0.0049
-1 -1 1 4.2697 0.0032
-1 -1 2 36.8627 0.0052
-1 -1 3 61.6096 0.0083
-1 -1 4 -19.9268 0.0039
-1 -1 5 8.7377 -0.0002
-1 -1 6 1.3366 -0.0029
-1 -1 7 4.4855 -0.0003
-1 -1 8 -6.2903 0.0013
-1 -1 9 1.2431 0.0010
-1 -1 10 -2.8261 -0.0011
-1 -1 11 -4.8696 0.0006
-1 -1 12 2.8378 0.0017
-1 -1 13 0.9272 0.0002
-1 -1 14 3.1389 -0.0012
-1 -1 15 5.6263 -0.0005
-1 -1 16 0.8376 0.0000
-1 -1 17 -0.6036 -0.0008
-1 -1 19 0.9187 0.0044
-1 -1 20 -3.7781 0.0049
-1 0 1 -35.3765 -0.0338
-1 0 2 -34.8977 -0.0054
-1 0 3 13.8853 0.0079
-1 0 5 9.0441 -0.0007
-1 0 6 5.4476 -0.0063
-1 0 7 9.6573 -0.0004
-1 0 8 -6.4426 0.0013
-1 0 10 5.6586 0.0005
-1 0 11 -0.4840 0.0022
-1 0 12 1.2777 0.0006
-1 0 14 -4.2149 -0.0012
-1 0 15 0.9606 -0.0008
-1 0 16 -0.3915 -0.0010
-1 0 17 -2.4049 -0.0015
-1 0 19 0.0985 0.0027
-1 0 20 -1.6117 0.0043
-1 0 21 1.7575 -0.0041
-1 0 22 1.2805 0.0029
-1 1 2 -6.9266 -0.0060
-1 1 3 13.2756 0.0014
-1 1 4 -16.6957 -0.0004
-1 1 5 -20.9411 0.0002
-1 1 6 -9.9263 -0.0036
-1 1 7 9.2873 -0.0013
-1 1 8 -18.0310 0.0019
-1 1 10 -4.4543 -0.0020
-1 1 11 -2.2335 0.0007
-1 1 12 -1.1579 0.0025
-1 1 14 -2.6872 -0.0018
-1 1 15 1.9488 -0.0003
-1 1 17 -1.3731 -0.0029
-1 1 19 1.2461 0.0014
-1 1 21 0.3008 -0.0030
-1 1 22 -0.2813 0.0072
-1 2 2 10.0444 -0.0025
-1 2 3 24.0559 0.0122
-1 2 4 27.0454 0.0064
-1 2 5 2.5444 -0.0038
-1 2 7 14.7003 -0.0004
-1 2 8 -8.5318 -0.0005
-1 2 9 9.7698 -0.0009
-1 2 10 1.9442 -0.0004
-1 2 11 0.9772 0.0007
-1 2 12 -1.2132 0.0009
-1 2 13 3.0311 -0.0002
-1 2 14 -2.2776 -0.0003
-1 2 16 1.0122 0.0004
-1 2 17 -1.6514 -0.0024
-1 2 18 -0.4286 0.0003
-1 2 19 -1.0966 0.0031
-1 2 20 -1.3615 -0.0024
-1 2 21 0.6784 0.0014
-1 2 22 0.4066 0.0089
-1 3 2 -28.5343 -0.0053
-1 3 3 -5.4255 0.0078
-1 3 4 0.8620 0.0118
-1 3 6 -4.8616 -0.0016
-1 3 7 10.2440 0.0007
-1 3 8 -10.6211 -0.0004
-1 3 9 0.7485 -0.0011
-1 3 10 -0.4032 0.0001
-1 3 11 0.8419 0.0020
-1 3 13 0.7963 0.0005
-1 3 14 -2.6732 -0.0004
-1 3 15 -0.1652 -0.0006
-1 3 16 0.0754 -0.0011
-1 3 17 -1.0868 -0.0005
-1 3 18 2.8067 0.0019
-1 3 19 0.5354 0.0025
-1 3 20 -1.2040 -0.0013
-1 3 21 0.3013 0.0027
-1 3 22 -0.0394 0.0136
-1 4 2 -22.2851 -0.0146
-1 4 3 2.8120 -0.0002
-1 4 4 1.5008 0.0045
-1 4 6 0.6595 0.0007
-1 4 7 9.4671 -0.0004
-1 4 9 1.7744 -0.0017
-1 4 10 -1.3794 0.0007
-1 4 11 -2.7847 0.0026
-1 4 12 -0.2109 0.0018
-1 4 13 0.9165 -0.0008
-1 4 14 0.3025 -0.0001
-1 4 15 1.7611 -0.0002
-1 4 16 1.9281 -0.0012
-1 4 17 -1.7692 0.0007
-1 4 18 0.7981 0.0003
-1 4 19 -0.6859 0.0002
-1 4 20 -0.4580 -0.0014
-1 4 21 0.9707 -0.0001
-1 4 22 -0.0565 0.0138
-1 5 1 17.9191 -0.0223
-1 5 2 -2.0426 0.0022
-1 5 4 12.9323 -0.0028
-1 5 6 -1.7874 0.0029
-1 5 7 -0.8439 -0.0015
-1 5 8 -2.1873 -0.0035
-1 5 9 2.9578 -0.0015
-1 5 11 2.5794 0.0010
-1 5 12 -0.3403 -0.0001
-1 5 13 -0.7440 -0.0013
-1 5 14 -2.8655 0.0002
-1 5 15 -0.1019 0.0001
-1 5 16 -0.9337 -0.0011
-1 5 17 -1.6553 0.0008
-1 5 18 1.4705 -0.0009
-1 5 19 0.0302 -0.0017
-1 5 20 0.0513 -0.0018
-1 5 21 0.1727 -0.0028
-1 5 22 0.4386 0.0096
-1 6 1 4.8073 -0.0186
-1 6 2 1.1544 0.0112
-1 6 3 -7.2468 0.0049
-1 6 4 4.5512 -0.0020
-1 6 6 4.1564 0.0046
-1 6 7 -2.5160 0.0010
-1 6 8 -1.4197 -0.0037
-1 6 9 -0.6282 -0.0028
-1 6 11 0.4540 0.0017
-1 6 12 -1.1904 0.0005
-1 6 13 2.9479 -0.0006
-1 6 14 -1.2596 -0.0001
-1 6 15 3.2279 -0.0011
-1 6 16 0.0874 -0.0007
-1 6 17 0.6716 -0.0004
-1 6 18 0.3142 0.0003
-1 6 19 -1.4456 -0.0029
-1 6 20 0.1112 0.0031
-1 6 21 -1.4020 -0.0021
-1 7 1 -0.4625 -0.0368
-1 7 2 -1.5422 -0.0011
-1 7 3 -0.8145 0.0041
-1 7 4 1.7622 -0.0022
-1 7 6 3.9217 0.0028
-1 7 7 -5.4988 0.0011
-1 7 8 4.7183 -0.0022
-1 7 9 1.7501 -0.0019
-1 7 11 2.8269 0.0026
-1 7 12 -0.0957 0.0016
-1 7 13 0.1862 0.0006
-1 7 14 -4.1788 -0.0001
-1 7 15 1.4664 -0.0009
-1 7 16 -2.6664 0.0005
-1 7 17 0.0449 0.0002
-1 7 18 -0.1342 0.0000
-1 7 19 -1.0923 -0.0017
-1 8 1 2.6667 -0.0133
-1 8 2 -4.1286 -0.0016
-1 8 3 -2.7352 -0.0025
-1 8 4 -8.2568 -0.0023
-1 8 6 8.9102 0.0016
-1 8 7 -5.5902 0.0000
-1 8 8 4.9014 -0.0024
-1 8 9 -3.5604 -0.0030
-1 8 11 -2.9681 0.0020
-1 8 12 2.1737 0.0009
-1 8 13 1.7631 0.0014
-1 8 15 2.2804 -0.0001
-1 8 16 0.3130 -0.0002
-1 8 17 2.3642 0.0019
-1 8 18 1.2234 -0.0006
-1 9 1 3.3905 -0.0164
-1 9 2 1.2500 -0.0018
-1 9 3 13.9066 -0.0035
-1 9 4 2.6188 -0.0006
-1 9 6 2.9727 0.0050
-1 9 7 -8.9197 0.0007
-1 9 8 3.5096 -0.0028
-1 9 9 -3.0990 -0.0032
-1 9 11 -3.9962 -0.0008
-1 9 12 2.0270 0.0003
-1 9 13 -2.2989 0.0005
-1 9 15 0.0889 -0.0000
-1 9 16 -1.9386 -0.0012
-1 10 1 3.7803 -0.0057
-1 10 2 -3.4217 0.0045
-1 10 3 -0.3087 -0.0026
-1 10 6 3.2117 0.0037
-1 10 7 2.9849 0.0011
-1 10 8 6.8923 -0.0002
-1 10 9 1.9647 0.0002
-1 10 11 -1.5205 -0.0019
-1 10 12 3.6475 0.0007
-1 10 13 -2.8452 0.0013
-1 10 15 0.7889 -0.0012
-1 11 3 6.8096 -0.0025
-1 11 5 2.4223 -0.0002
-1 11 6 -4.5665 0.0022
-1 11 7 -4.5675 -0.0010
-1 11 8 -4.8178 -0.0019
-1 11 9 -1.2015 0.0024
-1 11 11 -2.7869 -0.0020
-1 11 12 3.6013 -0.0004
-1 12 1 -0.0333 0.0077
-1 12 5 -0.3119 0.0011
-1 12 6 2.7993 0.0029
-1 12 7 2.4450 -0.0007
-1 12 8 -1.4298 -0.0029
-1 12 9 3.5903 0.0007
-1 13 1 -0.8271 0.0108
-1 13 6 -0.7714 0.0026
0 -14 1 -0.3888 0.0005
0 -14 3 1.6394 -0.0000
0 -14 4 -3.6154 0.0011
0 -14 5 0.8791 -0.0039
0 -14 6 -4.5188 -0.0037
0 -14 7 1.2275 0.0035
0 -13 1 0.6726 0.0019
0 -13 2 3.7262 0.0035
0 -13 4 2.5306 0.0012
0 -13 5 5.6046 -0.0052
0 -13 6 -0.6171 -0.0043
0 -13 8 -0.2223 0.0026
0 -13 9 1.1767 0.0011
0 -13 10 -2.0997 -0.0024
0 -13 11 -2.8853 0.0017
0 -13 12 1.2621 0.0034
0 -12 1 -0.6490 -0.0010
0 -12 2 6.0857 0.0011
0 -12 3 -4.7635 0.0067
0 -12 4 1.1230 0.0015
0 -12 5 0.3560 -0.0071
0 -12 6 -2.7796 -0.0030
0 -12 7 0.5795 0.0025
0 -12 9 2.1306 -0.0017
0 -12 10 -2.2803 -0.0006
0 -12 12 3.9514 -0.0007
0 -12 13 0.8841 -0.0004
0 -12 14 1.3865 0.0016
0 -12 15 0.2927 0.0036
0 -11 1 -5.3692 -0.0059
0 -11 2 4.0434 0.0014
0 -11 3 -10.6064 0.0067
0 -11 5 -0.7973 -0.0039
0 -11 6 -0.0462 -0.0013
0 -11 7 2.7168 -0.0008
0 -11 8 2.2018 0.0009
0 -11 9 7.2640 0.0000
0 -11 10 -0.5322 -0.0002
0 -11 11 -0.6143 -0.0009
0 -11 12 -1.5825 0.0002
0 -11 13 -3.0515 -0.0014
0 -11 15 -1.9247 0.0006
0 -11 17 -0.1751 -0.0019
0 -10 1 4.3385 -0.0223
0 -10 2 12.2930 0.0050
0 -10 3 -6.1451 0.0096
0 -10 4 5.7506 0.0004
0 -10 6 2.6212 -0.0023
0 -10 7 -3.5644 0.0008
0 -10 8 -3.2360 0.0012
0 -10 10 -4.8258 0.0004
0 -10 11 -0.1175 0.0019
0 -10 12 2.6297 0.0011
0 -10 13 2.9149 -0.0019
0 -10 14 2.3435 -0.0026
0 -10 15 0.8173 -0.0025
0 -10 16 0.6891 0.0014
0 -10 17 1.1091 0.0075
0 -10 18 0.7067 0.0011
0 -9 1 0.7904 -0.0165
0 -9 2 6.7961 0.0132
0 -9 3 -6.9327 0.0087
0 -9 4 0.4960 -0.0030
0 -9 5 -4.1625 -0.0002
0 -9 6 3.9197 -0.0005
0 -9 7 -2.3951 -0.0002
0 -9 8 1.7575 0.0021
0 -9 9 2.4078 0.0006
0 -9 10 0.4035 -0.0011
0 -9 11 2.3701 0.0013
0 -9 12 -1.8819 0.0019
0 -9 13 -1.4266 -0.0016
0 -9 14 -0.8124 -0.0034
0 -9 15 -0.9127 0.0023
0 -9 16 -1.7630 0.0056
0 -9 18 -0.7411 -0.0078
0 -9 19 -0.9339 0.0001
0 -8 1 -3.4871 -0.0195
0 -8 2 -1.1203 -0.0019
0 -8 3 -3.3821 0.0086
0 -8 4 1.5887 0.0032
0 -8 5 0.6138 -0.0030
0 -8 7 -4.6175 0.0005
0 -8 8 -1.4040 0.0022
0 -8 9 0.4493 -0.0026
0 -8 11 1.4137 0.0044
0 -8 12 -1.6765 0.0010
0 -8 13 0.8111 -0.0027
0 -8 14 0.8140 -0.0039
0 -8 15 0.9022 -0.0000
0 -8 16 -0.0278 0.0034
0 -8 17 1.9375 0.0006
0 -8 18 0.8377 -0.0011
0 -8 19 -1.0631 -0.0071
0 -7 2 4.2904 -0.0045
0 -7 3 5.2095 0.0093
0 -7 4 -11.8964 0.0026
0 -7 5 -12.6596 -0.0083
0 -7 6 4.2412 -0.0041
0 -7 7 -2.9122 0.0013
0 -7 8 1.8275 0.0009
0 -7 9 1.0160 -0.0016
0 -7 10 -1.9469 0.0005
0 -7 11 3.7671 0.0031
0 -7 12 -0.8284 0.0029
0 -7 13 0.3843 -0.0011
0 -7 14 1.0039 -0.0048
0 -7 15 0.4370 -0.0021
0 -7 17 -0.7070 -0.0010
0 -7 19 -0.6083 0.0028
0 -7 20 2.5177 0.0017
0 -6 2 -13.4855 -0.0036
0 -6 3 12.6209 0.0112
0 -6 4 1.5547 0.0055
0 -6 5 8.6729 -0.0058
0 -6 6 22.2062 -0.0032
0 -6 8 5.4332 0.0007
0 -6 9 3.2201 -0.0021
0 -6 10 -0.6430 -0.0008
0 -6 12 -2.4979 0.0032
0 -6 13 -2.1488 -0.0011
0 -6 14 -1.9537 -0.0034
0 -6 15 0.2605 -0.0004
0 -6 16 -1.1545 0.0019
0 -6 17 0.8150 0.0023
0 -6 20 -2.0444 -0.0042
0 -5 1 8.7831 -0.0357
0 -5 3 39.6488 0.0174
0 -5 4 -6.2566 0.0094
0 -5 5 -11.1955 -0.0046
0 -5 6 5.4448 -0.0047
0 -5 7 -19.3863 0.0026
0 -5 8 -2.0363 0.0013
0 -5 9 -7.0134 -0.0021
0 -5 10 -1.2045 -0.0025
0 -5 11 1.8665 0.0020
0 -5 12 3.8695 0.0021
0 -5 13 0.4636 -0.0018
0 -5 14 2.9015 -0.0006
0 -5 15 3.7403 0.0020
0 -5 16 -1.9543 0.0009
0 -5 18 0.9132 -0.0005
0 -5 19 0.4751 0.0042
0 -5 21 2.0994 -0.0035
0 -4 1 -49.2831 -0.0460
0 -4 2 -55.5647 0.0035
0 -4 4 -55.7040 0.0073
0 -4 5 -8.5620 -0.0106
0 -4 6 13.6295 -0.0044
0 -4 7 -4.0943 0.0037
0 -4 9 6.3995 -0.0028
0 -4 10 4.5044 -0.0018
0 -4 11 -4.6839 0.0036
0 -4 13 -6.0834 -0.0020
0 -4 14 -0.8834 -0.0017
0 -4 16 -1.8412 0.0004
0 -4 17 -0.1104 -0.0017
0 -4 18 2.3270 -0.0016
0 -4 20 -0.3033 0.0020
0 -4 21 2.3319 -0.0035
0 -3 1 -6.0677 -0.0611
0 -3 2 22.4633 -0.0075
0 -3 3 97.0744 0.0209
0 -3 4 -0.1977 0.0024
0 -3 5 29.7199 -0.0118
0 -3 6 10.7900 -0.0011
0 -3 7 -8.7766 0.0038
0 -3 8 -8.0930 0.0001
0 -3 9 -8.1886 -0.0031
0 -3 10 -1.3905 -0.0004
0 -3 11 -3.7505 0.0039
0 -3 12 6.4982 0.0018
0 -3 13 -3.3674 -0.0025
0 -3 14 2.8468 -0.0015
0 -3 15 2.0842 0.0003
0 -3 16 0.0037 -0.0001
0 -3 17 -2.7838 -0.0037
0 -3 18 -0.0384 -0.0017
0 -3 19 -2.5372 0.0009
0 -3 20 -5.5884 0.0046
0 -3 21 -0.2290 0.0020
0 -2 1 -28.0180 -0.0836
0 -2 2 -29.8329 0.0060
0 -2 3 30.6100 0.0239
0 -2 5 -10.0649 -0.0104
0 -2 6 -8.8371 0.0008
0 -2 7 1.0944 0.0063
0 -2 8 -1.5433 0.0013
0 -2 9 7.7327 -0.0044
0 -2 10 2.2783 -0.0003
0 -2 11 -2.2422 0.0035
0 -2 12 5.2181 0.0010
0 -2 13 -3.7379 -0.0022
0 -2 14 0.6502 -0.0004
0 -2 15 0.4516 0.0010
0 -2 16 0.7340 -0.0005
0 -2 17 -4.0228 -0.0016
0 -2 19 2.5378 -0.0001
0 -2 20 0.5302 0.0044
0 -1 1 -86.0877 -0.0764
0 -1 2 -33.5390 0.0348
0 -1 3 49.2705 0.0195
0 -1 5 14.5120 -0.0052
0 -1 6 12.3292 0.0021
0 -1 7 13.3030 0.0051
0 -1 8 -2.1131 -0.0022
0 -1 10 0.7479 0.0014
0 -1 11 -2.2627 0.0046
0 -1 12 0.1131 0.0010
0 -1 14 -2.7484 -0.0009
0 -1 15 1.0313 0.0025
0 -1 16 4.9081 0.0007
0 -1 17 -1.4624 -0.0004
0 -1 19 1.7058 0.0013
0 -1 20 -1.2550 0.0022
0 -1 21 -1.7518 -0.0009
0 -1 22 -0.9317 0.0079
0 0 3 23.5001 0.0118
0 0 4 -9.3270 -0.0094
0 0 5 -20.9654 -0.0035
0 0 6 -12.9586 0.0012
0 0 7 -7.6314 0.0030
0 0 8 -18.5578 -0.0019
0 0 10 -6.7822 -0.0000
0 0 11 0.2636 0.0036
0 0 12 5.7105 0.0017
0 0 14 -0.2358 -0.0006
0 0 15 -0.9868 0.0022
0 0 17 -7.0370 -0.0012
0 0 18 -1.6464 0.0003
0 0 19 -1.3246 0.0005
0 0 21 -0.5153 -0.0015
0 0 22 1.5958 0.0064
0 1 2 -15.7828 0.0051
0 1 3 -6.5873 0.0067
0 1 4 20.2791 -0.0075
0 1 5 -7.1105 -0.0056
0 1 6 8.6062 0.0050
0 1 7 17.0999 0.0051
0 1 8 10.2860 -0.0059
0 1 9 13.7863 -0.0057
0 1 10 4.3444 0.0018
0 1 11 0.9132 0.0033
0 1 12 -3.8377 0.0003
0 1 13 -2.1078 -0.0009
0 1 14 -4.5748 -0.0011
0 1 15 1.0971 0.0008
0 1 16 7.9681 0.0006
0 1 17 -0.7432 -0.0019
0 1 18 3.3022 -0.0001
0 1 19 1.9117 -0.0002
0 1 20 0.7660 -0.0030
0 1 22 0.5234 0.0077
0 2 0 95.5953 -0.0458
0 2 1 -10.6680 0.0101
0 2 2 25.2482 0.0161
0 2 3 -9.0197 0.0023
0 2 4 30.4878 -0.0047
0 2 5 -4.6834 -0.0035
0 2 6 3.8876 0.0060
0 2 7 -2.1598 0.0053
0 2 8 -9.1502 -0.0046
0 2 9 -8.9171 -0.0032
0 2 10 -6.6204 0.0012
0 2 11 -2.1562 0.0027
0 2 12 0.4908 -0.0001
0 2 13 4.8726 -0.0016
0 2 14 -1.5578 0.0002
0 2 15 -4.0119 0.0014
0 2 16 2.3382 -0.0011
0 2 17 -6.4033 -0.0033
0 2 18 -0.3369 0.0001
0 2 19 -0.6123 0.0010
0 2 20 -0.4461 -0.0008
0 2 21 -1.5225 0.0019
0 2 22 0.1710 0.0025
0 3 0 39.5912 -0.0509
0 3 1 -17.3286 0.0086
0 3 2 0.1918 0.0144
0 3 3 -24.3538 0.0006
0 3 4 4.1620 -0.0067
0 3 6 -12.9381 0.0103
0 3 7 -3.9516 0.0029
0 3 8 6.9601 -0.0053
0 3 9 3.7438 -0.0029
0 3 10 6.6499 0.0025
0 3 11 3.0727 0.0021
0 3 12 -1.0027 -0.0004
0 3 13 2.2732 -0.0012
0 3 14 -2.5916 0.0011
0 3 15 -1.9129 0.0004
0 3 16 6.3352 -0.0006
0 3 17 -1.5957 -0.0011
0 3 18 2.4196 0.0011
0 3 19 2.3464 0.0005
0 3 20 1.4439 -0.0010
0 3 21 -0.5512 -0.0015
0 3 22 0.2821 0.0017
0 4 0 1.4715 -0.0502
0 4 1 -11.5551 0.0022
0 4 2 8.4340 0.0087
0 4 3 -14.5817 -0.0009
0 4 4 28.9077 -0.0123
0 4 5 6.6121 0.0005
0 4 6 9.3581 0.0080
0 4 7 3.0932 -0.0009
0 4 8 2.7794 -0.0039
0 4 9 -4.8211 -0.0021
0 4 10 -1.2857 0.0016
0 4 11 -0.5722 0.0022
0 4 12 -3.6984 -0.0012
0 4 13 6.7422 -0.0017
0 4 14 -0.9612 0.0017
0 4 15 -1.4298 0.0015
0 4 16 3.8479 -0.0004
0 4 17 -2.4399 -0.0007
0 4 18 -2.3083 0.0005
0 4 19 -1.6583 0.0014
0 4 20 -1.6230 -0.0009
0 4 21 -2.0993 -0.0021
0 4 22 0.1537 -0.0018
0 5 0 11.3074 -0.0353
0 5 1 0.4168 0.0009
0 5 2 16.6307 0.0132
0 5 3 -23.4451 -0.0012
0 5 4 16.2734 -0.0103
0 5 5 -9.4406 0.0014
0 5 6 -2.1877 0.0064
0 5 7 -6.3269 -0.0026
0 5 8 -2.0010 -0.0052
0 5 9 -6.3165 -0.0026
0 5 11 1.4187 0.0025
0 5 12 -5.5726 -0.0015
0 5 13 4.2930 -0.0012
0 5 14 -6.1809 0.0018
0 5 15 -3.1926 0.0019
0 5 16 0.6289 -0.0015
0 5 17 -0.5882 -0.0021
0 5 18 -0.0401 -0.0001
0 5 20 2.9292 0.0007
0 5 21 -0.7313 -0.0015
0 5 22 0.2497 0.0015
0 6 0 -12.8692 -0.0216
0 6 1 -0.2017 0.0010
0 6 2 5.3203 0.0086
0 6 5 -2.7312 0.0059
0 6 6 7.1238 0.0077
0 6 7 6.3368 0.0003
0 6 8 13.3296 -0.0049
0 6 9 -0.7391 -0.0029
0 6 11 -2.8862 0.0016
0 6 12 -3.1450 -0.0017
0 6 13 7.9926 0.0002
0 6 14 -0.9103 0.0019
0 6 15 2.8530 0.0004
0 6 16 2.2751 -0.0017
0 6 17 1.6969 -0.0019
0 6 18 -1.4520 0.0002
0 6 20 0.2987 0.0004
0 6 21 -0.4104 -0.0039
0 6 22 0.0999 -0.0005
0 7 1 12.9405 0.0036
0 7 2 1.7926 0.0033
0 7 3 -8.4146 -0.0060
0 7 5 -7.8999 0.0006
0 7 6 -7.3923 0.0048
0 7 7 -12.5871 0.0047
0 7 8 -1.6752 -0.0014
0 7 9 -6.5881 -0.0023
0 7 11 -1.1496 0.0009
0 7 12 1.0532 -0.0012
0 7 13 3.7642 0.0009
0 7 14 -4.2896 0.0025
0 7 15 -2.1897 -0.0001
0 7 16 -1.1894 -0.0020
0 7 17 -0.0779 -0.0003
0 7 18 -1.6432 -0.0008
0 7 20 -1.0382 -0.0014
0 7 21 -0.1164 0.0006
0 8 0 -13.9243 -0.0149
0 8 4 3.7368 -0.0029
0 8 5 4.0402 -0.0003
0 8 6 5.3835 0.0013
0 8 7 4.2123 0.0015
0 8 8 5.3977 -0.0013
0 8 9 -7.0844 -0.0003
0 8 10 3.4146 -0.0007
0 8 11 -11.2805 -0.0014
0 8 12 -2.4801 -0.0003
0 8 13 0.4459 0.0008
0 8 14 -0.1873 0.0024
0 8 15 0.4829 -0.0001
0 8 16 1.6742 -0.0021
0 8 17 1.2925 0.0005
0 8 18 0.2384 0.0005
0 8 19 0.6073 0.0001
0 9 0 -13.4432 -0.0157
0 9 1 4.0321 0.0019
0 9 2 -3.1373 -0.0002
0 9 3 0.7691 -0.0012
0 9 4 1.5874 0.0006
0 9 5 3.0713 0.0031
0 9 6 -4.3065 0.0008
0 9 7 0.2368 -0.0011
0 9 8 -1.2001 -0.0008
0 9 9 -0.2410 0.0015
0 9 10 10.5417 -0.0010
0 9 11 -0.1284 -0.0041
0 9 12 5.7134 -0.0011
0 9 13 2.1042 0.0015
0 9 14 -0.5660 0.0020
0 9 15 -0.8967 -0.0006
0 9 16 -0.9063 -0.0022
0 9 17 0.5988 -0.0009
0 9 18 0.6713 0.0042
0 10 0 -1.6663 -0.0062
0 10 1 5.9446 0.0066
0 10 2 2.2108 -0.0028
0 10 3 -2.0395 -0.0019
0 10 4 -4.8608 -0.0022
0 10 5 -1.3292 0.0016
0 10 6 -4.5404 0.0007
0 10 7 4.5049 -0.0015
0 10 8 -4.6831 0.0012
0 10 9 0.7646 0.0030
0 10 10 -1.5022 -0.0004
0 10 11 -6.7037 -0.0032
0 10 12 -1.0863 -0.0012
0 10 13 -0.2454 0.0024
0 10 14 -0.6742 0.0013
0 10 15 -0.0220 -0.0010
0 10 16 -1.5165 -0.0012
0 11 0 -4.3689 -0.0044
0 11 1 -2.3671 0.0048
0 11 2 -0.4098 -0.0063
0 11 3 2.0520 -0.0023
0 11 4 3.9910 0.0009
0 11 5 4.2496 -0.0002
0 11 6 2.6911 -0.0003
0 11 7 2.4569 -0.0017
0 11 8 -5.3544 0.0001
0 11 10 -0.0127 0.0001
0 11 11 -2.3729 -0.0017
0 11 12 0.7877 -0.0002
0 11 13 0.9732 0.0032
0 11 14 1.4539 0.0022
0 12 0 0.6375 0.0010
0 12 1 -0.1587 0.0088
0 12 2 -0.9435 -0.0068
0 12 3 0.9432 -0.0045
0 12 4 -2.7419 0.0042
0 12 5 -6.2590 0.0028
0 12 6 0.2262 -0.0011
0 12 7 -0.7982 -0.0017
0 12 8 -3.0136 0.0024
0 12 10 3.4199 -0.0011
0 12 11 -0.5731 -0.0025
0 12 12 1.2407 -0.0000
0 13 0 2.2756 0.0010
0 13 1 -1.2422 0.0077
0 13 2 -1.0492 -0.0027
0 13 3 0.6231 -0.0041
0 13 4 0.8494 0.0032
0 13 5 -1.2536 0.0037
0 13 6 3.6794 -0.0008
0 13 7 0.8627 -0.0013
0 13 8 -5.2257 0.0029
0 14 0 1.4660 0.0052
0 14 1 -1.0909 0.0040
0 14 2 -0.3511 -0.0001
0 14 3 1.6995 -0.0056
0 14 4 3.0387 -0.0006
0 14 5 -0.2439 0.0035
1 -13 0 1.7949 0.0155
1 -13 1 -5.0128 -0.0058
1 -13 2 -0.1126 -0.0011
1 -13 3 -0.7996 0.0083
1 -13 5 2.1305 -0.0057
1 -13 6 -1.1091 -0.0007
1 -13 7 -1.2261 0.0035
1 -13 9 0.5155 0.0000
1 -12 0 2.6910 0.0036
1 -12 1 -2.2827 -0.0031
1 -12 2 3.0384 0.0015
1 -12 3 -1.8133 0.0059
1 -12 4 -2.0555 -0.0001
1 -12 5 -0.4339 -0.0043
1 -12 6 -2.3334 -0.0005
1 -12 7 0.9604 0.0013
1 -12 8 -3.8378 0.0025
1 -12 9 3.6347 0.0002
1 -12 10 -0.8907 -0.0020
1 -12 11 1.0005 0.0017
1 -12 12 0.2466 -0.0002
1 -12 13 5.0462 -0.0015
1 -11 0 0.4770 -0.0070
1 -11 1 -0.5946 -0.0037
1 -11 2 3.6210 0.0035
1 -11 3 1.3962 0.0011
1 -11 4 -0.4127 -0.0027
1 -11 6 0.9982 -0.0006
1 -11 7 2.0567 0.0012
1 -11 8 -5.1374 0.0003
1 -11 10 1.7562 -0.0010
1 -11 11 -1.8956 0.0037
1 -11 13 0.9820 -0.0041
1 -11 14 -2.5081 -0.0047
1 -11 15 0.8740 -0.0022
1 -11 16 -1.6817 0.0044
1 -10 1 -1.3094 -0.0021
1 -10 2 -1.1612 0.0096
1 -10 3 2.8328 0.0008
1 -10 4 -0.2138 -0.0032
1 -10 5 -1.0540 -0.0021
1 -10 6 3.0748 -0.0005
1 -10 7 3.9199 0.0038
1 -10 8 -1.7515 -0.0002
1 -10 9 1.2496 -0.0045
1 -10 10 1.3372 0.0009
1 -10 11 -2.0181 0.0050
1 -10 12 -1.1607 0.0021
1 -10 13 0.7998 -0.0033
1 -10 14 0.2035 -0.0015
1 -10 16 -0.9383 0.0006
1 -10 17 -0.9045 0.0026
1 -9 0 -2.0946 -0.0190
1 -9 2 -0.2997 0.0089
1 -9 3 1.0848 0.0025
1 -9 4 -2.7809 -0.0037
1 -9 5 -2.4196 -0.0031
1 -9 7 2.5315 0.0043
1 -9 8 -3.6238 -0.0034
1 -9 9 0.3682 -0.0055
1 -9 11 2.5405 0.0051
1 -9 12 1.2620 0.0014
1 -9 13 -0.0326 -0.0010
1 -9 14 -2.2134 -0.0022
1 -9 15 0.0050 0.0008
1 -9 16 -1.6996 0.0017
1 -9 17 1.2248 0.0045
1 -9 18 0.9589 -0.0020
1 -9 19 1.1603 -0.0078
1 -8 0 1.2985 -0.0297
1 -8 2 5.2668 0.0134
1 -8 3 5.3024 0.0031
1 -8 4 2.3742 -0.0048
1 -8 5 -2.0429 -0.0036
1 -8 6 3.1690 0.0027
1 -8 7 1.9533 0.0024
1 -8 8 -4.0088 -0.0042
1 -8 9 -2.3738 -0.0041
1 -8 10 -2.9566 0.0012
1 -8 11 -3.9265 0.0034
1 -8 12 -2.2770 0.0019
1 -8 13 -0.9343 -0.0016
1 -8 14 0.6161 -0.0022
1 -8 15 3.4340 -0.0002
1 -8 17 -0.3198 0.0002
1 -8 18 0.1980 0.0041
1 -8 20 -0.1931 0.0006
1 -7 0 -5.6527 -0.0185
1 -7 1 -5.0013 -0.0007
1 -7 3 2.0625 0.0021
1 -7 4 -1.1176 -0.0049
1 -7 5 -8.0301 -0.0023
1 -7 6 -0.1978 0.0051
1 -7 8 -0.4461 -0.0049
1 -7 9 4.5636 -0.0034
1 -7 10 5.4126 0.0012
1 -7 12 3.9474 -0.0001
1 -7 13 -0.4832 -0.0007
1 -7 15 1.5453 -0.0014
1 -7 16 -1.3421 -0.0011
1 -7 17 -1.1974 -0.0002
1 -7 18 0.0007 0.0036
1 -7 19 -0.6065 -0.0012
1 -7 20 -1.6263 -0.0003
1 -6 0 -2.5511 -0.0390
1 -6 1 -4.1855 -0.0120
1 -6 2 -3.8001 0.0119
1 -6 3 -2.2601 0.0035
1 -6 4 -2.2695 -0.0050
1 -6 5 -0.2444 0.0027
1 -6 6 10.0545 0.0040
1 -6 7 4.5129 -0.0010
1 -6 8 -1.2234 -0.0016
1 -6 9 -1.9489 -0.0005
1 -6 10 -6.1198 0.0008
1 -6 11 -4.0142 0.0008
1 -6 12 -1.3088 -0.0003
1 -6 13 -1.6084 -0.0013
1 -6 14 -0.3943 0.0005
1 -6 15 2.9728 0.0019
1 -6 16 -1.3885 -0.0009
1 -6 17 0.2251 -0.0029
1 -6 18 1.3362 0.0012
1 -6 19 1.2079 0.0016
1 -5 0 4.9303 -0.0132
1 -5 1 -0.7416 -0.0070
1 -5 2 5.7126 0.0039
1 -5 4 4.1395 -0.0016
1 -5 5 -5.9043 0.0022
1 -5 6 -8.8233 0.0023
1 -5 7 -8.5721 -0.0006
1 -5 9 2.7654 -0.0010
1 -5 10 -0.8895 0.0022
1 -5 11 1.2645 0.0030
1 -5 13 -3.3260 -0.0001
1 -5 14 -1.9169 0.0002
1 -5 16 -1.4424 -0.0024
1 -5 17 -0.9149 -0.0004
1 -5 18 0.3952 0.0006
1 -5 21 0.7718 0.0004
1 -4 0 2.3352 -0.0010
1 -4 1 -2.1739 -0.0013
1 -4 3 -1.2694 0.0038
1 -4 4 3.5791 -0.0012
1 -4 5 3.1207 -0.0006
1 -4 6 10.7411 0.0030
1 -4 7 12.9674 -0.0021
1 -4 8 2.7053 -0.0044
1 -4 9 11.4583 -0.0006
1 -4 10 1.7917 0.0030
1 -4 11 2.2474 0.0024
1 -4 13 -0.2939 -0.0001
1 -4 14 0.6846 0.0015
1 -4 15 2.3354 0.0006
1 -4 16 0.1411 -0.0024
1 -4 17 -0.8336 -0.0014
1 -4 18 0.4472 -0.0000
1 -4 19 -0.8796 0.0010
1 -4 20 -1.7663 -0.0022
1 -4 21 -1.4432 0.0063
1 -3 1 -14.7522 -0.0032
1 -3 2 2.0629 -0.0042
1 -3 3 2.0538 0.0029
1 -3 5 0.6957 0.0029
1 -3 6 0.0645 0.0045
1 -3 7 -4.7204 -0.0032
1 -3 8 -15.1242 -0.0044
1 -3 9 -0.3813 -0.0009
1 -3 10 -10.7182 0.0018
1 -3 11 -4.0122 0.0006
1 -3 12 -1.1324 -0.0018
1 -3 13 -0.9675 -0.0000
1 -3 14 -3.4389 0.0021
1 -3 15 2.7306 0.0011
1 -3 16 0.8249 -0.0006
1 -3 17 -0.3233 -0.0016
1 -3 18 0.9803 0.0010
1 -3 19 2.7137 0.0014
1 -3 20 0.6799 -0.0014
1 -2 1 -16.1299 -0.0057
1 -2 2 -18.7582 0.0037
1 -2 3 -29.2101 -0.0043
1 -2 5 -23.7045 0.0066
1 -2 6 -3.1759 0.0034
1 -2 7 -3.0234 -0.0024
1 -2 8 -2.2788 -0.0044
1 -2 10 2.6489 0.0013
1 -2 11 3.7646 0.0019
1 -2 12 2.4018 -0.0005
1 -2 13 5.1505 -0.0012
1 -2 14 -5.7881 0.0020
1 -2 15 1.1432 0.0003
1 -2 16 -0.4476 -0.0005
1 -2 17 -0.7432 -0.0009
1 -2 19 1.1317 0.0001
1 -2 20 0.1994 -0.0060
1 -2 21 0.8203 -0.0023
1 -2 22 0.8184 0.0236
1 -1 1 24.1777 -0.0009
1 -1 2 11.4183 0.0033
1 -1 3 19.2644 -0.0070
1 -1 5 11.9988 0.0068
1 -1 6 16.5686 0.0031
1 -1 7 2.2417 -0.0026
1 -1 8 -0.4061 -0.0035
1 -1 10 -0.7540 0.0012
1 -1 11 -2.0513 0.0009
1 -1 12 -2.3787 -0.0001
1 -1 14 -7.4443 0.0016
1 -1 15 1.8237 -0.0005
1 -1 17 0.8760 -0.0017
1 -1 18 -3.3854 0.0023
1 -1 19 2.7295 0.0010
1 -1 21 -2.6836 -0.0035
1 -1 22 -1.1680 0.0132
1 0 1 16.1936 0.0126
1 0 2 -27.7250 -0.0136
1 0 3 -24.0787 -0.0064
1 0 4 -5.1693 0.0010
1 0 5 -8.4501 0.0031
1 0 6 -6.6633 0.0044
1 0 7 -7.0797 0.0005
1 0 8 -0.9937 -0.0023
1 0 9 -1.0957 -0.0006
1 0 10 -0.8132 0.0010
1 0 11 -6.8150 -0.0009
1 0 12 -1.3328 -0.0013
1 0 14 -3.4649 0.0017
1 0 15 2.2236 0.0007
1 0 16 3.8242 -0.0031
1 0 17 3.4741 -0.0004
1 0 18 -3.3235 0.0040
1 0 19 4.0274 0.0004
1 0 20 1.1791 -0.0054
1 0 21 0.5933 -0.0029
1 0 22 2.1767 0.0152
1 1 0 -8.3336 -0.0013
1 1 1 23.5123 0.0120
1 1 3 -7.8032 -0.0071
1 1 4 3.3428 0.0066
1 1 5 4.9560 0.0038
1 1 6 -3.3743 -0.0021
1 1 7 1.5855 -0.0010
1 1 8 2.2591 -0.0011
1 1 9 2.8151 0.0009
1 1 10 10.8245 0.0012
1 1 11 2.6172 -0.0015
1 1 12 2.4558 -0.0014
1 1 13 3.3765 0.0007
1 1 14 -4.8441 0.0017
1 1 15 -4.8668 0.0006
1 1 16 -0.1379 -0.0031
1 1 17 -0.2756 0.0017
1 1 18 -5.2663 0.0014
1 1 19 1.9932 -0.0004
1 1 20 -1.0087 -0.0010
1 1 21 -2.4567 -0.0023
1 1 22 0.0846 0.0006
1 2 0 -4.2669 0.0163
1 2 1 73.5052 0.0000
1 2 2 -0.7651 0.0017
1 2 3 17.6232 -0.0016
1 2 4 4.9019 0.0035
1 2 5 19.6996 0.0029
1 2 6 -2.2237 -0.0000
1 2 7 1.5628 -0.0014
1 2 8 -2.4255 -0.0032
1 2 9 -8.4354 0.0006
1 2 10 -3.9988 0.0013
1 2 11 -12.3095 -0.0028
1 2 12 -3.9336 -0.0001
1 2 13 3.8010 0.0037
1 2 14 1.3307 0.0027
1 2 15 -3.0065 -0.0017
1 2 16 4.4459 -0.0036
1 2 17 2.8115 0.0001
1 2 18 -3.7402 0.0013
1 2 19 3.3712 0.0002
1 2 20 0.9925 -0.0018
1 2 22 1.8514 0.0006
1 3 0 -37.3796 0.0038
1 3 1 6.2537 -0.0064
1 3 2 -41.3069 -0.0123
1 3 3 -10.2502 -0.0066
1 3 5 5.9785 0.0087
1 3 6 -13.8054 -0.0010
1 3 7 0.2816 -0.0048
1 3 8 -3.0411 0.0002
1 3 9 1.6637 0.0022
1 3 10 11.3008 -0.0001
1 3 11 5.2963 -0.0023
1 3 12 0.4433 -0.0007
1 3 13 4.1431 0.0021
1 3 14 1.6195 0.0027
1 3 15 -6.1609 -0.0011
1 3 16 1.7930 -0.0017
1 3 17 1.1844 -0.0005
1 3 18 -4.0445 0.0019
1 3 20 -1.0990 -0.0034
1 3 21 -1.6512 -0.0007
1 4 0 3.6509 0.0130
1 4 1 27.1793 0.0056
1 4 2 3.1730 -0.0113
1 4 3 -14.2071 -0.0115
1 4 5 1.5822 0.0065
1 4 6 -0.6425 0.0028
1 4 7 15.6985 -0.0037
1 4 8 4.1289 0.0005
1 4 9 -0.7021 0.0041
1 4 10 -3.2205 -0.0013
1 4 11 -4.4291 -0.0038
1 4 12 -7.6984 -0.0008
1 4 13 1.6779 0.0030
1 4 14 2.9168 0.0015
1 4 15 -5.1884 -0.0012
1 4 17 1.6219 -0.0001
1 4 18 -3.4686 0.0020
1 4 20 0.9268 -0.0028
1 4 21 0.0005 0.0014
1 5 0 -5.2178 0.0088
1 5 1 11.7437 0.0043
1 5 2 10.2856 -0.0054
1 5 4 17.8257 0.0026
1 5 5 3.4736 0.0053
1 5 6 -7.8498 0.0003
1 5 7 -4.6297 -0.0023
1 5 8 -7.8607 0.0007
1 5 9 -2.3848 0.0015
1 5 10 5.9141 -0.0022
1 5 11 6.1683 -0.0030
1 5 12 -0.7511 0.0002
1 5 13 2.4221 0.0034
1 5 14 4.6765 0.0005
1 5 15 -3.4441 -0.0013
1 5 16 2.3053 -0.0001
1 5 17 3.0486 0.0002
1 5 18 -1.2189 0.0014
1 5 20 0.3261 -0.0009
1 5 21 0.4685 0.0009
1 6 4 -2.5585 0.0038
1 6 5 -4.0185 0.0060
1 6 6 -2.9672 -0.0020
1 6 7 5.6983 -0.0017
1 6 8 3.0351 0.0031
1 6 9 -1.7515 0.0007
1 6 10 -1.5102 -0.0027
1 6 11 -2.3031 -0.0033
1 6 12 -5.0408 0.0002
1 6 13 -1.7952 0.0036
1 6 14 2.6476 0.0002
1 6 15 -5.2011 -0.0030
1 6 16 -0.9430 -0.0001
1 6 17 -0.8827 0.0027
1 6 18 -1.8840 0.0018
1 6 20 -0.7066 -0.0021
1 6 21 0.2895 -0.0008
1 7 0 -10.6052 0.0286
1 7 1 -3.7738 0.0069
1 7 2 3.0654 -0.0104
1 7 4 8.0997 0.0030
1 7 5 4.9225 0.0032
1 7 6 0.7607 -0.0044
1 7 7 0.6827 -0.0019
1 7 8 -3.6307 0.0055
1 7 9 -2.9451 0.0024
1 7 10 0.2559 -0.0036
1 7 11 3.9393 -0.0033
1 7 12 -2.1376 0.0018
1 7 13 0.1819 0.0029
1 7 14 4.4967 -0.0005
1 7 15 -2.4053 -0.0031
1 7 16 2.0306 -0.0011
1 7 17 0.6748 0.0029
1 7 18 1.6725 0.0006
1 7 20 0.0472 -0.0016
1 7 21 0.6877 -0.0007
1 8 0 -2.8909 0.0307
1 8 1 -1.4305 -0.0028
1 8 2 2.0460 -0.0114
1 8 3 -9.8504 -0.0067
1 8 4 -3.6455 0.0058
1 8 5 -4.5806 0.0031
1 8 6 -1.8507 -0.0040
1 8 7 3.1366 -0.0018
1 8 8 3.9242 0.0041
1 8 10 0.4211 -0.0038
1 8 11 4.2778 -0.0035
1 8 12 -4.3045 0.0034
1 8 13 0.6914 0.0041
1 8 14 1.7923 -0.0009
1 8 15 -1.1999 -0.0032
1 8 16 0.4297 0.0001
1 8 17 -0.8281 0.0036
1 8 18 1.4886 -0.0024
1 8 19 -1.6876 -0.0041
1 8 20 1.9122 -0.0003
1 8 21 -0.6373 0.0057
1 9 0 -0.9238 0.0445
1 9 1 0.5356 -0.0058
1 9 2 8.4159 -0.0146
1 9 3 -0.4058 -0.0027
1 9 4 4.4113 0.0066
1 9 5 2.3002 0.0027
1 9 6 0.5280 -0.0027
1 9 7 -3.4169 0.0006
1 9 8 -5.3148 0.0042
1 9 10 -4.4319 -0.0044
1 9 11 4.6333 -0.0034
1 9 12 -4.8112 0.0024
1 9 13 1.9236 0.0041
1 9 14 0.0666 -0.0008
1 9 15 1.1240 -0.0030
1 9 16 -1.2275 0.0013
1 9 17 0.2773 0.0039
1 9 18 1.3039 -0.0002
1 9 19 -2.1493 -0.0011
1 10 0 -7.4185 0.0799
1 10 1 -6.0144 -0.0041
1 10 2 5.2729 -0.0177
1 10 3 -1.1899 -0.0004
1 10 4 -0.9639 0.0072
1 10 5 -3.2256 -0.0009
1 10 6 4.2687 -0.0046
1 10 7 -0.2932 0.0013
1 10 8 4.9383 0.0050
1 10 9 2.4961 0.0029
1 10 10 1.7623 -0.0045
1 10 11 4.7005 -0.0035
1 10 12 -4.3572 0.0014
1 10 14 -2.1385 -0.0011
1 10 15 1.5060 -0.0023
1 10 16 -1.8341 0.0036
1 10 17 0.1129 0.0032
1 10 18 0.3647 -0.0020
1 11 0 -1.4269 0.0713
1 11 1 -2.7248 -0.0121
1 11 2 -1.1678 -0.0166
1 11 3 0.4098 0.0019
1 11 4 0.9156 0.0068
1 11 5 -1.6325 -0.0017
1 11 6 4.3395 -0.0045
1 11 7 -5.7824 0.0004
1 11 9 -7.2590 0.0013
1 11 10 -0.3344 -0.0036
1 11 11 0.3269 -0.0017
1 11 12 0.0364 0.0017
1 11 14 -1.3703 -0.0006
1 11 15 1.9709 -0.0014
1 12 0 2.9952 0.0695
1 12 1 3.1484 -0.0071
1 12 2 0.6127 -0.0179
1 12 3 3.3409 -0.0007
1 12 4 -0.6853 0.0023
1 12 5 -2.5353 -0.0001
1 12 6 -1.2009 -0.0018
1 12 7 -2.7151 0.0002
1 12 9 -3.3547 -0.0003
1 12 10 4.5005 -0.0042
1 12 11 0.0357 -0.0009
1 12 12 -0.1484 0.0035
1 12 14 -1.2012 -0.0034
1 13 0 -6.1687 0.0496
1 13 1 -3.4317 -0.0055
1 13 2 -5.8322 -0.0103
1 13 3 0.2010 0.0050
1 13 4 -0.3845 0.0010
1 13 5 5.2478 -0.0034
1 13 6 1.6818 -0.0038
1 13 8 2.0917 0.0048
1 13 9 -2.8255 0.0003
1 13 10 2.0266 -0.0026
1 13 11 -0.9286 -0.0008
1 13 12 -0.4306 0.0013
1 14 2 -1.5470 -0.0080
1 14 3 1.8689 0.0051
1 14 4 -3.5544 0.0027
1 14 5 0.6965 -0.0032
1 14 8 -1.0150 0.0046
1 15 0 -0.4060 0.0245
1 15 1 1.4627 -0.0035
2 -13 0 -3.6689 -0.0352
2 -13 2 -0.6706 0.0126
2 -13 3 -0.9819 0.0051
2 -12 0 3.5389 -0.0487
2 -12 1 0.7291 0.0030
2 -12 2 0.7205 0.0135
2 -12 3 4.2721 0.0032
2 -12 4 0.1707 -0.0086
2 -12 5 -2.5858 -0.0028
2 -12 6 3.9062 0.0036
2 -12 7 1.3184 -0.0038
2 -12 8 -0.2588 -0.0047
2 -12 10 4.3628 0.0023
2 -11 0 1.0657 -0.0549
2 -11 1 -5.0353 0.0049
2 -11 2 -3.6456 0.0153
2 -11 3 2.1300 0.0003
2 -11 4 -1.3635 -0.0061
2 -11 5 0.6580 0.0006
2 -11 7 3.1818 -0.0023
2 -11 8 -0.8204 -0.0043
2 -11 9 -4.4638 -0.0024
2 -11 10 -0.0170 0.0004
2 -11 11 -1.3156 0.0017
2 -11 12 -0.6906 -0.0009
2 -11 13 -2.1050 -0.0024
2 -11 14 0.8843 -0.0002
2 -10 0 9.8613 -0.0618
2 -10 1 -3.7909 0.0037
2 -10 3 -0.9595 0.0041
2 -10 4 -5.9942 -0.0047
2 -10 5 -2.1363 -0.0002
2 -10 6 -7.4839 0.0041
2 -10 7 0.3395 0.0019
2 -10 8 -2.5414 -0.0018
2 -10 9 -3.5239 -0.0030
2 -10 11 2.4929 0.0032
2 -10 12 0.7171 -0.0011
2 -10 14 1.2206 0.0005
2 -10 15 -0.3527 0.0015
2 -10 16 0.6160 -0.0003
2 -9 0 3.3065 -0.0730
2 -9 1 -9.8777 0.0044
2 -9 3 1.6089 0.0036
2 -9 4 5.4067 -0.0047
2 -9 5 5.8375 -0.0007
2 -9 6 -2.6110 0.0026
2 -9 7 7.9822 0.0020
2 -9 8 2.6745 -0.0032
2 -9 9 -1.9054 -0.0015
2 -9 10 0.7934 0.0030
2 -9 11 -1.7246 0.0024
2 -9 12 -2.2773 -0.0006
2 -9 13 -1.7017 0.0001
2 -9 14 -0.2946 -0.0005
2 -9 15 -0.6224 -0.0005
2 -9 16 -0.9157 0.0014
2 -9 17 -0.9101 0.0011
2 -9 18 -0.0614 -0.0066
2 -9 19 1.6692 -0.0003
2 -8 0 13.1395 -0.0788
2 -8 1 -6.6108 0.0053
2 -8 2 6.0812 0.0164
2 -8 3 -9.4164 -0.0004
2 -8 4 1.4216 -0.0061
2 -8 5 0.2448 -0.0029
2 -8 6 -5.3074 0.0027
2 -8 8 -1.0276 -0.0031
2 -8 9 -3.3182 -0.0023
2 -8 10 0.6310 0.0009
2 -8 12 2.6719 0.0014
2 -8 13 0.5298 -0.0006
2 -8 15 0.5030 -0.0013
2 -8 16 2.2284 -0.0024
2 -8 17 0.1822 -0.0035
2 -8 19 0.5210 0.0037
2 -8 20 -0.9546 0.0002
2 -7 0 -1.8283 -0.0795
2 -7 1 -13.3262 0.0044
2 -7 2 1.2958 0.0111
2 -7 4 1.1447 -0.0029
2 -7 5 0.1004 -0.0006
2 -7 6 -6.8136 0.0027
2 -7 7 2.0016 0.0010
2 -7 8 -0.2799 -0.0032
2 -7 9 -0.1165 -0.0025
2 -7 10 -0.6355 0.0018
2 -7 11 0.9566 0.0017
2 -7 12 0.9692 0.0003
2 -7 13 0.9381 -0.0018
2 -7 14 -0.8476 0.0002
2 -7 15 -2.3758 0.0014
2 -7 16 0.2897 -0.0014
2 -7 17 0.0785 -0.0025
2 -7 18 -0.1068 0.0004
2 -7 19 2.2048 -0.0009
2 -7 20 0.2722 0.0057
2 -6 1 5.9511 0.0006
2 -6 2 21.8537 0.0119
2 -6 4 16.6464 -0.0047
2 -6 5 9.1595 -0.0009
2 -6 6 -0.0449 0.0067
2 -6 7 10.0981 0.0016
2 -6 9 2.1292 -0.0027
2 -6 10 -4.2444 0.0030
2 -6 11 -2.6783 0.0013
2 -6 12 -3.6318 0.0003
2 -6 13 -0.9957 0.0004
2 -6 14 -0.9133 0.0018
2 -6 15 -1.1598 0.0004
2 -6 16 2.9181 -0.0001
2 -6 18 -1.3015 0.0015
2 -6 19 0.1765 -0.0009
2 -6 21 -1.6840 0.0046
2 -5 1 -7.0829 0.0033
2 -5 2 3.0296 0.0107
2 -5 3 -30.3906 -0.0034
2 -5 4 2.7013 -0.0052
2 -5 5 -9.9583 0.0032
2 -5 6 -10.8865 0.0081
2 -5 7 -3.9639 -0.0009
2 -5 9 2.3402 -0.0019
2 -5 10 1.0828 0.0024
2 -5 11 6.4347 0.0024
2 -5 13 6.0021 -0.0008
2 -5 14 0.4335 0.0028
2 -5 16 2.9210 -0.0019
2 -5 17 -2.0557 -0.0008
2 -5 18 -0.1326 0.0004
2 -5 20 0.7724 -0.0017
2 -5 21 -1.0255 0.0058
2 -4 1 -9.4382 0.0044
2 -4 2 8.3716 0.0095
2 -4 3 -25.6715 -0.0046
2 -4 4 14.9731 -0.0105
2 -4 5 -5.3539 0.0060
2 -4 6 10.9074 0.0110
2 -4 7 10.8783 -0.0013
2 -4 8 3.9833 -0.0066
2 -4 9 4.1426 -0.0025
2 -4 10 -4.5611 0.0027
2 -4 11 -4.3309 0.0010
2 -4 12 -6.1552 -0.0027
2 -4 13 0.3182 0.0007
2 -4 14 -5.6043 0.0014
2 -4 15 -1.7172 -0.0000
2 -4 16 2.1827 -0.0015
2 -4 17 -1.8514 0.0000
2 -4 18 0.5775 -0.0008
2 -4 19 1.1699 -0.0034
2 -4 21 1.1779 0.0033
2 -3 1 7.6809 0.0075
2 -3 2 28.4147 0.0109
2 -3 3 -8.2518 -0.0144
2 -3 5 -10.9782 0.0136
2 -3 6 5.8497 0.0081
2 -3 7 -12.6325 -0.0036
2 -3 8 -8.6015 -0.0042
2 -3 9 -4.3622 -0.0014
2 -3 10 2.6321 0.0023
2 -3 11 0.7275 0.0005
2 -3 12 0.6082 -0.0020
2 -3 13 6.9823 0.0001
2 -3 14 -3.5902 0.0006
2 -3 15 1.5397 -0.0012
2 -3 16 2.6302 -0.0004
2 -3 17 0.3703 0.0012
2 -3 19 -1.1040 -0.0031
2 -3 20 -1.1403 -0.0024
2 -3 22 -0.6496 0.0010
2 -2 1 20.4620 0.0175
2 -2 2 -3.2256 0.0112
2 -2 3 -27.9298 -0.0198
2 -2 5 -21.2992 0.0099
2 -2 6 16.2271 0.0053
2 -2 7 0.5833 -0.0016
2 -2 8 9.6820 -0.0026
2 -2 10 7.5349 0.0009
2 -2 11 -2.9760 -0.0004
2 -2 12 1.7690 -0.0009
2 -2 14 -2.5978 0.0012
2 -2 15 0.6079 -0.0024
2 -2 17 -0.6175 0.0014
2 -2 18 -2.5759 0.0024
2 -2 19 1.0517 -0.0010
2 -2 21 0.4760 0.0048
2 -2 22 0.5638 0.0051
2 -1 0 -54.5857 -0.0197
2 -1 1 9.1738 0.0201
2 -1 2 -20.3237 -0.0009
2 -1 3 3.3382 -0.0104
2 -1 5 -8.3156 0.0038
2 -1 6 13.6992 0.0044
2 -1 7 -3.3730 -0.0004
2 -1 8 -0.1868 -0.0014
2 -1 10 5.5987 0.0001
2 -1 11 -10.3933 -0.0019
2 -1 12 -4.7482 -0.0001
2 -1 14 -5.7124 0.0018
2 -1 15 -2.8320 -0.0023
2 -1 17 2.3617 0.0019
2 -1 18 -1.3827 0.0018
2 -1 19 1.5889 -0.0031
2 -1 20 0.8319 -0.0024
2 -1 21 0.1048 0.0018
2 -1 22 0.2817 -0.0000
2 0 0 0.9878 0.0046
2 0 1 66.1768 0.0075
2 0 2 -14.1713 -0.0113
2 0 3 0.1523 -0.0045
2 0 5 -20.7931 0.0042
2 0 6 0.5939 0.0033
2 0 7 -0.2858 -0.0005
2 0 8 -1.7855 -0.0012
2 0 10 13.4068 -0.0011
2 0 11 -1.7748 -0.0026
2 0 12 6.2570 0.0007
2 0 13 5.7213 0.0033
2 0 14 4.6613 0.0016
2 0 15 -2.6386 -0.0016
2 0 16 0.9333 -0.0008
2 0 17 -0.0147 0.0028
2 0 18 -3.7279 0.0006
2 0 19 -0.4184 -0.0033
2 0 20 -0.3811 -0.0040
2 0 21 -0.4365 -0.0002
2 0 22 -0.5072 0.0030
2 1 0 -33.6690 0.0259
2 1 1 25.5553 -0.0072
2 1 2 -26.1538 -0.0054
2 1 3 20.8949 -0.0018
2 1 5 2.3928 0.0015
2 1 6 12.6477 0.0007
2 1 7 11.9704 -0.0005
2 1 8 0.0292 0.0005
2 1 9 -7.4120 0.0025
2 1 10 4.9031 -0.0029
2 1 11 -9.9924 -0.0041
2 1 12 -0.9265 0.0004
2 1 13 -3.4062 0.0038
2 1 14 0.3910 0.0016
2 1 15 -5.3735 -0.0022
2 1 16 1.2870 -0.0013
2 1 17 2.5943 0.0027
2 1 18 -0.6002 0.0017
2 1 19 1.7418 -0.0028
2 1 20 0.6239 -0.0035
2 1 21 0.7482 0.0022
2 1 22 0.8474 0.0068
2 2 0 -18.3832 0.0445
2 2 1 6.5081 0.0017
2 2 2 -24.8827 -0.0141
2 2 3 0.3923 -0.0067
2 2 5 -20.9237 0.0024
2 2 6 -8.0402 0.0016
2 2 7 2.8378 -0.0004
2 2 8 -6.6643 0.0014
2 2 9 -5.4520 0.0001
2 2 10 9.0735 -0.0034
2 2 11 -2.5567 -0.0019
2 2 12 0.3138 0.0007
2 2 13 1.6515 0.0013
2 2 14 7.1201 0.0003
2 2 15 0.2717 -0.0018
2 2 16 1.0359 -0.0007
2 2 17 1.8357 0.0018
2 2 18 -2.7364 0.0019
2 2 19 -1.0812 -0.0025
2 2 20 -0.4131 -0.0009
2 2 21 0.9145 0.0039
2 3 0 41.2077 0.0021
2 3 1 15.3579 0.0007
2 3 2 11.1877 -0.0034
2 3 4 17.8565 -0.0044
2 3 5 -2.6475 0.0003
2 3 6 5.6880 0.0035
2 3 7 12.4631 0.0002
2 3 8 -1.2062 0.0029
2 3 9 -2.3095 0.0026
2 3 10 4.0147 -0.0033
2 3 11 2.1040 -0.0034
2 3 12 -0.8257 0.0014
2 3 13 -3.0105 0.0007
2 3 14 0.7266 -0.0007
2 3 15 -3.3451 -0.0010
2 3 16 -3.5323 0.0004
2 3 17 1.3204 0.0027
2 3 18 -0.3964 -0.0000
2 3 20 0.7924 -0.0027
2 3 23 0.6378 -0.0158
2 4 3 -2.0204 -0.0061
2 4 4 8.8707 0.0001
2 4 5 -16.4210 -0.0010
2 4 6 -7.3349 0.0012
2 4 7 1.8236 0.0049
2 4 8 -0.7007 0.0013
2 4 9 -4.5076 -0.0015
2 4 10 -1.7716 -0.0010
2 4 11 0.0153 -0.0004
2 4 12 -3.2611 0.0013
2 4 13 -4.4047 0.0013
2 4 14 4.7013 -0.0005
2 4 15 0.9995 -0.0021
2 4 16 -2.4925 0.0002
2 4 17 3.8299 0.0042
2 4 18 -0.0255 -0.0007
2 4 20 -0.2696 -0.0023
2 4 21 0.4953 0.0057
2 4 23 0.4298 -0.0161
2 5 0 -5.9567 0.0088
2 5 1 -14.5516 0.0029
2 5 2 -14.7264 0.0018
2 5 3 -8.7346 -0.0004
2 5 4 0.9812 -0.0029
2 5 5 4.5084 -0.0022
2 5 6 4.6653 -0.0002
2 5 7 5.8307 0.0044
2 5 8 4.8348 0.0017
2 5 10 0.5126 -0.0024
2 5 11 8.6709 -0.0005
2 5 12 2.1931 0.0017
2 5 13 -5.0167 0.0022
2 5 14 5.5171 -0.0017
2 5 15 1.5768 -0.0012
2 5 17 0.7552 0.0013
2 5 18 -0.1447 -0.0012
2 5 20 0.1295 0.0002
2 5 21 0.3532 0.0028
2 5 23 -0.0261 -0.0110
2 6 0 13.6477 0.0045
2 6 1 5.8844 0.0097
2 6 2 14.2120 -0.0012
2 6 3 9.4953 -0.0045
2 6 4 1.8847 -0.0055
2 6 5 0.9124 -0.0034
2 6 6 -9.3840 0.0016
2 6 7 -4.2960 0.0054
2 6 8 6.6546 0.0018
2 6 10 -8.9744 -0.0032
2 6 11 2.5217 -0.0001
2 6 12 -3.7584 0.0012
2 6 13 -7.0398 0.0010
2 6 14 4.1672 -0.0021
2 6 15 1.0592 -0.0009
2 6 16 -0.1192 0.0031
2 6 17 2.2413 0.0021
2 6 18 1.2671 -0.0013
2 6 20 -1.5057 0.0021
2 6 21 0.9810 0.0028
2 6 23 0.3262 -0.0064
2 7 0 8.4579 0.0030
2 7 1 -13.3831 0.0096
2 7 2 1.7523 0.0035
2 7 3 -10.5925 -0.0024
2 7 4 -6.2197 -0.0050
2 7 5 0.9744 -0.0070
2 7 6 -1.5994 0.0008
2 7 7 -6.4715 0.0062
2 7 10 -2.0943 -0.0035
2 7 11 15.2287 -0.0009
2 7 12 2.6642 0.0025
2 7 13 -2.9064 0.0004
2 7 14 2.8883 -0.0024
2 7 15 -1.7536 0.0004
2 7 16 -3.7001 0.0026
2 7 17 -3.1108 0.0015
2 7 18 0.6165 -0.0021
2 7 20 -1.0453 0.0029
2 7 21 0.7899 0.0055
2 8 0 4.5170 0.0044
2 8 1 -6.6248 0.0044
2 8 3 1.0229 0.0013
2 8 4 4.9332 -0.0029
2 8 5 7.1154 -0.0054
2 8 6 5.2106 -0.0004
2 8 7 -0.9923 0.0054
2 8 8 7.9973 0.0046
2 8 9 -0.7621 -0.0010
2 8 10 -12.5445 -0.0028
2 8 11 2.0005 -0.0006
2 8 12 -6.4410 0.0021
2 8 14 2.3856 -0.0017
2 8 15 2.2713 0.0013
2 8 16 1.8567 0.0020
2 8 17 1.1493 -0.0003
2 8 18 1.3568 -0.0017
2 8 19 0.0696 -0.0007
2 8 20 -0.9683 0.0021
2 8 21 -0.2484 0.0026
2 8 22 -0.7578 -0.0073
2 9 0 0.0413 0.0121
2 9 1 -11.8261 0.0049
2 9 2 5.8612 0.0034
2 9 3 -5.5451 0.0015
2 9 4 -3.2264 -0.0048
2 9 5 -0.7916 -0.0052
2 9 6 -2.6459 -0.0009
2 9 7 -9.8518 0.0044
2 9 9 -0.7891 -0.0012
2 9 10 -3.0643 -0.0020
2 9 11 10.2340 -0.0001
2 9 12 2.0627 -0.0003
2 9 14 1.4681 -0.0015
2 9 15 -0.1671 0.0011
2 9 16 -1.0786 0.0028
2 9 17 -1.3714 -0.0011
2 9 18 0.8740 -0.0024
2 9 19 1.2492 0.0023
2 9 20 -0.9436 0.0037
2 9 21 1.2390 -0.0127
2 10 0 3.7562 0.0090
2 10 1 -7.0791 0.0052
2 10 2 0.8522 0.0088
2 10 3 -2.9222 0.0017
2 10 4 -2.9856 -0.0037
2 10 5 1.4451 -0.0061
2 10 6 2.7957 -0.0024
2 10 8 9.9198 0.0029
2 10 9 -0.9442 -0.0015
2 10 10 -2.7617 -0.0018
2 10 11 2.2424 0.0009
2 10 12 -0.8733 -0.0008
2 10 13 -3.1114 -0.0031
2 10 14 -0.5285 -0.0005
2 10 15 -0.7639 0.0013
2 10 17 -1.0411 -0.0005
2 10 18 0.4024 -0.0040
2 10 19 0.2369 0.0004
2 11 0 1.7145 -0.0020
2 11 1 2.2638 0.0039
2 11 2 5.6118 0.0094
2 11 3 4.4021 0.0017
2 11 4 1.2859 -0.0039
2 11 5 7.4490 -0.0056
2 11 6 1.8032 -0.0002
2 11 8 2.7595 0.0026
2 11 9 -5.0692 -0.0023
2 11 10 -4.1177 -0.0009
2 11 11 -0.3056 0.0030
2 11 12 0.8102 0.0007
2 11 13 1.1965 -0.0018
2 11 14 1.0258 -0.0003
2 11 15 0.9759 0.0032
2 11 17 -0.4800 -0.0021
2 11 18 0.3378 -0.0007
2 12 3 -3.3518 0.0003
2 12 4 -6.8122 -0.0070
2 12 7 -1.1383 0.0038
2 12 8 5.1182 0.0023
2 12 9 1.8837 -0.0005
2 12 10 1.7195 0.0003
2 12 11 3.1171 0.0026
2 12 13 -0.2892 -0.0011
2 12 14 -1.8452 -0.0010
2 12 15 0.3366 0.0019
2 12 16 -0.1808 0.0034
2 13 0 1.8736 -0.0185
2 13 1 0.2021 0.0018
2 13 2 1.5921 0.0173
2 13 5 4.5227 -0.0081
2 13 6 -1.3692 -0.0004
2 13 7 -2.6386 0.0042
2 13 8 1.8540 0.0013
2 13 9 -2.7703 -0.0007
2 13 10 -2.3692 -0.0002
2 13 11 -2.1506 0.0009
2 13 13 2.5635 -0.0033
2 13 14 -0.8318 -0.0003
2 14 0 1.4971 -0.0239
2 14 1 0.6975 -0.0053
2 14 2 4.7218 0.0159
2 14 3 1.6689 0.0087
2 14 4 0.8618 -0.0052
2 14 5 3.7404 -0.0054
2 14 6 0.9251 0.0004
2 14 7 -1.7555 0.0030
2 14 8 3.0095 -0.0006
2 14 9 -0.7926 -0.0023
2 14 10 0.6147 0.0004
2 15 0 -0.5250 -0.0226
2 15 1 -3.8644 -0.0048
2 15 2 -0.2204 0.0141
2 15 3 -5.4277 0.0075
2 15 4 -2.9413 -0.0064
2 15 5 0.7266 -0.0046
2 15 6 0.0300 0.0012
2 15 7 -1.3226 0.0023
3 -12 2 -3.9018 -0.0028
3 -12 4 -0.0261 0.0034
3 -12 5 -0.4394 0.0060
3 -12 6 -2.7601 0.0006
3 -11 2 -0.9470 -0.0020
3 -11 4 2.7338 0.0017
3 -11 5 2.1110 0.0056
3 -11 6 -4.9537 0.0013
3 -11 7 1.8980 -0.0022
3 -11 8 -1.4471 -0.0018
3 -11 9 -1.3853 0.0007
3 -11 11 0.6065 0.0001
3 -10 2 -3.1332 -0.0048
3 -10 4 0.6663 0.0035
3 -10 5 0.0582 0.0058
3 -10 6 -3.8852 0.0005
3 -10 8 2.3839 -0.0022
3 -10 9 2.7200 0.0000
3 -10 10 -0.1823 0.0016
3 -10 11 -0.1508 0.0007
3 -10 12 -1.6142 0.0010
3 -10 13 0.7984 0.0034
3 -10 14 0.0054 0.0014
3 -10 15 5.0518 -0.0001
3 -9 2 -3.3938 -0.0083
3 -9 4 3.2854 0.0055
3 -9 5 2.4306 0.0063
3 -9 6 -0.7039 -0.0000
3 -9 8 -2.2032 -0.0026
3 -9 9 1.1309 -0.0005
3 -9 10 -2.1341 -0.0006
3 -9 11 1.2982 -0.0004
3 -9 12 1.3093 0.0017
3 -9 13 -0.2847 0.0028
3 -9 14 -3.8617 -0.0000
3 -9 15 -1.6254 -0.0013
3 -9 16 -2.8137 -0.0007
3 -9 17 0.5106 0.0039
3 -8 2 3.0546 -0.0143
3 -8 4 0.5591 0.0057
3 -8 5 0.2113 0.0061
3 -8 6 -2.6767 0.0003
3 -8 7 -3.1766 -0.0041
3 -8 8 -0.2431 0.0000
3 -8 9 0.5068 0.0010
3 -8 10 -6.4850 -0.0025
3 -8 12 -1.8989 0.0005
3 -8 13 1.8728 0.0025
3 -8 15 2.1723 -0.0014
3 -8 16 -0.1499 -0.0011
3 -8 17 0.7475 0.0011
3 -8 19 0.4774 -0.0039
3 -8 20 -1.1366 0.0185
3 -7 2 -0.7257 -0.0156
3 -7 3 -2.0947 -0.0053
3 -7 4 -3.1464 0.0053
3 -7 5 4.9465 0.0058
3 -7 6 -2.1371 0.0009
3 -7 7 0.8876 -0.0018
3 -7 9 8.7895 0.0012
3 -7 10 4.2107 -0.0018
3 -7 11 4.2705 -0.0026
3 -7 12 1.1468 0.0005
3 -7 13 1.7815 0.0027
3 -7 14 -1.0753 0.0012
3 -7 15 -1.7634 -0.0024
3 -7 16 -1.3996 -0.0004
3 -7 17 0.1927 0.0022
3 -7 18 -1.8119 -0.0003
3 -7 19 0.7343 -0.0098
3 -7 20 0.3083 0.0008
3 -6 2 -2.3255 -0.0182
3 -6 3 -5.7746 -0.0073
3 -6 4 -2.3564 0.0075
3 -6 5 7.1263 0.0068
3 -6 6 0.6426 0.0018
3 -6 7 -1.0776 -0.0009
3 -6 9 -2.8701 0.0009
3 -6 10 -5.1361 -0.0020
3 -6 11 -2.9794 -0.0023
3 -6 13 2.2135 0.0020
3 -6 14 0.1883 0.0015
3 -6 15 -0.2299 -0.0023
3 -6 16 2.3968 0.0008
3 -6 18 -0.2621 -0.0005
3 -6 19 0.2287 -0.0002
3 -6 20 0.6326 0.0035
3 -6 21 0.2458 0.0068
3 -5 1 13.0837 -0.0028
3 -5 2 13.8740 -0.0141
3 -5 3 -0.3572 -0.0066
3 -5 4 -6.2198 0.0029
3 -5 5 -2.8413 0.0048
3 -5 6 -5.4377 0.0013
3 -5 7 -6.9913 -0.0025
3 -5 8 0.4234 0.0015
3 -5 9 1.7574 0.0035
3 -5 10 1.3467 -0.0038
3 -5 11 -0.7622 -0.0045
3 -5 13 4.0700 0.0033
3 -5 14 0.2652 -0.0015
3 -5 16 -1.1689 0.0013
3 -5 17 -0.4772 0.0009
3 -5 18 -1.7497 -0.0017
3 -5 19 -0.2704 0.0005
3 -5 20 0.1111 -0.0004
3 -5 21 2.1288 0.0015
3 -4 1 -14.5567 0.0121
3 -4 2 3.5570 -0.0183
3 -4 3 -3.3274 -0.0107
3 -4 5 10.7831 0.0053
3 -4 6 13.8066 -0.0022
3 -4 7 5.2544 -0.0002
3 -4 8 8.4918 0.0049
3 -4 9 -0.1919 -0.0004
3 -4 10 3.3558 -0.0040
3 -4 11 0.3943 -0.0011
3 -4 12 -2.4941 0.0027
3 -4 13 2.1415 0.0019
3 -4 14 -2.3950 -0.0015
3 -4 15 -0.9694 -0.0010
3 -4 16 -0.6485 0.0001
3 -4 17 2.1724 0.0014
3 -4 18 -1.0866 -0.0008
3 -4 19 1.0746 -0.0029
3 -4 20 -1.6003 -0.0036
3 -4 21 0.5576 0.0002
3 -3 0 -0.0895 0.0351
3 -3 1 -5.2784 0.0044
3 -3 2 14.6998 -0.0110
3 -3 3 1.7574 -0.0086
3 -3 5 -7.4636 0.0027
3 -3 6 -3.2669 -0.0036
3 -3 7 -12.1596 0.0017
3 -3 8 -2.0363 0.0054
3 -3 9 -7.9909 0.0004
3 -3 10 1.6596 -0.0057
3 -3 11 -2.8580 -0.0037
3 -3 12 -2.5205 0.0037
3 -3 13 4.1787 0.0047
3 -3 14 2.0934 -0.0011
3 -3 15 1.1678 -0.0019
3 -3 16 0.5111 0.0013
3 -3 17 1.4424 0.0020
3 -3 19 0.7845 -0.0017
3 -3 22 -0.1457 -0.0035
3 -2 0 -3.8835 0.0485
3 -2 1 -2.4438 -0.0004
3 -2 2 -0.8527 -0.0138
3 -2 3 5.5703 -0.0042
3 -2 5 -4.3836 -0.0027
3 -2 6 2.6142 -0.0050
3 -2 7 4.0275 0.0039
3 -2 8 9.1495 0.0062
3 -2 10 5.6391 -0.0058
3 -2 11 -0.4211 -0.0031
3 -2 12 -3.8726 0.0022
3 -2 14 -2.1343 -0.0008
3 -2 15 -3.3266 -0.0018
3 -2 17 0.0262 0.0034
3 -2 18 -0.5570 0.0004
3 -2 19 0.1371 -0.0039
3 -2 21 1.7698 0.0036
3 -2 22 -0.2841 -0.0034
3 -1 0 -3.9946 0.0631
3 -1 1 -0.8198 -0.0050
3 -1 2 2.6837 -0.0164
3 -1 3 19.0132 0.0038
3 -1 5 5.4566 -0.0056
3 -1 6 -0.1840 -0.0052
3 -1 7 1.6725 0.0044
3 -1 8 -4.4831 0.0071
3 -1 10 0.4469 -0.0047
3 -1 11 2.0032 -0.0043
3 -1 12 0.1740 0.0019
3 -1 14 3.8752 -0.0017
3 -1 15 -0.9812 -0.0031
3 -1 17 -0.0287 0.0035
3 -1 18 0.7036 0.0002
3 -1 19 -0.9336 -0.0041
3 -1 20 -0.3234 -0.0000
3 -1 21 0.5865 0.0021
3 -1 22 -1.0264 -0.0025
3 0 0 -8.9963 0.0672
3 0 1 -9.1322 -0.0072
3 0 2 1.0514 -0.0154
3 0 3 1.3391 0.0014
3 0 4 -8.7556 0.0034
3 0 5 -8.3103 -0.0027
3 0 6 -4.5902 -0.0044
3 0 7 7.6514 0.0044
3 0 8 5.7322 0.0063
3 0 10 1.5163 -0.0044
3 0 11 -0.3426 -0.0031
3 0 12 -4.7415 0.0019
3 0 14 0.9844 -0.0022
3 0 15 -0.0696 -0.0027
3 0 16 0.6787 0.0021
3 0 17 0.6949 0.0027
3 0 18 0.6489 -0.0013
3 0 19 -1.4000 -0.0027
3 0 20 1.2860 -0.0006
3 0 21 0.4728 0.0017
3 0 22 -0.8589 -0.0004
3 1 0 0.9699 0.0588
3 1 1 -20.0270 -0.0028
3 1 2 -3.6517 -0.0152
3 1 4 6.3775 0.0031
3 1 5 -5.5807 -0.0027
3 1 6 -7.9159 -0.0053
3 1 7 -0.5036 0.0030
3 1 8 2.7242 0.0077
3 1 10 1.7681 -0.0062
3 1 11 1.0183 -0.0019
3 1 12 -5.5170 0.0028
3 1 13 -0.1925 0.0020
3 1 14 -0.8536 -0.0027
3 1 15 0.3121 -0.0015
3 1 16 -2.1977 0.0020
3 1 17 1.6549 0.0020
3 1 18 0.7638 -0.0020
3 1 19 -2.5036 -0.0023
3 1 20 0.0709 0.0024
3 1 21 0.0280 0.0020
3 1 22 -0.8066 -0.0009
3 2 3 -1.9320 0.0016
3 2 4 12.9059 0.0039
3 2 5 -0.2529 -0.0033
3 2 6 -2.2317 -0.0064
3 2 7 3.6228 -0.0007
3 2 8 9.1209 0.0073
3 2 10 2.2770 -0.0048
3 2 11 6.4838 -0.0017
3 2 12 0.2044 0.0028
3 2 13 2.6115 -0.0000
3 2 14 -0.6610 -0.0025
3 2 15 2.3704 -0.0008
3 2 16 -3.7406 0.0033
3 2 17 1.3979 0.0033
3 2 18 -0.2060 -0.0033
3 2 19 -1.2621 -0.0039
3 2 20 1.6644 0.0021
3 2 21 1.1601 0.0037
3 3 0 -39.7596 0.0753
3 3 1 0.7842 0.0021
3 3 2 0.2543 -0.0061
3 3 3 1.5025 0.0006
3 3 4 11.7050 0.0011
3 3 5 -2.8032 -0.0060
3 3 6 -6.7074 -0.0035
3 3 7 -1.8108 0.0043
3 3 8 9.1256 0.0057
3 3 10 0.0944 -0.0041
3 3 11 -0.0836 -0.0002
3 3 12 -4.6080 0.0033
3 3 13 -2.3023 0.0000
3 3 14 0.5400 -0.0024
3 3 15 3.8184 -0.0015
3 3 16 -3.6718 0.0039
3 3 17 3.4832 0.0042
3 3 18 0.7345 -0.0036
3 3 19 -0.8175 -0.0032
3 3 20 0.0606 0.0011
3 3 21 -1.4417 0.0049
3 3 23 0.1621 -0.0068
3 4 0 -22.1120 0.0404
3 4 1 12.0913 -0.0089
3 4 2 -24.0049 -0.0041
3 4 3 -12.6594 0.0002
3 4 5 4.6280 -0.0025
3 4 6 -12.7204 -0.0059
3 4 7 -7.6098 0.0024
3 4 8 11.3835 0.0079
3 4 10 3.2541 -0.0048
3 4 11 4.4886 0.0001
3 4 12 4.1738 0.0027
3 4 13 -2.8252 -0.0003
3 4 14 -0.5797 -0.0033
3 4 15 3.4064 -0.0003
3 4 16 -4.1883 0.0043
3 4 17 1.3941 0.0013
3 4 18 -1.2474 -0.0020
3 4 20 -0.1394 0.0024
3 4 21 0.6061 0.0043
3 4 23 1.3859 -0.0098
3 5 0 -13.7867 0.0413
3 5 1 17.5409 -0.0057
3 5 2 7.4613 -0.0049
3 5 3 6.5075 0.0090
3 5 4 -1.4021 -0.0009
3 5 5 12.7392 -0.0108
3 5 6 -4.0036 -0.0050
3 5 7 3.2026 0.0062
3 5 8 12.3799 0.0070
3 5 9 -6.5812 -0.0018
3 5 10 -2.0047 -0.0051
3 5 11 -1.5049 -0.0005
3 5 12 1.8337 0.0023
3 5 14 -0.5951 -0.0041
3 5 15 3.3389 -0.0013
3 5 16 -2.9606 0.0049
3 5 17 1.3401 0.0013
3 5 18 0.8354 -0.0029
3 5 20 -0.1669 0.0037
3 5 21 1.6251 0.0027
3 5 23 0.7637 -0.0061
3 6 0 -7.6696 0.0136
3 6 1 -1.0341 -0.0024
3 6 2 2.8038 0.0016
3 6 3 -4.7442 0.0103
3 6 4 3.5919 0.0024
3 6 5 12.6649 -0.0105
3 6 6 -7.9512 -0.0084
3 6 7 -7.9289 0.0030
3 6 9 -1.0956 0.0016
3 6 10 -0.4637 -0.0047
3 6 11 -0.1521 -0.0007
3 6 12 5.9058 0.0028
3 6 14 -0.1722 -0.0038
3 6 15 3.9607 0.0014
3 6 17 0.0818 0.0008
3 6 18 0.5713 -0.0022
3 6 19 -0.6672 -0.0012
3 6 20 -2.1921 0.0003
3 6 21 -0.3217 0.0011
3 6 23 1.6221 -0.0017
3 7 0 -4.4526 0.0238
3 7 1 -1.2703 -0.0052
3 7 2 6.7487 0.0020
3 7 3 -5.7998 0.0142
3 7 4 -5.1526 0.0030
3 7 5 -0.6381 -0.0117
3 7 6 -3.8223 -0.0064
3 7 7 2.6704 0.0050
3 7 9 1.8259 0.0013
3 7 10 -3.0378 -0.0022
3 7 11 -3.1967 -0.0004
3 7 14 -1.1830 -0.0035
3 7 15 2.8012 0.0016
3 7 16 -2.7048 0.0020
3 7 17 -1.2131 -0.0002
3 7 18 0.4591 -0.0026
3 7 19 1.6633 0.0004
3 7 20 1.0291 0.0029
3 7 21 0.0690 0.0013
3 8 0 -4.5187 0.0084
3 8 1 -7.3697 -0.0169
3 8 2 -2.4487 0.0006
3 8 3 -7.1257 0.0161
3 8 4 -0.3012 0.0022
3 8 5 6.1912 -0.0095
3 8 6 -2.6694 -0.0058
3 8 9 5.7176 0.0011
3 8 10 -0.6218 -0.0006
3 8 11 -3.4337 0.0009
3 8 12 7.6406 0.0014
3 8 13 -5.2276 -0.0015
3 8 14 0.1759 -0.0028
3 8 15 1.7842 0.0012
3 8 17 0.8649 0.0003
3 8 18 0.0357 -0.0016
3 8 19 -0.0423 -0.0007
3 8 20 -1.0533 0.0026
3 8 21 1.2877 -0.0001
3 8 22 0.7162 -0.0016
3 9 0 3.8678 -0.0014
3 9 2 10.1806 0.0040
3 9 3 5.0688 0.0129
3 9 4 0.9949 0.0003
3 9 5 3.0299 -0.0102
3 9 8 -4.8958 0.0026
3 9 9 4.6620 -0.0001
3 9 10 -3.0867 -0.0002
3 9 11 -3.8328 0.0014
3 9 12 7.8187 -0.0005
3 9 13 -3.8047 -0.0028
3 9 14 1.8075 -0.0006
3 9 15 0.0147 0.0010
3 9 17 -1.9463 0.0010
3 9 18 -0.2414 -0.0011
3 9 19 1.1136 0.0002
3 9 20 -0.8271 0.0014
3 9 21 0.4356 -0.0041
3 9 22 -1.1423 0.0036
3 10 2 -4.7558 0.0099
3 10 3 -4.5685 0.0095
3 10 4 -4.2875 0.0009
3 10 7 0.9885 0.0006
3 10 8 -4.1782 0.0010
3 10 9 7.2280 -0.0002
3 10 10 -3.5911 0.0001
3 10 11 -3.4530 0.0013
3 10 13 -3.4540 -0.0026
3 10 14 1.2453 -0.0017
3 10 15 1.5834 0.0012
3 10 16 1.9350 0.0021
3 10 17 -0.5951 -0.0006
3 10 18 0.4037 -0.0020
3 10 19 -0.2289 0.0016
3 10 21 0.9819 -0.0026
3 11 0 -2.2028 -0.0289
3 11 1 -4.5335 -0.0016
3 11 5 0.0131 -0.0048
3 11 6 4.9822 -0.0017
3 11 7 -0.0337 0.0014
3 11 8 -5.0252 0.0006
3 11 9 8.8482 -0.0004
3 11 10 -3.2096 0.0024
3 11 11 0.7173 0.0024
3 11 13 -0.3362 -0.0024
3 11 14 -1.1011 -0.0017
3 11 15 -1.0699 0.0001
3 11 16 -0.1059 0.0020
3 11 17 -1.4611 -0.0011
3 11 19 0.9729 0.0013
3 12 0 11.4980 -0.0367
3 12 1 5.9846 -0.0055
3 12 2 4.5676 0.0109
3 12 3 -1.1847 0.0089
3 12 4 -0.8727 0.0004
3 12 5 -6.6530 -0.0047
3 12 6 2.9014 -0.0022
3 12 7 -5.5951 0.0007
3 12 8 -6.3205 0.0003
3 12 9 4.1082 -0.0002
3 12 10 -6.3900 0.0028
3 12 12 -0.4378 -0.0005
3 12 13 1.3556 -0.0027
3 12 14 -0.2837 -0.0021
3 12 16 1.6973 0.0011
3 12 17 -1.7814 -0.0001
3 13 0 -9.3216 -0.0249
3 13 1 -7.8334 -0.0034
3 13 2 -3.9659 0.0056
3 13 3 -0.2243 0.0058
3 13 4 1.6332 0.0017
3 13 5 -2.1599 -0.0029
3 13 6 11.3930 -0.0032
3 13 7 -0.8610 -0.0005
3 13 8 1.0259 -0.0014
3 13 9 7.8971 -0.0019
3 13 10 1.6560 0.0013
3 13 12 -0.5341 -0.0002
3 13 13 0.9234 -0.0007
3 13 14 -1.8186 -0.0018
3 13 15 -0.5455 0.0005
3 14 0 4.9945 -0.0251
3 14 1 5.8244 -0.0069
3 14 2 0.6501 0.0047
3 14 3 2.8617 0.0055
3 14 4 -1.4348 0.0019
3 14 5 -6.0392 -0.0017
3 14 6 4.3779 -0.0030
3 14 7 -4.4866 -0.0007
3 14 8 -2.2718 -0.0008
3 14 9 -0.2009 -0.0008
3 14 11 -2.1628 0.0008
3 14 12 -1.2778 0.0006
3 14 13 0.4614 0.0002
3 15 0 -2.4873 -0.0128
3 15 1 0.2782 -0.0066
3 15 2 -3.3765 0.0005
3 15 3 3.6358 0.0033
3 15 4 -2.1794 0.0037
3 15 5 -1.0912 0.0003
3 15 6 3.1548 -0.0017
3 15 7 -2.7855 -0.0012
3 15 8 0.8859 -0.0020
3 15 10 3.0823 0.0025
3 16 2 -0.8371 0.0032
3 16 3 4.4672 0.0040
3 16 4 -1.4813 0.0044
3 16 5 1.9773 0.0018
4 -11 3 -0.2189 -0.0113
4 -11 5 1.3376 0.0065
4 -11 6 2.3083 0.0057
4 -11 7 -3.0847 0.0003
4 -10 3 -4.9266 -0.0098
4 -10 5 -4.7675 0.0048
4 -10 6 -0.3399 0.0031
4 -10 7 -6.2641 0.0019
4 -10 8 3.4209 -0.0008
4 -10 9 1.1791 -0.0027
4 -10 10 3.5239 -0.0022
4 -10 11 2.5301 0.0001
4 -10 12 3.1606 0.0031
4 -9 3 4.2064 -0.0075
4 -9 5 6.2405 0.0016
4 -9 6 8.6978 0.0031
4 -9 7 -3.0435 0.0034
4 -9 8 5.2185 -0.0003
4 -9 9 -1.6225 -0.0015
4 -9 10 -1.4078 -0.0018
4 -9 12 -2.8391 -0.0003
4 -9 13 -4.4889 0.0010
4 -9 14 1.3317 0.0006
4 -9 15 -0.8204 0.0006
4 -8 3 1.7219 -0.0053
4 -8 5 1.3407 0.0003
4 -8 6 -1.6537 0.0029
4 -8 7 -9.0154 0.0036
4 -8 8 0.1323 0.0020
4 -8 9 -1.8938 -0.0013
4 -8 10 1.8474 -0.0018
4 -8 11 1.0528 -0.0010
4 -8 12 4.0002 -0.0013
4 -8 13 -0.1138 0.0012
4 -8 15 2.1351 0.0000
4 -8 16 0.9856 -0.0016
4 -8 17 0.5839 -0.0008
4 -7 2 -4.6234 -0.0038
4 -7 3 0.6393 -0.0033
4 -7 5 5.2158 0.0001
4 -7 6 2.7356 0.0038
4 -7 7 -3.2066 0.0022
4 -7 9 1.9207 -0.0007
4 -7 10 2.5224 -0.0005
4 -7 11 0.8065 -0.0015
4 -7 12 0.6905 -0.0002
4 -7 13 -5.1740 0.0000
4 -7 14 -1.3127 0.0013
4 -7 15 -3.1014 0.0008
4 -7 16 -3.1558 0.0018
4 -7 17 0.0820 -0.0012
4 -7 18 1.6517 -0.0038
4 -7 19 -0.5058 -0.0005
4 -7 20 1.2734 0.0045
4 -6 2 10.4689 0.0024
4 -6 3 9.3101 -0.0035
4 -6 5 4.0486 -0.0021
4 -6 6 5.5580 0.0033
4 -6 7 -1.9338 0.0020
4 -6 9 -2.7703 0.0004
4 -6 10 -4.7084 -0.0026
4 -6 11 -3.1087 -0.0020
4 -6 13 -2.2612 0.0001
4 -6 14 4.2372 0.0011
4 -6 15 3.4388 0.0016
4 -6 16 -0.2513 0.0008
4 -6 18 0.5958 -0.0000
4 -6 19 -2.6395 -0.0009
4 -6 20 -0.0117 -0.0007
4 -6 21 0.3131 -0.0079
4 -5 1 -15.8004 0.0168
4 -5 2 3.8114 0.0026
4 -5 3 -1.6753 -0.0053
4 -5 4 -12.2256 -0.0078
4 -5 5 0.6470 -0.0030
4 -5 6 -0.2804 0.0027
4 -5 7 -5.4746 0.0036
4 -5 8 2.4262 0.0041
4 -5 9 5.6264 -0.0011
4 -5 10 6.0386 -0.0030
4 -5 11 8.0921 0.0001
4 -5 13 -1.5935 -0.0007
4 -5 14 1.6209 -0.0002
4 -5 16 -2.8721 0.0017
4 -5 17 -0.1471 -0.0008
4 -5 18 0.8363 -0.0020
4 -5 20 -0.8431 0.0057
4 -5 21 0.3778 0.0007
4 -4 0 10.6202 -0.0280
4 -4 1 -22.1330 0.0166
4 -4 2 11.4916 0.0073
4 -4 3 6.3083 -0.0041
4 -4 4 -7.1921 -0.0056
4 -4 5 3.8750 -0.0022
4 -4 6 2.3505 -0.0014
4 -4 7 -0.2681 0.0037
4 -4 8 -2.8293 0.0036
4 -4 9 -5.4932 -0.0008
4 -4 10 -8.4293 -0.0027
4 -4 11 -1.6956 0.0009
4 -4 12 -2.5081 0.0008
4 -4 13 -5.0646 -0.0020
4 -4 14 2.4237 -0.0015
4 -4 15 0.5539 0.0018
4 -4 16 0.0896 0.0035
4 -4 17 1.2503 -0.0009
4 -4 18 2.3271 -0.0029
4 -4 19 1.1034 0.0010
4 -4 20 0.6631 0.0014
4 -4 21 1.8875 -0.0065
4 -3 0 9.2527 -0.0101
4 -3 1 -21.2696 0.0116
4 -3 2 10.2407 0.0108
4 -3 3 12.2598 -0.0004
4 -3 4 -3.6610 -0.0060
4 -3 5 -0.6226 -0.0088
4 -3 6 -2.1873 0.0007
4 -3 7 -0.5935 0.0083
4 -3 8 0.4410 0.0009
4 -3 9 5.6775 -0.0024
4 -3 10 3.2968 -0.0012
4 -3 11 6.3922 0.0006
4 -3 12 1.5795 -0.0007
4 -3 13 -3.4880 -0.0017
4 -3 14 4.0346 -0.0012
4 -3 15 -0.5989 0.0004
4 -3 16 -0.5151 0.0029
4 -3 17 -2.2126 0.0012
4 -3 19 -1.5049 -0.0017
4 -3 20 -1.9569 0.0031
4 -3 22 -0.0498 -0.0110
4 -2 0 24.5996 -0.0157
4 -2 1 -15.6724 0.0063
4 -2 2 4.3717 0.0104
4 -2 4 0.2273 -0.0075
4 -2 5 0.8597 -0.0082
4 -2 6 2.6329 0.0019
4 -2 7 4.3071 0.0046
4 -2 8 0.5854 0.0023
4 -2 9 -0.1275 -0.0005
4 -2 10 -5.6724 -0.0005
4 -2 11 0.5543 -0.0001
4 -2 12 0.5668 0.0009
4 -2 13 -3.8638 -0.0032
4 -2 14 2.6952 -0.0035
4 -2 15 -0.0572 0.0021
4 -2 16 1.2419 0.0040
4 -2 17 -1.4787 -0.0004
4 -2 19 0.7595 -0.0012
4 -2 22 0.1658 -0.0074
4 -1 0 10.5540 -0.0135
4 -1 1 -35.6377 0.0067
4 -1 2 6.3593 0.0110
4 -1 4 6.2317 -0.0085
4 -1 5 -11.6982 -0.0083
4 -1 6 -4.2575 0.0017
4 -1 7 -3.5218 0.0055
4 -1 8 -1.4215 0.0016
4 -1 9 -1.8436 -0.0019
4 -1 10 -1.5222 0.0007
4 -1 11 2.2153 0.0016
4 -1 12 -0.4620 0.0014
4 -1 14 1.6249 -0.0026
4 -1 15 -0.0471 0.0020
4 -1 17 -0.1088 0.0004
4 -1 18 0.1482 -0.0022
4 -1 19 0.1305 0.0006
4 -1 21 -0.5899 0.0012
4 -1 22 1.6235 -0.0111
4 0 3 -10.1289 0.0032
4 0 4 19.6190 -0.0070
4 0 5 -5.3824 -0.0056
4 0 6 1.3687 0.0001
4 0 7 -2.5056 0.0033
4 0 8 8.5195 0.0009
4 0 9 1.3969 -0.0008
4 0 10 2.8466 0.0004
4 0 11 4.2355 0.0028
4 0 12 0.0831 0.0003
4 0 14 -1.2628 -0.0026
4 0 15 -1.3878 0.0038
4 0 17 -0.8885 -0.0006
4 0 18 -0.9566 -0.0031
4 0 19 0.9472 -0.0002
4 0 20 0.4629 0.0033
4 0 21 -0.3134 0.0010
4 0 22 -0.6843 -0.0014
4 1 0 14.9118 -0.0061
4 1 1 2.7327 0.0032
4 1 2 13.0203 0.0135
4 1 3 -10.2080 0.0019
4 1 4 18.6028 -0.0075
4 1 5 -0.5698 -0.0051
4 1 6 1.3742 0.0008
4 1 7 -4.9982 0.0021
4 1 8 2.7345 -0.0004
4 1 9 -8.6227 -0.0016
4 1 10 -4.6209 0.0006
4 1 11 1.0728 0.0034
4 1 12 0.4758 0.0001
4 1 14 2.4627 -0.0030
4 1 15 2.2523 0.0016
4 1 16 1.5262 0.0035
4 1 17 1.0022 -0.0006
4 1 18 1.0776 -0.0037
4 1 19 1.0824 -0.0019
4 1 20 -1.3148 0.0051
4 1 21 -0.4676 0.0002
4 1 22 -0.3264 -0.0002
4 2 0 -26.7858 -0.0033
4 2 1 -13.4630 -0.0022
4 2 2 -12.2334 0.0157
4 2 3 -20.9585 0.0047
4 2 4 7.6189 -0.0088
4 2 5 -1.9183 -0.0073
4 2 6 -3.0091 0.0014
4 2 7 -4.9310 0.0040
4 2 8 10.0588 -0.0014
4 2 9 1.4937 -0.0030
4 2 10 3.7513 0.0017
4 2 11 1.7574 0.0037
4 2 12 0.7408 -0.0005
4 2 14 -0.0931 -0.0018
4 2 15 -1.3328 0.0008
4 2 16 -0.7753 0.0026
4 2 17 -2.2362 -0.0001
4 2 18 -1.9794 -0.0030
4 2 19 -0.8226 -0.0005
4 2 20 0.2151 0.0034
4 2 21 0.5539 0.0015
4 3 0 1.8942 -0.0178
4 3 1 17.1336 -0.0029
4 3 2 4.1128 0.0193
4 3 3 -11.3919 0.0074
4 3 4 9.1269 -0.0085
4 3 5 5.7700 -0.0069
4 3 6 -1.7685 0.0020
4 3 7 -8.8280 0.0049
4 3 8 6.0342 -0.0009
4 3 9 -8.3527 -0.0033
4 3 10 -1.8267 0.0025
4 3 11 -2.8699 0.0042
4 3 12 1.1256 -0.0010
4 3 14 -2.0528 -0.0026
4 3 15 -0.6014 0.0020
4 3 16 1.5716 0.0034
4 3 17 0.8329 0.0006
4 3 18 3.0238 -0.0017
4 3 19 1.2712 0.0010
4 3 20 0.6809 0.0014
4 3 21 -0.2291 0.0031
4 4 0 1.9087 -0.0424
4 4 1 14.1331 0.0019
4 4 2 16.9201 0.0216
4 4 3 -9.3219 0.0113
4 4 4 1.8426 -0.0094
4 4 5 7.4352 -0.0088
4 4 6 -0.1803 0.0017
4 4 7 -9.0931 0.0045
4 4 9 0.0435 -0.0020
4 4 10 2.4121 0.0026
4 4 11 -2.3213 0.0034
4 4 12 6.6937 -0.0007
4 4 14 3.5593 -0.0024
4 4 15 2.4848 0.0014
4 4 16 0.6358 0.0029
4 4 17 -2.1879 -0.0005
4 4 18 -0.0361 -0.0019
4 4 19 -1.9494 0.0007
4 4 20 -0.3382 0.0021
4 4 21 -0.0393 0.0025
4 4 23 0.5947 -0.0000
4 5 0 -13.9228 -0.0499
4 5 1 -18.7988 0.0048
4 5 2 -3.3170 0.0150
4 5 3 -15.1060 0.0068
4 5 4 -1.3449 -0.0039
4 5 5 3.7170 -0.0068
4 5 6 1.0467 -0.0006
4 5 7 -6.5299 0.0022
4 5 9 1.9540 -0.0032
4 5 10 1.6767 0.0031
4 5 11 -2.0127 0.0062
4 5 12 2.9039 0.0006
4 5 14 -6.7879 -0.0021
4 5 15 -1.7530 0.0018
4 5 16 -2.1117 0.0015
4 5 17 -2.0460 -0.0010
4 5 18 2.5089 -0.0017
4 5 19 -0.4200 -0.0001
4 5 20 0.2714 0.0005
4 5 21 -0.2242 -0.0015
4 6 0 1.7825 -0.0648
4 6 1 7.9904 -0.0117
4 6 2 10.7392 0.0250
4 6 3 0.6768 0.0143
4 6 4 1.5592 -0.0067
4 6 5 9.1792 -0.0098
4 6 6 9.4108 0.0010
4 6 8 -2.1585 -0.0041
4 6 9 -2.3431 -0.0017
4 6 10 -4.3477 0.0025
4 6 11 -10.2259 0.0028
4 6 12 3.6606 0.0005
4 6 13 0.8286 -0.0028
4 6 14 1.2690 -0.0021
4 6 15 5.2841 0.0011
4 6 17 0.1645 -0.0009
4 6 18 1.3936 -0.0009
4 6 20 1.7211 0.0019
4 6 21 1.5541 -0.0032
4 7 0 0.9939 -0.0378
4 7 1 1.6738 -0.0063
4 7 2 -1.4173 0.0139
4 7 3 -0.5046 0.0079
4 7 4 -10.6345 -0.0032
4 7 5 -4.6361 -0.0027
4 7 6 -1.8939 0.0025
4 7 8 1.3053 -0.0038
4 7 9 7.1669 -0.0039
4 7 10 7.0494 0.0038
4 7 11 -0.6190 0.0058
4 7 12 10.1234 -0.0012
4 7 13 1.2924 -0.0042
4 7 14 -1.9576 -0.0012
4 7 15 0.0051 0.0019
4 7 17 -2.3286 -0.0010
4 7 18 -0.2687 0.0009
4 7 19 -0.7400 0.0009
4 7 20 -1.1105 0.0021
4 7 21 -0.1436 0.0007
4 7 22 0.0499 -0.0034
4 8 1 -3.7347 -0.0073
4 8 2 -4.5352 0.0170
4 8 3 2.5881 0.0098
4 8 4 -4.9565 -0.0063
4 8 7 5.2439 -0.0005
4 8 8 -2.9314 -0.0042
4 8 9 1.8057 -0.0010
4 8 10 -1.2571 0.0048
4 8 11 -10.9200 0.0050
4 8 13 -3.6743 -0.0040
4 8 14 -2.0731 -0.0003
4 8 15 2.1951 0.0022
4 8 16 1.6546 0.0007
4 8 17 1.1241 -0.0016
4 8 18 0.5873 -0.0008
4 8 19 0.4537 0.0027
4 8 20 -1.5612 0.0009
4 8 21 -0.4473 0.0005
4 8 22 -0.8818 -0.0003
4 9 0 3.7762 -0.0595
4 9 5 -0.6425 0.0019
4 9 6 -5.5919 0.0039
4 9 8 -9.2246 -0.0067
4 9 9 2.4850 -0.0019
4 9 10 1.7746 0.0048
4 9 11 -3.5183 0.0061
4 9 13 1.5048 -0.0052
4 9 14 -0.4939 -0.0005
4 9 15 0.9096 0.0030
4 9 16 -0.4617 -0.0006
4 9 17 -0.7224 -0.0016
4 9 18 -0.2580 0.0001
4 9 19 1.2454 0.0033
4 9 21 2.4938 -0.0045
4 9 22 1.5089 0.0001
4 10 0 0.9800 -0.0583
4 10 1 -5.6832 0.0016
4 10 2 -8.6911 0.0143
4 10 3 -5.0725 0.0010
4 10 4 -9.3089 -0.0052
4 10 5 -1.0254 0.0027
4 10 6 4.8646 0.0055
4 10 7 7.4494 -0.0020
4 10 8 -1.6676 -0.0086
4 10 9 9.6499 -0.0033
4 10 10 3.9265 0.0047
4 10 11 -1.6111 0.0047
4 10 12 2.0222 -0.0013
4 10 13 -0.6687 -0.0042
4 10 14 -2.2331 -0.0005
4 10 15 -0.5283 0.0024
4 10 16 -0.1842 -0.0011
4 10 17 0.0720 -0.0026
4 10 19 -0.7885 0.0017
4 10 21 0.0367 -0.0019
4 10 22 -0.4279 -0.0009
4 11 0 3.8291 -0.0533
4 11 1 2.2087 0.0039
4 11 2 9.4742 0.0125
4 11 3 13.0790 0.0002
4 11 4 6.4664 -0.0042
4 11 5 1.8142 0.0022
4 11 6 3.8803 0.0057
4 11 7 0.3216 -0.0016
4 11 8 -12.6423 -0.0076
4 11 9 -1.8871 -0.0037
4 11 10 -4.7396 0.0042
4 11 12 -0.0324 -0.0005
4 11 13 0.0604 -0.0032
4 11 14 1.2134 0.0007
4 11 16 0.4350 -0.0026
4 11 17 0.0215 -0.0037
4 11 18 -0.2318 0.0006
4 11 19 0.3087 0.0041
4 11 20 -2.2779 0.0002
4 12 0 0.7066 -0.0550
4 12 1 -5.8512 0.0032
4 12 2 -6.2854 0.0088
4 12 3 -5.3832 -0.0013
4 12 4 -7.8777 -0.0030
4 12 5 -10.4439 0.0028
4 12 6 1.3733 0.0059
4 12 7 4.0734 -0.0014
4 12 8 -1.3712 -0.0065
4 12 9 8.0864 -0.0019
4 12 11 0.7610 0.0034
4 12 12 3.0108 -0.0011
4 12 13 0.1425 -0.0004
4 12 14 0.9837 0.0017
4 12 15 -1.3452 0.0000
4 12 16 0.8967 -0.0015
4 12 17 0.7300 -0.0008
4 12 18 -0.7179 0.0001
4 12 19 1.5802 0.0020
4 13 0 2.6516 -0.0551
4 13 1 -2.5354 0.0030
4 13 2 0.2147 0.0068
4 13 3 5.6035 -0.0013
4 13 4 5.6069 -0.0021
4 13 5 -1.9128 0.0029
4 13 6 4.1934 0.0061
4 13 7 3.0068 -0.0005
4 13 8 -5.6215 -0.0052
4 13 10 0.2522 0.0039
4 13 11 -2.3308 0.0016
4 13 12 -1.9254 -0.0022
4 13 13 -1.7580 0.0004
4 13 15 -1.7680 0.0013
4 13 16 1.2509 -0.0013
4 14 1 2.9965 0.0047
4 14 2 1.5965 0.0045
4 14 3 2.1085 -0.0020
4 14 4 0.3161 -0.0008
4 14 5 -5.1512 0.0039
4 14 6 -1.9384 0.0051
4 14 7 1.3688 -0.0018
4 14 9 -0.9974 -0.0001
4 14 10 0.8251 0.0013
4 14 11 1.2362 -0.0014
4 14 12 -1.5951 -0.0001
4 14 13 -0.5718 0.0020
4 14 14 1.2880 0.0011
4 15 0 -2.9492 -0.0394
4 15 1 -4.5256 0.0021
4 15 7 4.6809 -0.0038
4 15 8 -0.4236 -0.0054
4 15 9 -0.7090 0.0007
4 15 10 0.6267 0.0024
4 15 11 2.5667 -0.0014
4 15 12 -1.5356 -0.0024
4 16 0 1.8442 -0.0221
4 16 1 4.1844 0.0039
4 16 2 1.9854 0.0034
4 16 3 1.4900 -0.0070
4 16 4 2.2286 -0.0044
4 16 5 -0.6462 0.0048
4 16 6 -1.4174 0.0034
4 16 7 1.6487 -0.0022
4 16 8 -0.9101 -0.0036
5 -10 4 4.4540 0.0036
5 -10 5 2.0249 -0.0040
5 -10 6 1.5996 -0.0037
5 -10 7 1.7302 0.0047
5 -9 4 0.4558 0.0036
5 -9 5 0.1490 -0.0042
5 -9 6 -2.0668 -0.0049
5 -9 7 -0.0030 0.0029
5 -9 9 2.3928 0.0028
5 -9 10 -3.1449 -0.0018
5 -9 12 1.1807 -0.0010
5 -9 13 -4.4006 0.0007
5 -8 3 -0.7851 0.0052
5 -8 5 1.3679 -0.0049
5 -8 6 1.4260 -0.0048
5 -8 7 1.1268 0.0004
5 -8 9 1.2450 0.0028
5 -8 10 -5.7470 -0.0030
5 -8 11 2.5762 -0.0032
5 -8 12 2.0833 0.0016
5 -8 13 -0.9005 0.0004
5 -8 15 3.3212 -0.0002
5 -8 16 -2.3310 0.0055
5 -7 3 2.0376 0.0035
5 -7 5 -3.6636 -0.0059
5 -7 6 1.1053 -0.0067
5 -7 7 -2.3907 0.0008
5 -7 9 5.7545 0.0012
5 -7 10 -2.1265 -0.0042
5 -7 11 2.1927 -0.0018
5 -7 12 -0.4443 0.0012
5 -7 13 -1.9775 -0.0014
5 -7 14 -3.1418 -0.0004
5 -7 15 1.6099 0.0000
5 -7 16 -3.3516 0.0016
5 -7 17 0.2951 0.0022
5 -7 18 0.0331 -0.0011
5 -6 2 -1.3145 -0.0024
5 -6 3 -2.8460 0.0025
5 -6 5 -3.8433 -0.0047
5 -6 6 5.9387 -0.0062
5 -6 7 -1.8725 0.0010
5 -6 9 -0.6476 0.0007
5 -6 10 -1.3831 -0.0030
5 -6 11 2.6297 0.0014
5 -6 13 0.5229 -0.0028
5 -6 14 -0.6281 -0.0027
5 -6 15 4.7306 0.0017
5 -6 16 0.7257 0.0033
5 -6 18 1.8232 -0.0010
5 -6 19 1.0878 -0.0016
5 -5 0 10.4401 0.0310
5 -5 1 0.2284 -0.0027
5 -5 2 7.3162 -0.0007
5 -5 3 8.0020 0.0072
5 -5 4 2.3113 0.0038
5 -5 5 -0.7099 -0.0058
5 -5 6 2.9103 -0.0070
5 -5 7 -2.3585 0.0037
5 -5 9 -0.7800 -0.0011
5 -5 10 -2.4142 0.0001
5 -5 11 -1.5116 0.0030
5 -5 13 -0.8500 -0.0029
5 -5 14 -2.9739 -0.0029
5 -5 16 -3.3749 0.0034
5 -5 17 -3.5443 0.0014
5 -5 18 -1.6887 -0.0001
5 -5 20 -1.9419 -0.0024
5 -5 21 1.2498 0.0015
5 -4 0 1.9850 0.0311
5 -4 1 -8.0009 -0.0082
5 -4 2 -11.4261 0.0030
5 -4 4 -6.6527 0.0012
5 -4 5 -5.9919 -0.0100
5 -4 6 0.8438 -0.0062
5 -4 7 2.9312 0.0063
5 -4 8 2.9116 0.0036
5 -4 9 3.9222 -0.0019
5 -4 10 -0.4666 -0.0008
5 -4 11 -0.4160 0.0022
5 -4 12 1.2353 0.0009
5 -4 13 -1.3274 -0.0024
5 -4 14 -0.8911 -0.0037
5 -4 15 3.1026 0.0009
5 -4 16 2.7088 0.0040
5 -4 17 -0.4594 0.0011
5 -4 18 1.9225 -0.0025
5 -4 19 2.5293 0.0004
5 -4 20 -0.4530 0.0021
5 -4 21 1.1651 0.0025
5 -3 0 -0.2182 0.0225
5 -3 1 -0.0555 -0.0130
5 -3 2 -7.0972 -0.0014
5 -3 4 6.7074 0.0015
5 -3 5 4.0313 -0.0110
5 -3 6 4.5672 -0.0040
5 -3 7 -2.8353 0.0033
5 -3 8 -5.7899 0.0016
5 -3 9 -1.7810 -0.0016
5 -3 10 -0.7789 -0.0012
5 -3 11 0.6810 0.0029
5 -3 12 4.9062 0.0011
5 -3 13 1.0854 -0.0035
5 -3 14 -1.4962 -0.0045
5 -3 15 2.0999 0.0010
5 -3 16 1.7688 0.0020
5 -3 17 -0.9130 -0.0007
5 -3 18 0.1380 -0.0008
5 -3 19 -0.1397 0.0010
5 -3 20 -2.5038 0.0026
5 -2 3 -0.5228 0.0181
5 -2 4 -8.1976 -0.0004
5 -2 5 -12.8125 -0.0127
5 -2 6 -2.2371 -0.0033
5 -2 7 0.1638 0.0015
5 -2 8 0.6810 0.0016
5 -2 9 3.1680 -0.0002
5 -2 10 -0.3018 0.0001
5 -2 11 -5.1842 0.0024
5 -2 12 -0.0421 0.0025
5 -2 13 -3.2416 -0.0023
5 -2 14 -5.2873 -0.0032
5 -2 15 -0.9969 -0.0002
5 -2 16 -1.7512 0.0020
5 -2 17 -1.5211 -0.0008
5 -2 19 2.3468 -0.0001
5 -2 20 1.9124 0.0018
5 -2 21 2.0116 -0.0020
5 -2 22 0.9238 -0.0003
5 -1 0 1.9085 -0.0015
5 -1 1 -6.4735 -0.0063
5 -1 2 -14.1017 0.0029
5 -1 3 6.3173 0.0126
5 -1 4 13.0219 0.0024
5 -1 5 5.6095 -0.0075
5 -1 6 5.7426 -0.0048
5 -1 7 1.8949 0.0025
5 -1 8 -3.0136 0.0028
5 -1 9 2.1612 -0.0015
5 -1 10 1.8964 -0.0014
5 -1 11 1.0245 0.0041
5 -1 12 6.7516 0.0033
5 -1 13 2.8682 -0.0030
5 -1 14 0.1420 -0.0021
5 -1 15 3.0754 0.0022
5 -1 16 1.3901 0.0025
5 -1 17 1.7905 -0.0002
5 -1 18 -1.3653 -0.0007
5 -1 19 -0.0072 0.0014
5 -1 22 -1.5389 -0.0014
5 0 0 18.3671 -0.0065
5 0 1 21.7625 -0.0087
5 0 2 -3.7362 0.0102
5 0 3 5.3345 0.0132
5 0 4 -2.6980 0.0011
5 0 5 -0.3371 -0.0069
5 0 6 -1.5855 -0.0028
5 0 7 3.3647 0.0035
5 0 9 3.1196 -0.0011
5 0 10 -3.2302 -0.0010
5 0 11 -4.4106 0.0018
5 0 12 1.4486 0.0010
5 0 13 -0.1501 -0.0018
5 0 14 -0.7659 -0.0018
5 0 15 -0.8694 0.0014
5 0 17 0.1849 -0.0005
5 0 18 -1.5875 -0.0001
5 0 19 1.1477 0.0028
5 0 20 2.0909 0.0027
5 0 21 2.9059 -0.0012
5 0 22 0.3746 0.0005
5 1 0 -12.4071 -0.0269
5 1 1 -7.1164 -0.0109
5 1 2 -26.0828 0.0108
5 1 3 -5.1277 0.0109
5 1 4 -7.3885 0.0002
5 1 5 2.3440 -0.0055
5 1 6 -4.5729 -0.0027
5 1 7 2.9338 0.0011
5 1 9 7.1233 -0.0018
5 1 10 -2.2925 0.0007
5 1 11 -1.8320 0.0030
5 1 12 0.8912 0.0015
5 1 13 -4.3325 -0.0027
5 1 14 -0.6702 -0.0030
5 1 15 -1.2207 -0.0012
5 1 17 3.0823 -0.0001
5 1 18 0.5679 -0.0005
5 1 19 0.6958 0.0009
5 1 20 -0.7003 0.0026
5 1 21 -1.0414 -0.0035
5 1 22 -1.3170 -0.0014
5 2 0 22.4833 -0.0489
5 2 1 26.4756 -0.0035
5 2 2 9.6843 0.0131
5 2 3 5.8715 0.0077
5 2 4 -0.2883 -0.0006
5 2 5 1.6791 -0.0065
5 2 6 -1.2127 -0.0039
5 2 7 -0.8361 0.0007
5 2 9 6.1419 -0.0021
5 2 10 -3.9145 0.0006
5 2 11 1.3197 0.0032
5 2 12 5.3074 0.0019
5 2 13 2.5200 -0.0021
5 2 14 4.1768 -0.0027
5 2 15 -2.2513 0.0001
5 2 17 -2.2874 -0.0016
5 2 18 -3.3859 -0.0026
5 2 19 -2.3797 0.0026
5 2 20 -1.4322 0.0018
5 2 21 0.5239 -0.0044
5 2 22 0.9526 -0.0038
5 3 0 -13.7058 -0.0655
5 3 1 -11.9572 0.0061
5 3 2 -2.0586 0.0166
5 3 3 -2.7763 0.0052
5 3 4 2.4192 -0.0005
5 3 5 6.5283 -0.0047
5 3 6 12.2966 -0.0015
5 3 7 3.7017 0.0015
5 3 8 -0.8284 -0.0007
5 3 9 9.5898 -0.0028
5 3 10 -4.7034 0.0006
5 3 11 -0.3924 0.0033
5 3 12 -3.6670 0.0014
5 3 13 -2.1482 -0.0012
5 3 14 -2.3625 -0.0019
5 3 15 -2.8585 0.0008
5 3 17 1.8805 -0.0012
5 3 18 2.4994 -0.0010
5 3 19 3.0368 0.0032
5 3 20 2.1158 0.0013
5 3 21 1.6831 -0.0037
5 3 22 -0.9620 -0.0019
5 4 0 7.1364 -0.0696
5 4 1 3.7905 0.0025
5 4 2 6.0970 0.0130
5 4 3 -1.1314 0.0040
5 4 4 -5.9417 0.0021
5 4 5 -8.0576 0.0002
5 4 6 0.2749 0.0003
5 4 8 -10.2356 -0.0018
5 4 9 2.9492 -0.0031
5 4 10 -7.3136 0.0003
5 4 11 3.4752 0.0042
5 4 12 -0.9655 0.0028
5 4 13 5.4911 -0.0005
5 4 14 2.5841 -0.0015
5 4 15 1.6255 -0.0002
5 4 17 -0.7193 -0.0013
5 4 18 -1.1986 0.0017
5 4 19 -2.2618 0.0032
5 4 20 -1.7212 0.0001
5 4 21 0.5590 -0.0057
5 4 22 -1.8945 -0.0007
5 5 0 -2.6142 -0.0539
5 5 1 -3.5963 -0.0089
5 5 2 -5.8976 0.0111
5 5 3 -1.7740 0.0073
5 5 4 -9.3465 0.0012
5 5 5 -4.7147 -0.0001
5 5 7 0.3314 -0.0002
5 5 8 5.4569 -0.0020
5 5 9 11.3569 -0.0011
5 5 10 -0.0052 0.0005
5 5 11 3.1044 0.0023
5 5 12 -2.3922 0.0022
5 5 13 1.9443 -0.0002
5 5 14 -3.7124 -0.0012
5 5 15 -2.9330 0.0011
5 5 17 -0.9122 -0.0025
5 5 18 0.4169 0.0000
5 5 19 -1.0003 0.0029
5 5 20 0.0630 0.0011
5 5 21 1.5388 -0.0064
5 5 22 0.1022 -0.0032
5 6 0 -7.3521 -0.0101
5 6 1 1.9272 -0.0089
5 6 2 2.8115 0.0015
5 6 3 17.3792 0.0044
5 6 4 0.8467 -0.0007
5 6 7 -8.4995 -0.0005
5 6 8 -4.0002 -0.0031
5 6 9 -4.1533 -0.0027
5 6 10 -4.2381 0.0009
5 6 11 -3.9913 0.0013
5 6 13 2.0990 0.0001
5 6 14 0.5975 -0.0003
5 6 15 2.7694 -0.0007
5 6 16 2.6151 -0.0025
5 6 17 0.6479 -0.0009
5 6 18 1.6721 0.0021
5 6 19 0.2911 0.0019
5 6 20 0.8222 -0.0008
5 6 22 -0.6445 -0.0006
5 7 0 5.0535 -0.0296
5 7 5 -8.0305 0.0052
5 7 6 2.4700 0.0015
5 7 7 -7.5102 -0.0057
5 7 8 0.3739 -0.0031
5 7 9 -0.0593 0.0003
5 7 10 6.3815 0.0011
5 7 11 4.2416 0.0001
5 7 12 2.5273 -0.0000
5 7 13 4.7673 -0.0006
5 7 14 -3.0811 0.0001
5 7 15 -1.5774 -0.0010
5 7 16 -1.2740 -0.0027
5 7 17 -2.0790 -0.0016
5 7 18 -0.7746 0.0014
5 7 19 -0.7153 0.0032
5 7 20 -2.2206 -0.0019
5 7 21 -1.1248 -0.0008
5 7 22 -0.3788 0.0062
5 8 0 -5.8097 0.0068
5 8 1 -1.0575 -0.0034
5 8 2 -5.3850 -0.0032
5 8 3 10.1771 -0.0011
5 8 4 -2.9812 0.0032
5 8 5 4.5536 0.0047
5 8 6 10.1821 0.0027
5 8 7 4.3936 -0.0016
5 8 8 7.6186 -0.0038
5 8 9 -1.3386 -0.0020
5 8 10 1.8364 0.0011
5 8 11 -5.7975 0.0019
5 8 12 -7.1504 0.0009
5 8 13 -0.3331 0.0012
5 8 14 -3.3791 0.0024
5 8 15 1.4778 -0.0015
5 8 16 1.5462 -0.0039
5 8 17 0.4178 -0.0006
5 8 19 1.2850 0.0028
5 8 21 1.0028 -0.0068
5 8 22 1.6689 0.0047
5 9 0 0.1989 -0.0042
5 9 1 -1.3561 -0.0100
5 9 2 -2.1677 -0.0032
5 9 3 7.5646 -0.0031
5 9 4 -8.0487 0.0036
5 9 5 -2.8991 0.0078
5 9 6 -4.1540 0.0027
5 9 7 -7.4591 -0.0041
5 9 8 -5.4810 -0.0028
5 9 9 -8.2912 0.0009
5 9 10 4.9401 0.0007
5 9 12 3.4546 0.0007
5 9 13 6.8683 0.0027
5 9 14 -0.0356 0.0025
5 9 16 0.4556 -0.0016
5 9 17 -0.1715 -0.0012
5 9 18 -0.1353 0.0024
5 9 19 0.2751 0.0000
5 9 20 -1.1706 -0.0014
5 9 21 -2.3060 -0.0035
5 9 22 0.8872 0.0105
5 10 0 3.0499 0.0102
5 10 1 -2.6327 -0.0052
5 10 2 -1.5335 -0.0069
5 10 3 4.3461 -0.0051
5 10 4 -5.4917 0.0014
5 10 5 2.1874 0.0050
5 10 7 8.9889 -0.0009
5 10 8 6.7206 -0.0015
5 10 9 -0.8981 -0.0009
5 10 11 -4.7527 -0.0011
5 10 12 -4.3228 0.0000
5 10 13 -0.9997 0.0037
5 10 14 -3.4483 0.0023
5 10 15 -0.3796 -0.0020
5 10 16 0.2148 -0.0022
5 10 17 -0.9197 -0.0001
5 10 18 -0.7708 0.0003
5 10 19 0.8217 -0.0016
5 10 20 -0.0955 -0.0017
5 10 22 0.1675 0.0102
5 11 0 0.7045 0.0077
5 11 1 -4.6577 -0.0033
5 11 2 -1.6401 -0.0067
5 11 3 6.4170 -0.0010
5 11 4 0.6954 0.0021
5 11 5 2.5411 0.0033
5 11 6 -6.0266 0.0007
5 11 7 2.9550 -0.0008
5 11 8 -3.5716 -0.0013
5 11 10 6.1042 -0.0012
5 11 11 -2.2130 -0.0020
5 11 12 0.2981 0.0001
5 11 13 0.8378 0.0026
5 11 14 -0.9404 0.0003
5 11 15 0.0733 -0.0038
5 11 16 1.4754 -0.0024
5 11 17 0.1515 0.0016
5 11 18 0.5655 0.0002
5 11 19 2.0086 -0.0015
5 11 20 -0.7319 -0.0043
5 11 21 0.4121 0.0023
5 12 0 7.0082 0.0056
5 12 1 2.3260 -0.0047
5 12 2 -0.8273 -0.0104
5 12 3 0.0525 -0.0015
5 12 4 -2.0479 0.0040
5 12 5 -2.7519 0.0040
5 12 6 -8.5125 -0.0005
5 12 7 5.6400 -0.0005
5 12 9 -5.3726 -0.0009
5 12 10 5.3579 -0.0023
5 12 11 -0.3536 -0.0023
5 12 12 2.0123 0.0010
5 12 13 2.1413 0.0025
5 12 14 0.1895 -0.0004
5 12 15 -0.7465 -0.0023
5 12 16 0.4357 -0.0005
5 12 17 -1.4098 0.0034
5 12 18 -0.5955 0.0012
5 12 20 -2.0133 0.0022
5 13 2 -1.6705 -0.0102
5 13 3 1.4945 -0.0029
5 13 4 7.5967 0.0038
5 13 5 5.4223 0.0018
5 13 8 0.1844 0.0031
5 13 9 -2.8044 0.0008
5 13 10 1.8724 -0.0040
5 13 11 -2.4057 -0.0033
5 13 12 -1.8111 0.0022
5 13 14 -1.2340 0.0010
5 13 15 -0.6458 -0.0006
5 13 16 0.9695 0.0010
5 13 17 -0.8195 0.0021
5 13 18 0.5376 -0.0003
5 14 0 0.6214 0.0233
5 14 1 -0.0690 -0.0040
5 14 2 -2.7545 -0.0114
5 14 3 -4.6875 -0.0006
5 14 4 0.6209 0.0051
5 14 5 -2.5088 0.0019
5 14 6 -9.0629 -0.0004
5 14 7 4.5990 -0.0012
5 14 8 -0.9232 0.0015
5 14 9 -1.2100 0.0017
5 14 10 2.2986 -0.0028
5 14 11 0.0156 -0.0014
5 14 12 0.6009 0.0031
5 14 13 1.6972 0.0027
5 14 14 -0.8329 0.0006
5 14 15 0.7863 -0.0012
5 15 0 2.3465 0.0286
5 15 1 3.1695 -0.0041
5 15 2 0.5533 -0.0152
5 15 3 -3.6363 -0.0013
5 15 4 4.5642 0.0054
5 15 5 1.5029 0.0026
5 15 6 -3.7683 -0.0000
5 15 7 3.4217 0.0010
5 15 8 -1.0809 0.0026
5 15 9 -1.1406 0.0008
5 15 10 0.8018 -0.0029
5 15 11 -1.8933 -0.0009
5 15 12 0.5520 0.0020
5 15 13 0.9511 0.0013
5 16 0 -2.6105 0.0308
5 16 1 0.9266 -0.0006
5 16 2 1.0972 -0.0149
5 16 3 -2.4795 -0.0039
5 16 4 5.5094 0.0047
5 16 5 0.3114 0.0008
5 16 6 -2.1700 -0.0019
5 16 7 1.1460 0.0006
5 16 8 -0.2066 0.0030
5 16 9 -0.9541 0.0003
5 17 1 1.7402 0.0035
5 17 2 0.7623 -0.0088
5 17 3 -4.1261 -0.0035
5 17 4 2.8833 0.0035
5 17 5 -0.5948 0.0005
6 -9 4 0.7824 -0.0099
6 -9 6 -0.7681 0.0047
6 -9 7 -0.2719 0.0033
6 -8 4 3.6280 -0.0075
6 -8 5 -0.9912 -0.0017
6 -8 6 2.7421 0.0023
6 -8 7 -2.9978 0.0022
6 -8 9 -0.1802 -0.0002
6 -8 10 -3.0988 0.0035
6 -8 11 -2.0197 0.0032
6 -8 12 1.0557 -0.0017
6 -8 13 1.1254 -0.0046
6 -7 3 -3.6167 -0.0015
6 -7 5 -6.7614 -0.0018
6 -7 6 3.4558 0.0013
6 -7 7 -6.4018 0.0003
6 -7 9 1.6376 -0.0018
6 -7 10 3.7974 0.0029
6 -7 11 -1.4123 0.0050
6 -7 12 4.0875 -0.0018
6 -7 13 0.0562 -0.0051
6 -7 14 -2.0568 -0.0009
6 -7 15 0.5528 0.0010
6 -7 16 1.4268 -0.0007
6 -6 2 0.7832 0.0168
6 -6 3 3.6959 -0.0006
6 -6 4 5.9248 -0.0061
6 -6 5 -3.2346 -0.0032
6 -6 6 7.8013 0.0024
6 -6 7 1.6171 0.0009
6 -6 9 -0.8936 -0.0037
6 -6 10 -0.3214 0.0061
6 -6 11 -4.9047 0.0048
6 -6 12 2.4792 -0.0025
6 -6 13 -0.3596 -0.0034
6 -6 14 0.3997 0.0008
6 -6 15 2.3675 0.0006
6 -6 16 1.9531 -0.0013
6 -6 17 -2.5491 -0.0004
6 -6 18 -1.3057 0.0028
6 -5 0 -3.8816 -0.0552
6 -5 1 -1.4892 0.0087
6 -5 2 -7.1520 0.0181
6 -5 4 1.8135 -0.0078
6 -5 5 -5.4564 -0.0014
6 -5 6 0.7078 0.0037
6 -5 7 -4.6690 0.0009
6 -5 9 1.9664 -0.0029
6 -5 10 0.2111 0.0069
6 -5 11 -2.7685 0.0044
6 -5 13 -0.4574 -0.0023
6 -5 14 -2.2911 0.0011
6 -5 16 -0.4897 -0.0029
6 -5 18 1.6556 0.0012
6 -5 19 0.5569 0.0035
6 -5 20 0.5889 -0.0060
6 -5 21 -0.0768 -0.0091
6 -4 0 -0.2414 -0.0586
6 -4 1 1.4703 0.0010
6 -4 3 0.5336 0.0052
6 -4 4 0.6068 -0.0068
6 -4 5 -4.8961 -0.0014
6 -4 6 5.2020 0.0050
6 -4 7 0.1966 -0.0002
6 -4 9 1.5990 -0.0010
6 -4 10 0.5611 0.0042
6 -4 11 2.7701 0.0031
6 -4 13 2.3672 -0.0014
6 -4 14 -0.3136 0.0013
6 -4 16 3.6003 -0.0023
6 -4 17 -0.6657 -0.0032
6 -4 18 1.6011 0.0005
6 -4 19 0.6028 0.0057
6 -4 20 0.4329 0.0023
6 -4 21 -0.3225 -0.0100
6 -3 2 -2.1324 0.0209
6 -3 3 7.9705 0.0043
6 -3 4 4.5447 -0.0067
6 -3 5 -4.3983 -0.0018
6 -3 6 4.9940 0.0054
6 -3 7 -1.5281 -0.0016
6 -3 9 0.5740 -0.0008
6 -3 10 0.1246 0.0042
6 -3 11 -3.6690 0.0026
6 -3 13 2.2529 -0.0036
6 -3 14 -0.3332 0.0014
6 -3 15 -2.5549 0.0023
6 -3 16 -0.6869 -0.0009
6 -3 17 -2.7241 -0.0024
6 -3 18 -1.5749 0.0014
6 -3 19 -0.7441 0.0052
6 -3 20 -0.7509 0.0049
6 -3 21 0.9417 -0.0050
6 -2 0 0.7067 -0.0574
6 -2 1 3.5223 -0.0028
6 -2 2 -9.4175 0.0168
6 -2 3 1.1282 0.0041
6 -2 4 1.6220 -0.0049
6 -2 5 -5.5473 -0.0006
6 -2 6 3.8912 0.0028
6 -2 7 -0.7490 -0.0014
6 -2 9 0.5722 -0.0019
6 -2 10 4.2265 0.0043
6 -2 11 -0.8331 0.0032
6 -2 13 3.2287 -0.0032
6 -2 14 0.8409 0.0019
6 -2 15 0.8704 0.0006
6 -2 16 3.8654 -0.0033
6 -2 17 1.8915 -0.0031
6 -2 18 0.5726 0.0028
6 -2 19 0.6686 0.0045
6 -2 20 -1.1000 -0.0014
6 -1 0 0.4791 -0.0593
6 -1 1 3.9272 -0.0129
6 -1 2 -10.7095 0.0191
6 -1 3 2.3601 0.0065
6 -1 4 -0.5048 -0.0054
6 -1 5 -3.8676 0.0024
6 -1 6 2.9783 0.0030
6 -1 7 2.2784 -0.0032
6 -1 8 -4.1522 -0.0055
6 -1 9 -1.4188 -0.0000
6 -1 10 2.1826 0.0048
6 -1 11 -6.3260 0.0025
6 -1 13 0.8928 -0.0017
6 -1 14 -1.3869 0.0020
6 -1 15 -4.3937 0.0024
6 -1 16 -0.9957 -0.0027
6 -1 17 -1.1832 -0.0041
6 -1 19 -0.1484 0.0020
6 -1 20 0.2273 -0.0016
6 -1 21 0.4615 0.0003
6 -1 22 -0.3769 0.0017
6 0 1 7.4107 -0.0075
6 0 2 -6.7729 0.0148
6 0 3 2.7237 0.0055
6 0 4 -2.4545 -0.0070
6 0 5 -3.2516 0.0026
6 0 6 -1.3686 0.0064
6 0 7 4.7663 -0.0014
6 0 8 -1.2410 -0.0067
6 0 9 2.0334 -0.0023
6 0 10 5.6420 0.0049
6 0 11 -4.7746 0.0041
6 0 12 0.1019 -0.0027
6 0 13 -2.5399 -0.0018
6 0 14 1.4522 0.0026
6 0 15 -1.1566 0.0024
6 0 16 1.7000 -0.0030
6 0 17 0.6470 -0.0038
6 0 19 -0.9407 0.0028
6 0 21 0.0912 -0.0055
6 0 22 0.7537 0.0023
6 1 0 9.3307 -0.0672
6 1 1 7.5441 -0.0039
6 1 2 6.4710 0.0147
6 1 3 7.7616 0.0023
6 1 4 8.2569 -0.0068
6 1 5 2.4260 0.0046
6 1 6 1.0488 0.0071
6 1 8 -4.9644 -0.0081
6 1 9 -2.9485 -0.0004
6 1 10 2.4650 0.0054
6 1 11 -1.2674 0.0030
6 1 13 2.0400 -0.0019
6 1 14 4.3136 0.0031
6 1 15 -1.6854 0.0027
6 1 16 -0.0555 -0.0022
6 1 17 -0.3188 -0.0035
6 1 19 -0.4454 0.0040
6 1 21 -0.8543 -0.0046
6 1 22 -0.0225 0.0068
6 2 0 -4.3965 -0.0750
6 2 1 -11.7489 0.0049
6 2 2 -4.6158 0.0137
6 2 3 -15.0746 -0.0035
6 2 4 -5.2218 -0.0048
6 2 5 -7.4599 0.0033
6 2 6 -0.8039 0.0068
6 2 8 2.6238 -0.0078
6 2 9 1.9929 -0.0022
6 2 10 2.0623 0.0043
6 2 11 -2.9843 0.0025
6 2 13 -4.0369 -0.0014
6 2 14 0.5466 0.0031
6 2 15 -0.6939 0.0021
6 2 16 0.5594 -0.0016
6 2 17 0.9254 -0.0025
6 2 18 0.5682 -0.0001
6 2 19 1.4444 0.0032
6 2 21 -0.1717 -0.0020
6 2 22 1.2399 0.0014
6 3 0 8.4155 -0.0655
6 3 1 -4.1570 0.0044
6 3 2 10.8155 0.0102
6 3 3 2.6106 -0.0026
6 3 4 9.5811 -0.0023
6 3 5 0.2063 0.0031
6 3 7 1.1863 -0.0011
6 3 8 -3.2616 -0.0077
6 3 9 -3.6747 -0.0025
6 3 10 -0.9152 0.0047
6 3 11 0.6807 0.0018
6 3 13 -0.8483 -0.0019
6 3 14 1.1055 0.0026
6 3 15 -0.9012 0.0018
6 3 16 -1.1230 -0.0027
6 3 17 0.6670 -0.0035
6 3 18 -1.3817 0.0016
6 3 19 -0.6744 0.0036
6 3 21 -1.1288 -0.0021
6 3 22 0.3669 0.0001
6 4 0 5.5938 -0.0479
6 4 1 -1.2308 0.0007
6 4 2 9.7625 0.0039
6 4 3 -4.5287 -0.0004
6 4 4 -0.4086 -0.0022
6 4 6 -1.5567 0.0075
6 4 7 1.8825 -0.0017
6 4 8 2.2882 -0.0071
6 4 9 0.1729 -0.0008
6 4 10 1.6858 0.0037
6 4 11 -0.0728 0.0002
6 4 13 -0.7773 -0.0001
6 4 14 2.9581 0.0020
6 4 15 0.5750 0.0005
6 4 16 -0.0120 -0.0032
6 4 17 0.7460 -0.0021
6 4 18 -1.3591 0.0019
6 4 19 -0.3433 0.0024
6 4 21 -1.4854 -0.0023
6 4 22 1.2901 0.0022
6 5 5 -2.7565 0.0044
6 5 6 1.1401 0.0068
6 5 7 -0.2715 -0.0017
6 5 8 1.5487 -0.0056
6 5 9 -3.7850 0.0002
6 5 10 3.9181 0.0025
6 5 11 0.7712 -0.0010
6 5 12 -0.3572 -0.0019
6 5 13 -3.2882 0.0018
6 5 14 0.7040 0.0038
6 5 15 -1.6574 0.0009
6 5 16 -0.7670 -0.0030
6 5 17 0.6829 -0.0012
6 5 19 0.6539 0.0001
6 5 21 -1.6889 -0.0004
6 5 22 0.4919 0.0025
6 6 0 6.2908 -0.0341
6 6 1 3.4516 0.0039
6 6 2 5.9021 -0.0033
6 6 3 -0.4455 -0.0067
6 6 4 4.2125 0.0007
6 6 5 -3.4752 0.0067
6 6 6 1.9996 0.0047
6 6 7 1.9658 -0.0036
6 6 8 1.5597 -0.0049
6 6 9 -4.9604 0.0010
6 6 10 -0.1374 0.0023
6 6 12 0.0027 -0.0020
6 6 13 -0.6867 0.0016
6 6 14 0.4420 0.0041
6 6 15 -0.0504 0.0010
6 6 16 0.6257 -0.0033
6 6 17 -0.2157 -0.0025
6 6 19 -0.6435 0.0006
6 6 21 0.1094 -0.0003
6 6 22 1.7956 0.0022
6 7 0 -2.9744 -0.0262
6 7 1 -3.4750 0.0096
6 7 2 -2.6917 -0.0006
6 7 3 -0.6163 -0.0108
6 7 4 5.2383 -0.0005
6 7 5 -5.8755 0.0072
6 7 6 -2.4345 0.0037
6 7 7 0.0958 -0.0009
6 7 8 0.4827 -0.0032
6 7 9 0.6167 0.0001
6 7 10 4.0308 0.0013
6 7 12 -0.0803 -0.0021
6 7 13 1.6307 0.0024
6 7 14 1.2843 0.0040
6 7 16 0.0962 -0.0042
6 7 17 -1.2065 -0.0019
6 7 18 0.5117 0.0016
6 7 19 1.6142 0.0003
6 7 20 0.1084 -0.0004
6 7 22 0.7899 0.0001
6 8 0 1.4187 -0.0105
6 8 1 -0.5440 0.0148
6 8 2 -3.1805 -0.0016
6 8 3 -3.3290 -0.0167
6 8 4 3.7445 -0.0004
6 8 5 -4.9048 0.0109
6 8 6 2.7616 0.0023
6 8 7 1.7193 -0.0019
6 8 8 -1.5245 -0.0016
6 8 9 -2.6141 -0.0002
6 8 11 0.3673 -0.0016
6 8 12 -2.2963 -0.0020
6 8 13 -0.3267 -0.0001
6 8 14 -3.5464 0.0014
6 8 15 -1.3730 0.0014
6 8 16 -0.6969 0.0003
6 8 17 -0.8985 0.0007
6 8 19 -0.3944 -0.0021
6 8 20 -0.6583 -0.0013
6 8 21 -2.0921 0.0031
6 8 22 0.7649 0.0028
6 9 0 2.7814 -0.0080
6 9 1 2.9909 0.0058
6 9 2 -1.5884 0.0026
6 9 3 3.3152 -0.0093
6 9 4 8.0223 -0.0044
6 9 5 -4.5271 0.0043
6 9 6 0.1387 0.0048
6 9 7 1.6624 -0.0001
6 9 8 0.2253 -0.0023
6 9 9 0.5085 -0.0006
6 9 10 -0.5361 0.0009
6 9 11 0.5542 -0.0022
6 9 12 -0.4935 -0.0029
6 9 13 2.7280 0.0013
6 9 14 0.6650 0.0030
6 9 16 1.7369 0.0002
6 9 17 0.9560 0.0006
6 9 18 0.1369 -0.0002
6 9 19 1.4902 -0.0000
6 9 20 1.1982 -0.0009
6 9 22 0.7016 -0.0029
6 10 0 -1.8609 -0.0138
6 10 1 3.5252 0.0105
6 10 2 -8.4573 -0.0027
6 10 3 -0.0263 -0.0111
6 10 4 1.7937 -0.0019
6 10 5 -4.6317 0.0053
6 10 6 -1.5825 0.0039
6 10 7 0.6187 -0.0007
6 10 8 -1.2081 -0.0014
6 10 10 3.3879 -0.0005
6 10 12 -0.5850 0.0006
6 10 13 -0.3996 0.0003
6 10 15 -1.6339 -0.0003
6 10 16 -1.4243 -0.0002
6 10 18 -1.6605 -0.0029
6 10 19 0.9670 -0.0008
6 10 20 1.7878 0.0005
6 10 21 -0.3906 0.0002
6 11 1 7.1838 0.0156
6 11 2 -7.0409 -0.0003
6 11 3 4.3359 -0.0080
6 11 4 5.5104 -0.0040
6 11 6 0.3829 0.0040
6 11 8 -0.4545 -0.0003
6 11 9 -5.3571 -0.0002
6 11 10 -2.0841 0.0001
6 11 11 -2.2638 -0.0005
6 11 12 0.4306 -0.0004
6 11 13 1.9723 0.0003
6 11 14 0.6823 -0.0005
6 11 15 0.5418 -0.0006
6 11 16 -0.2438 0.0004
6 11 17 0.9376 -0.0003
6 11 18 -1.6315 -0.0026
6 11 19 0.4145 -0.0051
6 11 20 0.0242 0.0050
6 11 21 -2.3180 -0.0030
6 12 0 -1.2829 0.0022
6 12 1 5.7580 0.0049
6 12 6 -3.2126 0.0044
6 12 7 0.6777 -0.0001
6 12 8 4.6232 -0.0002
6 12 9 1.0613 -0.0006
6 12 10 3.6076 -0.0002
6 12 11 0.5809 -0.0003
6 12 12 -0.2870 -0.0017
6 12 14 0.1928 0.0000
6 12 15 0.7617 0.0029
6 12 17 1.6501 -0.0003
6 12 18 -1.0953 -0.0003
6 12 19 1.3426 0.0006
6 12 21 -0.3732 -0.0103
6 13 0 -3.0134 0.0218
6 13 1 3.0166 -0.0012
6 13 2 -4.4876 -0.0023
6 13 3 -1.4704 -0.0062
6 13 4 -0.9912 -0.0053
6 13 5 1.6391 0.0014
6 13 6 -3.6810 0.0028
6 13 7 -2.0769 0.0001
6 13 8 0.4303 0.0001
6 13 9 -3.7650 -0.0002
6 13 10 0.7436 -0.0011
6 13 11 -1.3390 -0.0009
6 13 13 -1.1889 -0.0001
6 13 14 -1.4057 0.0024
6 13 15 -0.6573 0.0022
6 13 16 -1.6264 0.0017
6 13 17 0.2727 0.0002
6 13 19 -0.0505 0.0063
6 14 0 3.0152 0.0332
6 14 1 5.0447 0.0007
6 14 2 1.8635 -0.0051
6 14 3 0.9321 -0.0035
6 14 4 1.4846 -0.0029
6 14 5 4.3789 0.0011
6 14 6 -1.7486 0.0015
6 14 7 0.5632 0.0000
6 14 8 2.8967 -0.0014
6 14 9 -1.7365 0.0015
6 14 10 1.1328 0.0014
6 14 12 1.8065 -0.0009
6 14 13 1.2426 -0.0015
6 14 14 1.5638 0.0009
6 14 16 0.0044 0.0010
6 14 17 1.2854 -0.0022
6 15 0 -3.3842 0.0288
6 15 1 -2.0425 0.0055
6 15 2 -1.1351 -0.0050
6 15 3 -2.5457 -0.0056
6 15 4 -0.6673 -0.0011
6 15 5 3.5254 0.0031
6 15 6 -1.3555 0.0031
6 15 7 0.5870 0.0009
6 15 8 1.0071 -0.0008
6 15 9 -0.9406 0.0013
6 15 11 -0.2310 -0.0006
6 15 12 0.3732 -0.0023
6 15 13 -1.6893 -0.0015
6 15 15 -1.0014 0.0012
6 16 0 0.2580 0.0157
6 16 3 -2.6928 -0.0042
6 16 4 -2.7558 -0.0021
6 16 5 1.4357 -0.0004
6 16 6 -4.1911 0.0016
6 16 9 -1.3953 -0.0003
6 16 10 0.1261 0.0002
6 16 11 -1.4202 -0.0023
6 16 12 -0.6390 -0.0027
6 17 0 -0.4857 0.0133
6 17 1 -0.2817 0.0056
6 17 2 3.0596 -0.0011
6 17 3 0.2401 -0.0027
6 17 4 -0.3739 -0.0033
6 17 5 4.9962 -0.0009
6 17 6 -0.7938 0.0004
6 17 7 0.8816 -0.0018
6 17 8 -1.0056 -0.0013
7 -8 4 -2.4170 0.0012
7 -8 5 3.6571 -0.0022
7 -8 6 1.6040 -0.0038
7 -8 7 -2.6056 -0.0004
7 -7 3 3.1455 0.0039
7 -7 5 0.2904 -0.0031
7 -7 6 -1.4939 -0.0002
7 -7 7 -0.1736 0.0007
7 -7 9 2.0481 -0.0032
7 -7 10 3.5415 -0.0016
7 -7 11 -2.4879 0.0015
7 -7 12 1.6042 0.0002
7 -7 13 2.8512 0.0019
7 -6 1 -2.2244 -0.0055
7 -6 2 -1.0103 0.0073
7 -6 4 -2.4288 0.0013
7 -6 5 3.0074 -0.0024
7 -6 6 -0.2346 0.0000
7 -6 7 3.9193 0.0003
7 -6 9 4.8231 -0.0016
7 -6 10 1.8616 0.0007
7 -6 11 -1.7611 -0.0002
7 -6 12 -0.6162 -0.0002
7 -6 13 2.3734 0.0006
7 -6 14 -1.5701 0.0013
7 -6 15 -0.2067 -0.0012
7 -6 16 -0.0527 -0.0013
7 -5 0 4.6185 -0.0389
7 -5 1 -1.0810 -0.0032
7 -5 3 0.1613 0.0068
7 -5 4 1.2883 0.0003
7 -5 5 -0.2544 -0.0013
7 -5 6 -2.1330 -0.0000
7 -5 7 -1.2472 0.0002
7 -5 8 -9.8376 -0.0029
7 -5 9 -0.6121 0.0010
7 -5 10 -1.2231 0.0024
7 -5 11 -2.3025 0.0009
7 -5 12 -2.8915 -0.0005
7 -5 13 2.5372 0.0003
7 -5 14 0.3641 -0.0004
7 -5 15 -1.2823 -0.0010
7 -5 16 -0.9768 -0.0017
7 -5 18 -0.8033 -0.0000
7 -4 1 -2.5306 -0.0009
7 -4 2 1.1444 0.0039
7 -4 3 -3.4164 0.0038
7 -4 4 1.9760 0.0021
7 -4 5 0.9829 0.0001
7 -4 6 4.3463 0.0010
7 -4 7 4.7326 0.0002
7 -4 8 3.3185 -0.0025
7 -4 9 5.3743 -0.0004
7 -4 10 3.3803 0.0002
7 -4 11 -0.5667 0.0012
7 -4 12 0.1417 0.0012
7 -4 13 2.9922 0.0017
7 -4 14 -0.3450 -0.0001
7 -4 15 -1.5499 -0.0010
7 -4 16 2.2359 -0.0012
7 -4 18 0.0950 -0.0020
7 -4 19 -0.7803 -0.0035
7 -4 20 0.0462 0.0059
7 -4 21 -0.1273 0.0121
7 -3 0 -3.8066 -0.0346
7 -3 1 -0.2288 -0.0028
7 -3 2 -0.9616 -0.0029
7 -3 3 -1.1893 0.0018
7 -3 4 2.4786 0.0038
7 -3 5 -2.4522 0.0026
7 -3 6 1.1962 0.0010
7 -3 8 -5.1423 -0.0027
7 -3 9 -3.1382 -0.0016
7 -3 10 2.8077 0.0007
7 -3 11 -1.7298 -0.0001
7 -3 12 -3.1419 0.0010
7 -3 13 1.8659 0.0007
7 -3 14 -0.0966 0.0013
7 -3 16 -0.6493 -0.0011
7 -3 17 1.4662 0.0017
7 -3 18 0.3078 -0.0001
7 -3 20 -0.3730 -0.0021
7 -3 21 -0.4965 0.0146
7 -2 0 -2.5379 -0.0106
7 -2 1 6.6381 -0.0077
7 -2 2 -1.7521 -0.0039
7 -2 3 -4.1911 0.0011
7 -2 4 -1.0018 0.0035
7 -2 5 -6.3229 0.0042
7 -2 6 -0.5505 0.0004
7 -2 8 0.1589 -0.0030
7 -2 9 -3.3122 -0.0008
7 -2 10 2.1605 0.0010
7 -2 11 -2.7837 -0.0005
7 -2 12 -3.3296 0.0001
7 -2 13 2.1126 0.0008
7 -2 14 -1.5072 0.0004
7 -2 16 -0.7386 -0.0007
7 -2 17 0.3013 0.0026
7 -2 18 -0.7575 -0.0004
7 -2 19 -0.2174 -0.0032
7 -2 20 1.6059 -0.0044
7 -2 21 -0.5223 0.0092
7 -1 0 -6.5988 0.0093
7 -1 1 6.9653 -0.0076
7 -1 2 -3.3683 -0.0046
7 -1 3 2.5133 -0.0041
7 -1 4 7.5310 0.0018
7 -1 5 0.8092 0.0062
7 -1 6 -1.1335 0.0023
7 -1 8 1.0402 -0.0018
7 -1 9 -3.1453 0.0001
7 -1 10 8.6234 -0.0000
7 -1 11 2.9937 -0.0004
7 -1 12 -0.6963 -0.0004
7 -1 13 3.0404 0.0018
7 -1 14 2.7240 0.0012
7 -1 16 0.1907 -0.0006
7 -1 17 0.4584 0.0016
7 -1 18 -0.2530 0.0001
7 -1 19 -1.8522 -0.0050
7 -1 20 0.2071 -0.0020
7 0 0 -9.6815 0.0027
7 0 1 11.1821 0.0004
7 0 2 -2.1502 -0.0074
7 0 3 -0.0807 -0.0104
7 0 4 2.9205 0.0045
7 0 5 -0.8242 0.0107
7 0 7 6.0343 -0.0042
7 0 8 0.4143 -0.0017
7 0 9 -7.5016 0.0001
7 0 10 2.9958 0.0000
7 0 11 -0.0620 0.0011
7 0 12 -3.1522 0.0012
7 0 13 -0.0472 0.0007
7 0 14 1.1795 -0.0001
7 0 16 0.7112 0.0010
7 0 17 1.2995 0.0009
7 0 18 0.9455 0.0010
7 0 19 1.5368 -0.0016
7 0 20 0.5093 -0.0017
7 0 22 -0.1573 0.0075
7 1 0 -11.4745 -0.0022
7 1 1 2.7624 0.0048
7 1 3 -4.4648 -0.0097
7 1 4 2.8925 0.0061
7 1 5 -0.8189 0.0089
7 1 7 5.8273 -0.0018
7 1 8 0.2101 -0.0020
7 1 9 -7.3587 -0.0002
7 1 10 1.5599 -0.0001
7 1 11 -1.0488 -0.0012
7 1 12 -5.2020 0.0003
7 1 13 -1.0240 0.0026
7 1 14 0.8165 0.0009
7 1 16 -1.6071 -0.0012
7 1 17 -0.6111 0.0010
7 1 18 -0.8225 0.0013
7 1 21 0.8745 -0.0012
7 1 22 -0.1515 0.0085
7 2 0 -2.8131 0.0134
7 2 1 12.2011 0.0058
7 2 2 1.0214 -0.0122
7 2 3 2.3639 -0.0115
7 2 4 1.9782 0.0060
7 2 6 -6.6262 -0.0007
7 2 7 6.0305 -0.0010
7 2 8 0.0939 0.0000
7 2 9 -2.4437 -0.0010
7 2 10 7.0306 -0.0020
7 2 11 5.5664 -0.0016
7 2 12 2.4665 0.0005
7 2 13 0.4880 0.0016
7 2 14 1.1247 -0.0007
7 2 16 0.1474 -0.0008
7 2 17 0.1138 0.0004
7 2 18 -1.1564 0.0005
7 2 19 0.4063 -0.0021
7 2 20 -0.9011 -0.0033
7 2 21 0.2564 0.0013
7 2 22 -0.9210 0.0076
7 3 5 3.5534 0.0038
7 3 6 -6.4265 -0.0003
7 3 7 2.8969 -0.0004
7 3 8 -0.2970 0.0019
7 3 9 -3.6887 0.0001
7 3 10 -1.8963 -0.0030
7 3 12 -1.9053 0.0013
7 3 13 -3.2819 0.0035
7 3 14 1.3637 0.0000
7 3 16 -0.3605 -0.0012
7 3 17 1.3663 0.0009
7 3 18 1.1575 0.0014
7 3 19 1.7456 -0.0005
7 3 20 0.4595 -0.0027
7 3 21 -0.1193 -0.0006
7 3 22 -0.7399 0.0039
7 4 0 -4.0690 0.0390
7 4 1 5.0254 -0.0096
7 4 2 -3.4569 -0.0180
7 4 3 0.6108 -0.0015
7 4 4 -3.2121 0.0033
7 4 5 2.0281 0.0035
7 4 7 2.5231 -0.0022
7 4 8 -0.2005 0.0024
7 4 9 -0.7162 0.0018
7 4 10 2.5611 -0.0034
7 4 12 3.9948 0.0021
7 4 13 -1.7154 0.0035
7 4 14 1.7430 0.0017
7 4 16 -0.4962 -0.0002
7 4 17 -0.8319 0.0017
7 4 18 -0.6704 0.0014
7 4 19 -1.8062 -0.0014
7 4 20 0.5586 -0.0039
7 4 21 -0.3570 0.0013
7 4 22 0.0701 0.0062
7 5 0 3.6272 0.0443
7 5 1 5.2649 -0.0012
7 5 2 -2.7764 -0.0153
7 5 3 0.0202 -0.0044
7 5 4 1.5074 0.0054
7 5 5 2.4916 0.0030
7 5 6 -3.2610 -0.0013
7 5 7 -1.2976 -0.0017
7 5 8 0.6128 0.0046
7 5 9 4.0509 0.0026
7 5 10 -1.6480 -0.0047
7 5 11 -0.3850 -0.0031
7 5 12 1.3790 0.0017
7 5 13 -2.4875 0.0028
7 5 14 0.6683 0.0014
7 5 15 -0.6868 -0.0013
7 5 16 -0.5819 0.0007
7 5 17 -1.4899 0.0024
7 5 18 1.9185 0.0004
7 5 19 0.2055 -0.0024
7 5 20 1.7824 -0.0029
7 5 21 -0.5893 0.0008
7 5 22 0.1762 0.0037
7 6 0 -6.8409 0.0436
7 6 1 -0.9829 0.0011
7 6 2 0.6532 -0.0143
7 6 3 -2.2091 -0.0047
7 6 4 0.3627 0.0051
7 6 5 1.2381 0.0033
7 6 6 -0.2943 -0.0016
7 6 7 1.1370 -0.0006
7 6 8 -6.2141 0.0042
7 6 9 1.5548 0.0022
7 6 11 -1.1697 -0.0033
7 6 12 -0.3216 0.0005
7 6 13 -0.4265 0.0021
7 6 14 1.7050 -0.0007
7 6 15 2.2418 -0.0026
7 6 16 1.5073 -0.0006
7 6 17 0.2919 0.0025
7 6 18 0.5697 -0.0003
7 6 19 -1.8560 -0.0023
7 6 20 -0.9054 0.0001
7 6 21 -1.6285 0.0007
7 6 22 0.1646 0.0006
7 7 0 3.9090 0.0406
7 7 1 3.1805 -0.0045
7 7 2 -0.8863 -0.0139
7 7 3 -6.4122 -0.0044
7 7 4 3.1919 0.0016
7 7 5 -0.2881 0.0034
7 7 6 -0.9701 -0.0012
7 7 7 0.8385 0.0003
7 7 8 -1.8297 0.0033
7 7 9 8.5533 0.0006
7 7 10 -1.3218 -0.0032
7 7 11 4.9662 -0.0032
7 7 12 2.5347 0.0010
7 7 13 0.0790 0.0014
7 7 14 -2.3369 -0.0016
7 7 15 -1.4854 -0.0025
7 7 16 -1.9403 0.0001
7 7 17 -1.8974 0.0029
7 7 18 -0.2898 -0.0001
7 7 19 1.6098 -0.0040
7 7 20 1.5219 0.0004
7 7 22 0.6729 -0.0025
7 8 0 -0.7528 0.0500
7 8 1 5.8195 -0.0039
7 8 2 0.2753 -0.0094
7 8 3 -1.8637 -0.0017
7 8 4 3.5164 -0.0003
7 8 5 -1.3391 -0.0017
7 8 6 1.9311 -0.0014
7 8 7 1.2611 0.0008
7 8 8 -2.9495 0.0031
7 8 10 -6.7708 -0.0030
7 8 11 -2.4132 -0.0033
7 8 12 -2.8495 0.0007
7 8 13 -0.2599 0.0019
7 8 15 1.4328 -0.0005
7 8 16 2.0109 0.0027
7 8 18 0.4383 -0.0008
7 8 19 2.0454 -0.0041
7 8 20 0.6243 -0.0009
7 9 0 -7.1243 0.0551
7 9 1 3.3848 0.0054
7 9 2 -5.9047 -0.0144
7 9 3 -0.5574 -0.0043
7 9 4 2.7635 0.0039
7 9 5 -0.6895 -0.0029
7 9 6 -0.4424 -0.0010
7 9 9 4.5100 0.0001
7 9 10 -0.3417 -0.0032
7 9 11 3.8327 0.0002
7 9 12 2.9295 0.0035
7 9 13 1.4345 0.0013
7 9 14 0.3450 -0.0026
7 9 15 -1.6435 -0.0009
7 9 16 -1.6388 0.0033
7 9 17 -1.7479 0.0032
7 9 20 -0.0959 -0.0007
7 9 21 -1.1597 0.0021
7 10 0 3.6989 0.0133
7 10 3 0.3798 -0.0025
7 10 4 1.5666 0.0032
7 10 7 0.9274 0.0032
7 10 8 0.9924 0.0036
7 10 9 1.0366 0.0023
7 10 10 -4.3506 -0.0026
7 10 11 -1.7953 -0.0022
7 10 12 -2.6816 0.0028
7 10 15 0.4398 -0.0012
7 10 16 1.3532 0.0020
7 10 17 2.5570 0.0015
7 10 18 0.2608 -0.0007
7 10 19 0.6805 -0.0024
7 10 20 1.0967 0.0012
7 10 21 -0.3470 -0.0033
7 11 0 -6.8001 0.0418
7 11 1 -0.5823 0.0097
7 11 2 -4.1915 -0.0103
7 11 3 -2.8497 -0.0025
7 11 4 -1.7470 0.0032
7 11 5 -1.5377 -0.0033
7 11 6 0.0638 -0.0034
7 11 7 -4.9272 0.0055
7 11 8 1.4788 0.0049
7 11 9 2.1676 -0.0016
7 11 11 2.5285 -0.0012
7 11 13 1.8490 0.0001
7 11 14 0.9638 -0.0028
7 11 15 -0.3318 -0.0010
7 11 17 0.3221 0.0016
7 11 18 -0.7884 0.0013
7 11 19 -0.7228 -0.0001
7 11 21 0.1171 -0.0058
7 12 0 2.0849 0.0453
7 12 1 5.2804 -0.0048
7 12 2 1.4956 -0.0054
7 12 5 1.7771 -0.0045
7 12 6 2.9286 -0.0052
7 12 7 -3.7307 0.0020
7 12 8 1.7665 0.0050
7 12 9 -0.4812 -0.0012
7 12 10 -0.7813 -0.0034
7 12 11 2.1346 -0.0016
7 12 12 -2.4101 0.0019
7 12 13 -1.2004 0.0001
7 12 14 -0.9257 -0.0033
7 12 15 -0.0419 -0.0011
7 12 16 -1.1389 0.0028
7 12 17 0.9919 0.0010
7 12 18 -0.4930 -0.0027
7 12 19 -1.7848 0.0040
7 12 20 -0.0328 -0.0007
7 13 0 -2.7382 0.0530
7 13 1 0.7704 -0.0068
7 13 2 1.1546 -0.0104
7 13 3 1.3159 0.0019
7 13 4 -1.4528 0.0018
7 13 5 0.7327 -0.0043
7 13 6 3.3204 -0.0050
7 13 7 -2.3440 0.0019
7 13 8 2.1740 0.0044
7 13 9 -0.8282 -0.0013
7 13 11 0.8618 0.0000
7 13 12 -0.3640 0.0017
7 13 13 1.3732 0.0000
7 13 14 2.2474 -0.0010
7 13 15 1.1623 -0.0022
7 13 16 0.0798 0.0003
7 13 17 1.9507 0.0018
7 13 18 1.4521 0.0019
7 13 20 1.1500 -0.0098
7 14 0 -2.9168 0.0429
7 14 1 -1.0199 -0.0030
7 14 2 -2.8026 -0.0059
7 14 3 -1.7936 0.0018
7 14 4 -3.1913 0.0005
7 14 5 -0.5049 -0.0060
7 14 6 0.9242 -0.0047
7 14 7 -3.3675 0.0042
7 14 8 0.1223 0.0055
7 14 10 0.7646 -0.0025
7 14 11 2.1618 0.0006
7 14 12 -1.4008 0.0013
7 14 13 -1.9546 0.0007
7 14 15 -1.7366 -0.0000
7 14 16 -2.2836 0.0035
7 14 17 -1.1030 0.0026
7 14 18 -0.5888 -0.0013
7 15 0 -0.6740 0.0226
7 15 1 3.3077 -0.0015
7 15 8 0.1159 0.0057
7 15 9 -1.6187 -0.0005
7 15 10 -2.2416 -0.0031
7 15 11 0.3933 0.0015
7 15 12 -0.8822 0.0021
7 15 14 1.9895 -0.0010
7 15 15 0.5458 -0.0006
7 16 0 -1.9350 0.0143
7 16 1 -0.8169 -0.0009
7 16 2 0.8472 0.0047
7 16 3 1.4712 0.0051
7 16 4 -3.0511 0.0004
7 16 5 2.7449 -0.0032
7 16 6 0.1592 -0.0019
7 16 7 0.6809 0.0024
7 16 8 1.5487 0.0022
7 16 9 0.9299 -0.0016
7 16 10 1.9104 -0.0015
7 16 11 1.7942 0.0032
7 16 13 -1.0764 -0.0016
7 16 14 1.0443 -0.0029
7 17 0 -0.3955 0.0064
7 17 1 -2.9626 -0.0076
7 17 2 -0.1340 0.0017
7 17 3 1.3964 0.0070
7 17 4 -3.6224 -0.0017
7 17 5 1.8846 -0.0064
7 17 6 -0.8792 -0.0024
7 17 7 -1.1117 0.0017
7 17 8 0.3722 0.0032
7 17 9 -2.3008 0.0001
7 18 0 0.5856 0.0058
7 18 1 0.1130 -0.0059
7 18 4 -3.3774 -0.0020
8 -7 3 -1.8854 -0.0053
8 -7 5 -2.4492 0.0056
8 -7 6 0.2677 0.0054
8 -7 7 -1.4365 -0.0035
8 -6 0 -8.7314 -0.0605
8 -6 1 -6.8696 0.0060
8 -6 2 -0.3851 0.0061
8 -6 4 2.9666 -0.0039
8 -6 5 -2.9804 0.0048
8 -6 6 3.2256 0.0062
8 -6 7 0.6082 -0.0031
8 -6 8 -1.0012 -0.0058
8 -6 9 -1.5483 0.0003
8 -6 10 0.2485 0.0029
8 -6 12 -1.9205 -0.0002
8 -6 13 -1.4032 -0.0001
8 -5 2 0.4022 0.0027
8 -5 3 -1.1546 -0.0068
8 -5 4 4.8572 -0.0005
8 -5 5 -4.4777 0.0071
8 -5 6 2.7653 0.0050
8 -5 8 3.2708 -0.0042
8 -5 9 -1.9968 0.0006
8 -5 10 3.0103 0.0004
8 -5 12 0.0359 -0.0011
8 -5 13 1.2922 0.0005
8 -5 14 1.9996 0.0008
8 -5 15 -2.6883 0.0007
8 -5 16 1.2429 -0.0008
8 -4 0 -1.7922 -0.0283
8 -4 1 0.6283 0.0082
8 -4 2 -2.1967 -0.0010
8 -4 3 -1.1112 -0.0066
8 -4 4 1.4142 -0.0020
8 -4 5 -4.9030 0.0069
8 -4 6 1.5243 0.0068
8 -4 8 -0.3692 -0.0034
8 -4 9 -5.1350 0.0003
8 -4 10 2.5167 0.0008
8 -4 12 -2.8441 -0.0007
8 -4 13 1.4249 0.0016
8 -4 14 -0.0872 0.0009
8 -4 15 -1.1324 -0.0009
8 -4 16 -0.3900 0.0003
8 -4 17 0.2048 0.0021
8 -4 18 1.7968 -0.0006
8 -3 0 2.8800 -0.0026
8 -3 1 2.0457 0.0002
8 -3 2 -0.7187 -0.0052
8 -3 3 1.2640 -0.0066
8 -3 4 3.8959 -0.0025
8 -3 5 -4.1069 0.0070
8 -3 6 0.3335 0.0049
8 -3 7 2.0376 -0.0034
8 -3 8 1.5954 -0.0032
8 -3 9 -4.4579 0.0010
8 -3 10 2.8777 0.0022
8 -3 12 -0.7948 -0.0016
8 -3 13 1.0113 0.0008
8 -3 14 -0.7994 0.0018
8 -3 15 1.4143 -0.0004
8 -3 16 -0.1439 -0.0003
8 -3 18 -1.0669 -0.0007
8 -3 19 -0.2904 -0.0008
8 -3 20 -0.3625 0.0024
8 -2 0 -1.4578 0.0120
8 -2 1 0.8405 -0.0010
8 -2 2 0.0432 -0.0047
8 -2 3 -0.3703 -0.0105
8 -2 4 4.3520 -0.0025
8 -2 5 -0.4424 0.0090
8 -2 7 4.4675 -0.0031
8 -2 8 3.9369 -0.0038
8 -2 9 -1.7811 0.0003
8 -2 10 1.7054 0.0008
8 -2 12 -2.8263 -0.0016
8 -2 13 0.6739 0.0017
8 -2 14 2.7969 0.0015
8 -2 15 -0.2886 -0.0016
8 -2 16 -0.3626 -0.0018
8 -2 18 0.4228 0.0026
8 -2 20 0.7448 -0.0023
8 -2 21 -1.3499 -0.0021
8 -1 0 -1.7564 0.0054
8 -1 1 0.3642 0.0083
8 -1 2 -2.7532 -0.0040
8 -1 3 -3.1402 -0.0136
8 -1 4 2.0349 -0.0016
8 -1 6 -6.5728 0.0049
8 -1 7 -1.9657 -0.0012
8 -1 8 -0.8878 -0.0023
8 -1 9 -7.9188 0.0002
8 -1 10 -2.3033 -0.0004
8 -1 12 -1.3580 -0.0012
8 -1 13 -1.2126 0.0025
8 -1 14 2.2197 0.0024
8 -1 15 -2.0972 -0.0013
8 -1 16 -0.8829 -0.0020
8 -1 18 0.7872 0.0025
8 -1 20 1.3407 -0.0015
8 -1 21 -0.1683 -0.0037
8 0 0 -2.0164 -0.0002
8 0 1 1.8850 0.0196
8 0 2 0.2896 -0.0047
8 0 3 -6.4973 -0.0134
8 0 6 -0.7302 0.0032
8 0 7 4.8474 0.0002
8 0 8 9.0419 -0.0012
8 0 9 -0.8123 0.0009
8 0 10 -0.8567 0.0006
8 0 12 -6.4410 -0.0012
8 0 13 -3.7312 0.0023
8 0 14 1.3007 0.0031
8 0 15 -0.7161 -0.0007
8 0 16 -0.1639 -0.0019
8 0 17 -0.3678 0.0006
8 0 18 -0.7137 0.0003
8 0 19 -0.3225 -0.0003
8 0 20 0.5811 -0.0016
8 0 21 0.6461 -0.0027
8 1 4 8.4700 -0.0011
8 1 5 4.8349 0.0019
8 1 6 -4.9117 0.0031
8 1 7 -2.5957 0.0014
8 1 8 2.3161 -0.0009
8 1 9 -7.6218 0.0001
8 1 10 -1.8927 -0.0001
8 1 12 3.3302 -0.0010
8 1 13 2.0945 0.0024
8 1 14 3.8893 0.0026
8 1 15 1.9959 -0.0010
8 1 16 0.8418 -0.0024
8 1 17 0.4546 0.0002
8 1 18 1.1700 0.0005
8 1 19 -0.7817 0.0005
8 1 20 -0.9979 -0.0019
8 1 21 -1.2364 0.0003
8 2 0 -3.5165 0.0126
8 2 1 1.7226 0.0023
8 2 2 -0.7429 -0.0035
8 2 3 -9.2188 -0.0045
8 2 5 1.4725 -0.0005
8 2 6 -5.6046 0.0039
8 2 7 -0.3846 0.0010
8 2 8 8.4932 0.0009
8 2 9 -1.5825 0.0022
8 2 10 -0.7357 -0.0012
8 2 11 -0.2654 -0.0042
8 2 12 -1.7837 -0.0016
8 2 13 -4.5380 0.0022
8 2 14 -1.8674 0.0008
8 2 15 -2.4341 -0.0001
8 2 16 -2.5876 0.0002
8 2 20 2.0585 0.0010
8 2 21 1.2623 0.0007
8 3 0 -7.5917 0.0314
8 3 1 -0.8187 0.0023
8 3 2 0.3476 -0.0049
8 3 3 -0.1213 -0.0033
8 3 4 -0.2573 -0.0017
8 3 5 9.0585 -0.0003
8 3 6 -1.5112 0.0013
8 3 7 -3.1248 0.0017
8 3 8 5.3833 0.0022
8 3 9 -4.1529 0.0008
8 3 11 0.3113 -0.0020
8 3 12 2.2593 -0.0005
8 3 13 -0.6713 0.0007
8 3 14 2.0717 0.0002
8 3 15 2.2167 0.0001
8 3 16 2.2049 0.0002
8 3 17 0.9628 0.0009
8 3 18 2.1301 0.0022
8 3 19 0.0291 -0.0009
8 3 20 0.8241 0.0018
8 3 21 -1.2067 0.0003
8 4 0 2.4294 0.0174
8 4 1 6.0163 0.0036
8 4 2 7.3972 -0.0009
8 4 3 0.4215 -0.0048
8 4 4 -3.8283 -0.0016
8 4 5 4.4429 0.0006
8 4 6 -3.5467 -0.0008
8 4 7 -3.9986 0.0007
8 4 8 5.9267 0.0021
8 4 9 -0.5872 0.0017
8 4 11 1.4925 -0.0020
8 4 12 4.1552 -0.0002
8 4 13 -0.2415 0.0006
8 4 14 0.4328 0.0006
8 4 15 -0.0479 0.0014
8 4 16 0.1478 0.0010
8 4 18 -0.1966 -0.0018
8 4 19 -2.8651 0.0005
8 4 20 0.3715 0.0046
8 4 21 -0.7608 0.0005
8 5 0 -4.0998 0.0195
8 5 1 -7.4699 0.0091
8 5 2 0.8773 -0.0032
8 5 3 -6.6741 -0.0075
8 5 4 -5.3427 -0.0020
8 5 5 4.8740 0.0007
8 5 6 -1.0920 -0.0016
8 5 7 -2.7153 0.0016
8 5 8 2.5588 0.0026
8 5 10 -3.2935 -0.0011
8 5 11 -5.1627 -0.0010
8 5 12 -0.7087 -0.0012
8 5 13 -3.6010 -0.0004
8 5 15 -0.5055 0.0008
8 5 16 -0.0437 0.0009
8 5 18 1.5033 -0.0039
8 5 19 -0.2828 -0.0003
8 5 20 1.0028 0.0041
8 5 21 -0.2591 0.0008
8 6 0 -0.3031 0.0264
8 6 1 -1.9953 0.0028
8 6 2 7.5014 -0.0051
8 6 3 0.0460 -0.0018
8 6 4 -1.5934 -0.0020
8 6 5 4.3405 -0.0006
8 6 6 -0.6805 -0.0018
8 6 7 -1.6243 0.0013
8 6 8 2.5540 0.0020
8 6 9 1.3213 -0.0001
8 6 10 1.8395 0.0007
8 6 11 1.5838 -0.0001
8 6 12 6.2237 -0.0018
8 6 13 1.1977 -0.0021
8 6 14 1.2349 -0.0008
8 6 15 1.1472 0.0009
8 6 16 0.0178 0.0024
8 6 18 0.3999 -0.0042
8 6 20 -0.2739 0.0056
8 6 21 0.4417 0.0013
8 7 0 2.3171 0.0291
8 7 1 1.4157 -0.0007
8 7 2 6.3993 0.0002
8 7 3 1.7009 0.0007
8 7 4 -4.4772 -0.0034
8 7 5 4.4770 -0.0021
8 7 6 0.0819 -0.0002
8 7 9 -0.7802 -0.0002
8 7 10 -1.3237 0.0008
8 7 11 -5.7930 0.0008
8 7 12 -0.1967 -0.0009
8 7 13 -2.6619 -0.0019
8 7 14 -0.6257 -0.0001
8 7 15 -1.1580 0.0015
8 7 16 0.6849 0.0032
8 7 17 -0.5613 -0.0013
8 7 18 -0.5421 -0.0020
8 7 19 0.5508 0.0011
8 7 20 0.2457 0.0048
8 7 21 1.6009 0.0007
8 8 2 -0.1391 0.0028
8 8 3 -1.1298 -0.0021
8 8 4 -7.4788 -0.0020
8 8 7 -0.9647 0.0022
8 8 8 0.5959 0.0022
8 8 9 1.3854 -0.0007
8 8 10 2.8290 -0.0005
8 8 11 0.0521 0.0019
8 8 12 3.3964 0.0003
8 8 14 2.3382 -0.0003
8 8 15 0.0852 0.0012
8 8 16 1.6047 0.0011
8 8 17 0.2301 -0.0012
8 8 18 -0.4055 -0.0002
8 8 19 -0.6129 0.0034
8 8 20 -1.9874 0.0025
8 8 21 -0.8717 -0.0105
8 9 0 3.9097 -0.0109
8 9 1 -1.9458 0.0086
8 9 2 7.3646 0.0049
8 9 3 0.7226 -0.0001
8 9 4 -0.2325 -0.0017
8 9 5 6.3212 -0.0033
8 9 6 2.5889 -0.0004
8 9 7 2.5370 0.0019
8 9 8 -1.2536 0.0018
8 9 9 1.1482 0.0002
8 9 10 -1.1168 0.0004
8 9 11 -1.8875 0.0013
8 9 12 0.6532 -0.0006
8 9 13 -0.8330 -0.0028
8 9 14 0.5931 -0.0006
8 9 15 -2.2176 0.0016
8 9 17 -0.2046 -0.0013
8 9 18 -0.4481 -0.0009
8 9 19 -0.4551 0.0026
8 9 21 1.2790 -0.0050
8 10 0 -1.5583 -0.0159
8 10 1 -5.2166 0.0047
8 10 2 5.7407 0.0064
8 10 3 -5.4571 0.0031
8 10 4 -4.7014 -0.0057
8 10 5 -3.8756 -0.0063
8 10 6 -4.8550 -0.0010
8 10 7 -1.7236 0.0032
8 10 8 -4.1373 0.0021
8 10 9 2.2963 -0.0006
8 10 10 -0.5321 -0.0015
8 10 11 -0.1094 -0.0003
8 10 12 -1.8529 -0.0008
8 10 13 -1.5541 -0.0020
8 10 14 0.6787 0.0001
8 10 15 0.8744 0.0016
8 10 16 1.2158 -0.0011
8 10 19 -0.6820 0.0043
8 10 20 0.8354 0.0039
8 11 0 -1.5799 -0.0149
8 11 1 -1.8543 -0.0001
8 11 2 5.0314 0.0107
8 11 3 0.0461 0.0052
8 11 4 3.3965 -0.0058
8 11 5 2.8683 -0.0050
8 11 6 3.4445 -0.0013
8 11 7 3.7580 -0.0008
8 11 8 -2.3376 0.0001
8 11 9 2.1103 0.0005
8 11 10 -0.1063 -0.0005
8 11 12 0.7117 -0.0005
8 11 13 1.6905 -0.0014
8 11 16 -2.3378 -0.0012
8 11 17 -0.2413 -0.0005
8 11 18 -0.5864 0.0003
8 11 19 -1.4802 0.0016
8 11 20 -0.0664 -0.0004
8 12 0 -1.7934 -0.0078
8 12 1 1.9023 -0.0030
8 12 2 2.8690 0.0143
8 12 3 -1.6406 0.0107
8 12 4 0.7863 -0.0063
8 12 5 -1.7443 -0.0077
8 12 6 0.9417 0.0022
8 12 7 0.5333 0.0025
8 12 8 -2.2556 -0.0005
8 12 10 -1.6546 0.0009
8 12 11 -0.6315 0.0017
8 12 12 -2.5406 0.0015
8 12 13 0.2523 -0.0004
8 12 14 0.2807 0.0000
8 12 15 1.0777 -0.0005
8 12 16 0.5481 -0.0003
8 12 18 0.9414 0.0005
8 12 20 0.1142 0.0019
8 13 2 -2.9156 0.0131
8 13 3 -2.5996 0.0054
8 13 4 -0.3393 -0.0039
8 13 5 -4.3577 -0.0038
8 13 6 1.1802 0.0020
8 13 9 1.3748 0.0015
8 13 10 0.6584 0.0019
8 13 11 1.9928 0.0014
8 13 12 -1.1107 0.0002
8 13 13 0.9840 -0.0029
8 13 14 -0.3942 -0.0006
8 13 15 -0.6594 0.0019
8 13 16 -0.5817 0.0010
8 13 17 0.2100 -0.0020
8 13 18 1.2623 0.0023
8 13 19 -1.2812 -0.0007
8 14 0 1.1686 -0.0399
8 14 1 5.7863 0.0061
8 14 2 2.9693 0.0146
8 14 3 2.1581 0.0018
8 14 4 2.5076 -0.0054
8 14 5 -1.2851 -0.0042
8 14 6 2.5764 0.0013
8 14 7 0.2573 0.0033
8 14 8 -0.0585 -0.0020
8 14 9 0.4847 -0.0026
8 14 10 -0.7148 0.0011
8 14 11 0.7671 0.0005
8 14 12 -0.8688 -0.0011
8 14 13 0.7298 -0.0011
8 14 14 -0.0675 -0.0010
8 14 15 0.5477 -0.0004
8 14 16 -0.8595 0.0007
8 14 17 -1.0675 0.0014
8 14 19 -0.7433 -0.0093
8 15 0 -4.6391 -0.0490
8 15 1 -2.4128 0.0030
8 15 2 -2.2168 0.0191
8 15 3 -0.1664 0.0040
8 15 4 1.0053 -0.0072
8 15 5 -1.4582 -0.0036
8 15 6 1.1723 0.0007
8 15 7 -1.3797 0.0002
8 15 8 -0.3953 -0.0038
8 15 9 -0.0359 -0.0030
8 15 10 -0.2623 0.0005
8 15 12 -0.3677 0.0014
8 15 13 0.1017 -0.0011
8 15 14 -0.4939 -0.0025
8 15 16 -0.0364 0.0021
8 16 1 1.1194 0.0008
8 16 2 -0.6876 0.0135
8 16 3 -0.3751 0.0035
8 16 4 -1.4616 -0.0064
8 16 5 -2.1116 -0.0042
8 16 6 0.3613 0.0028
8 16 7 -1.4930 0.0015
8 16 8 0.5731 -0.0032
8 16 9 -0.2927 -0.0013
8 16 11 0.2043 0.0034
8 16 12 0.5882 -0.0010
8 16 13 -0.5496 -0.0016
8 16 15 0.7229 0.0033
8 17 0 -1.6434 -0.0338
8 17 1 0.6055 -0.0009
8 17 2 -0.9409 0.0125
8 17 8 1.6301 -0.0003
8 17 9 0.8398 -0.0004
8 17 10 -0.9903 0.0023
8 17 11 -0.1309 0.0021
8 17 12 0.3811 0.0015
8 18 0 0.0894 -0.0308
8 18 1 1.5713 -0.0013
8 18 2 -0.2652 0.0092
8 18 3 1.9225 0.0043
8 18 4 0.1669 0.0027
8 18 5 -1.2266 0.0013
8 18 6 -0.1298 -0.0005
8 18 7 -2.1909 -0.0003
9 -5 0 -0.9326 0.0455
9 -5 1 5.8769 -0.0046
9 -5 2 -8.0508 -0.0159
9 -5 3 1.0423 -0.0016
9 -5 4 0.8217 0.0048
9 -5 5 2.2837 0.0014
9 -5 6 -2.1409 -0.0011
9 -5 7 1.1688 0.0010
9 -5 8 -1.5788 0.0024
9 -5 9 -0.6630 0.0002
9 -5 10 -0.1197 -0.0052
9 -5 11 0.3172 -0.0009
9 -5 12 1.2043 0.0034
9 -4 0 -0.3633 0.0641
9 -4 1 6.6402 -0.0066
9 -4 2 -1.0834 -0.0205
9 -4 3 5.4365 -0.0005
9 -4 4 1.0850 0.0039
9 -4 5 2.7242 0.0010
9 -4 7 4.9795 0.0024
9 -4 8 0.6826 0.0047
9 -4 9 0.5854 0.0001
9 -4 10 -0.0670 -0.0048
9 -4 11 -0.4101 -0.0018
9 -4 12 0.5953 0.0029
9 -4 13 -1.8725 0.0011
9 -4 15 -0.9688 -0.0021
9 -3 0 0.0896 0.0599
9 -3 1 -0.3719 -0.0037
9 -3 2 -5.5397 -0.0142
9 -3 3 -2.1776 -0.0025
9 -3 4 -1.5781 0.0014
9 -3 6 -7.6947 -0.0025
9 -3 7 1.3341 0.0006
9 -3 8 -1.0519 0.0057
9 -3 9 0.4710 0.0008
9 -3 10 -1.8179 -0.0053
9 -3 11 -0.8078 -0.0029
9 -3 12 1.7773 0.0030
9 -3 13 0.0560 0.0010
9 -3 15 0.1668 -0.0026
9 -3 16 1.6458 0.0019
9 -3 17 0.2210 -0.0002
9 -3 18 0.1927 -0.0056
9 -2 0 1.8250 0.0438
9 -2 1 1.0434 0.0007
9 -2 2 -2.3808 -0.0099
9 -2 3 -1.2228 -0.0051
9 -2 5 3.5883 -0.0002
9 -2 6 -1.6284 -0.0046
9 -2 7 2.8648 0.0015
9 -2 8 1.3040 0.0058
9 -2 9 0.8141 -0.0007
9 -2 10 -2.6873 -0.0048
9 -2 11 0.3254 -0.0028
9 -2 12 -2.4500 0.0012
9 -2 13 -3.2303 0.0011
9 -2 15 -1.5014 0.0006
9 -2 16 -0.4041 0.0030
9 -2 17 -0.1586 0.0010
9 -2 18 0.3804 -0.0032
9 -2 19 -0.6077 -0.0004
9 -1 4 3.7402 0.0025
9 -1 5 2.6348 -0.0018
9 -1 6 -3.5631 -0.0046
9 -1 7 -2.3441 0.0044
9 -1 8 2.4455 0.0079
9 -1 9 1.7889 -0.0008
9 -1 11 4.5411 -0.0018
9 -1 12 1.3776 0.0018
9 -1 13 1.6730 0.0021
9 -1 15 0.0829 0.0009
9 -1 16 -0.8840 0.0035
9 -1 17 1.3334 0.0030
9 -1 18 -1.1430 -0.0009
9 -1 19 -1.7549 -0.0051
9 -1 21 1.0228 -0.0084
9 0 0 -2.3619 0.0283
9 0 1 -3.7223 0.0056
9 0 2 -1.3973 -0.0069
9 0 3 -7.0898 -0.0012
9 0 4 -3.5681 0.0020
9 0 5 0.7181 -0.0043
9 0 6 -3.2032 -0.0037
9 0 7 -3.6935 0.0046
9 0 8 4.0828 0.0059
9 0 9 2.1002 0.0003
9 0 11 1.2957 0.0007
9 0 12 -1.1937 0.0027
9 0 13 -0.9247 0.0001
9 0 15 0.8832 0.0001
9 0 16 -1.0992 0.0048
9 0 17 1.4745 0.0006
9 0 18 1.4332 -0.0043
9 0 19 -0.4856 -0.0023
9 0 20 0.8687 0.0050
9 0 21 0.9143 0.0018
9 1 0 -3.3573 0.0320
9 1 1 0.3263 -0.0006
9 1 2 2.4891 -0.0050
9 1 3 -0.1054 0.0032
9 1 4 0.5777 0.0006
9 1 5 8.7560 -0.0077
9 1 6 0.6706 -0.0034
9 1 7 -2.9380 0.0040
9 1 8 5.5545 0.0041
9 1 9 -0.7591 0.0008
9 1 10 -6.1530 -0.0034
9 1 11 -1.4252 -0.0001
9 1 12 0.4701 0.0026
9 1 13 -1.3820 -0.0010
9 1 15 -0.3793 -0.0012
9 1 16 -0.7048 0.0028
9 1 17 -0.2324 0.0002
9 1 18 0.4548 -0.0030
9 1 19 -2.0425 -0.0004
9 1 20 -0.5197 0.0014
9 1 21 0.4794 0.0028
9 2 0 0.4825 0.0345
9 2 1 5.5364 0.0011
9 2 2 5.3945 -0.0050
9 2 3 1.0370 0.0040
9 2 4 -6.8029 -0.0006
9 2 5 4.2049 -0.0079
9 2 6 -3.1287 -0.0032
9 2 7 -8.6706 0.0038
9 2 8 4.2853 0.0040
9 2 10 0.0569 -0.0041
9 2 11 4.2017 -0.0013
9 2 12 1.7075 0.0014
9 2 13 -0.2563 -0.0021
9 2 14 1.0762 -0.0032
9 2 15 0.7210 0.0010
9 2 16 0.9038 0.0026
9 2 17 -0.0411 0.0009
9 2 18 0.1666 -0.0024
9 2 19 -1.7696 -0.0013
9 2 20 -0.9216 0.0018
9 2 21 1.1356 0.0024
9 3 0 -8.3688 0.0248
9 3 1 -6.6503 0.0019
9 3 2 -1.1372 -0.0040
9 3 3 -0.6404 0.0040
9 3 4 -2.6402 0.0024
9 3 5 5.7943 -0.0041
9 3 10 -5.3081 -0.0028
9 3 11 -1.1855 0.0002
9 3 12 -0.9062 0.0019
9 3 13 -0.1012 -0.0033
9 3 18 1.6734 -0.0025
9 3 19 0.4527 -0.0019
9 3 20 0.4568 0.0020
9 3 21 1.1387 0.0004
9 4 0 0.6879 0.0334
9 4 1 2.1157 -0.0031
9 4 2 7.8359 -0.0029
9 4 3 -1.5033 0.0062
9 4 4 -5.0206 0.0018
9 4 5 1.0952 -0.0060
9 4 6 0.6042 -0.0032
9 4 7 -4.9622 0.0029
9 4 9 0.5950 -0.0006
9 4 10 -0.5564 -0.0007
9 4 11 0.4376 0.0021
9 4 12 -0.4396 0.0015
9 4 13 0.5430 -0.0013
9 4 14 -0.0403 -0.0021
9 4 15 1.0400 0.0007
9 4 16 -0.1577 0.0035
9 4 17 0.2872 0.0007
9 4 18 -0.0709 -0.0033
9 4 19 -1.2125 -0.0010
9 4 20 -1.5090 0.0028
9 4 21 0.0984 0.0008
9 5 0 -1.9036 0.0416
9 5 1 -5.5116 -0.0080
9 5 2 -1.4451 -0.0020
9 5 3 1.0306 0.0052
9 5 4 0.1385 -0.0001
9 5 5 3.2740 -0.0049
9 5 6 0.4861 -0.0027
9 5 8 1.6383 0.0037
9 5 9 2.1136 0.0007
9 5 10 1.0029 -0.0001
9 5 11 1.0079 0.0028
9 5 12 1.8119 0.0022
9 5 14 -0.8916 -0.0040
9 5 15 0.8429 0.0006
9 5 16 -0.4948 0.0038
9 5 17 1.0397 0.0003
9 5 18 -0.0293 -0.0029
9 5 19 0.6366 -0.0000
9 5 20 -0.0739 0.0013
9 5 21 1.7098 -0.0004
9 6 2 2.9990 0.0009
9 6 3 7.1969 0.0062
9 6 4 -4.1621 -0.0007
9 6 7 0.7049 0.0027
9 6 8 -1.3015 0.0015
9 6 9 -0.0718 -0.0011
9 6 10 -1.2964 -0.0003
9 6 11 -4.5106 0.0018
9 6 12 -1.5426 0.0016
9 6 13 -0.2557 -0.0022
9 6 14 -0.9481 -0.0033
9 6 15 -0.4307 0.0002
9 6 17 -0.5042 0.0000
9 6 18 -0.1854 -0.0018
9 6 19 -0.3411 0.0008
9 6 21 -0.2903 -0.0020
9 7 0 3.7071 0.0115
9 7 1 -2.6266 -0.0090
9 7 2 -4.0723 0.0072
9 7 3 3.4185 0.0059
9 7 4 -8.8697 -0.0000
9 7 5 -0.2364 -0.0062
9 7 6 -5.3441 -0.0042
9 7 7 -0.9363 0.0038
9 7 8 -4.3015 0.0009
9 7 9 1.1325 -0.0023
9 7 10 3.8933 -0.0019
9 7 11 0.3826 0.0010
9 7 13 1.2198 -0.0019
9 7 14 0.5376 -0.0037
9 7 15 0.2710 0.0008
9 7 16 1.1304 0.0022
9 7 17 -0.2048 -0.0005
9 7 19 0.1019 0.0005
9 7 21 0.6667 0.0018
9 8 0 0.4528 -0.0102
9 8 1 -6.9979 0.0017
9 8 2 -1.4863 0.0083
9 8 3 3.4557 0.0057
9 8 4 -3.4892 0.0012
9 8 5 5.1217 -0.0063
9 8 6 1.9177 -0.0045
9 8 7 7.2921 0.0033
9 8 8 -1.4724 0.0017
9 8 9 2.0884 -0.0026
9 8 10 0.9135 -0.0010
9 8 11 -2.7158 0.0025
9 8 12 -1.7468 0.0017
9 8 13 0.1034 -0.0023
9 8 14 -1.1551 -0.0032
9 8 15 -0.1093 0.0007
9 8 16 0.3475 0.0020
9 8 17 -0.3602 0.0001
9 8 19 1.0097 0.0001
9 8 20 0.8295 -0.0006
9 9 0 5.5689 -0.0138
9 9 1 -0.2080 -0.0006
9 9 2 5.9600 0.0056
9 9 3 6.1598 0.0107
9 9 4 -0.7160 0.0003
9 9 5 -0.1216 -0.0076
9 9 6 -4.6666 -0.0025
9 9 7 1.2899 0.0032
9 9 8 -6.8742 0.0019
9 9 9 -0.4335 -0.0020
9 9 10 1.2571 0.0001
9 9 12 -0.6483 0.0020
9 9 13 1.1980 -0.0012
9 9 14 -1.5114 -0.0017
9 9 16 -0.4654 0.0036
9 9 17 -1.2983 -0.0007
9 9 18 -0.5488 -0.0006
9 9 19 -1.4816 -0.0001
9 9 20 -0.7428 -0.0003
9 10 0 1.4426 -0.0135
9 10 1 -5.5425 -0.0135
9 10 2 -4.1039 0.0037
9 10 3 -1.3471 0.0136
9 10 4 -1.1295 -0.0013
9 10 5 0.3860 -0.0069
9 10 6 -0.3618 -0.0004
9 10 7 6.2785 0.0025
9 10 8 -1.4406 0.0009
9 10 9 1.7674 -0.0022
9 10 11 0.3128 0.0037
9 10 12 0.6781 0.0018
9 10 13 2.0589 -0.0009
9 10 14 0.3094 -0.0021
9 10 15 1.4914 0.0011
9 10 16 1.2027 0.0026
9 10 18 1.2555 -0.0022
9 11 1 -0.7176 -0.0172
9 11 2 1.8642 0.0063
9 11 3 1.0439 0.0140
9 11 4 2.7121 -0.0019
9 11 5 -1.3057 -0.0065
9 11 6 -1.7174 -0.0002
9 11 7 2.4274 0.0020
9 11 9 -0.8524 -0.0022
9 11 10 -0.7734 0.0006
9 11 11 -1.4508 0.0032
9 11 12 -1.1775 0.0009
9 11 13 -0.8201 -0.0029
9 11 14 -1.3959 -0.0024
9 11 15 -0.6124 0.0011
9 11 16 -0.4737 0.0003
9 11 18 -0.0912 -0.0038
9 11 19 -0.2222 0.0009
9 11 20 -0.7667 0.0035
9 12 0 3.1719 -0.0003
9 12 1 -2.5998 -0.0080
9 12 7 2.7628 0.0022
9 12 8 -0.5906 -0.0002
9 12 9 2.2848 -0.0038
9 12 10 0.2352 0.0004
9 12 11 1.1596 0.0036
9 12 12 0.8669 0.0005
9 12 14 -0.6939 -0.0020
9 12 15 0.5925 0.0006
9 12 17 -0.2599 0.0003
9 12 18 0.8984 -0.0028
9 12 19 0.2385 0.0003
9 13 0 1.5856 -0.0265
9 13 1 1.3362 -0.0068
9 13 2 2.0486 0.0091
9 13 3 1.5425 0.0046
9 13 4 6.4019 -0.0003
9 13 5 1.7344 -0.0029
9 13 6 0.2353 -0.0017
9 13 8 -2.6702 -0.0008
9 13 9 -0.0095 -0.0027
9 13 10 -2.4967 -0.0007
9 13 11 0.5475 0.0028
9 13 13 0.2072 -0.0018
9 13 14 0.7036 -0.0008
9 13 15 1.4431 0.0023
9 13 16 -0.8435 0.0034
9 13 17 0.2019 0.0005
9 13 18 0.6516 -0.0038
9 13 19 0.2070 0.0005
9 14 0 -1.4180 -0.0192
9 14 1 -0.6172 -0.0032
9 14 2 -1.5387 0.0022
9 14 3 -4.2727 0.0008
9 14 4 -0.8132 0.0015
9 14 5 -4.2570 0.0005
9 14 6 -0.7141 -0.0017
9 14 7 1.3018 -0.0011
9 14 8 0.7292 -0.0029
9 14 9 3.0794 -0.0036
9 14 10 -1.1059 0.0008
9 14 11 1.0152 0.0064
9 14 12 0.3046 0.0010
9 14 13 -1.2885 -0.0018
9 14 14 -1.1032 0.0002
9 14 15 0.6097 0.0011
9 14 16 -1.0637 0.0004
9 14 18 -0.3745 -0.0009
9 15 0 0.0889 -0.0208
9 15 2 0.0705 0.0046
9 15 3 -0.8301 0.0066
9 15 4 4.5753 -0.0004
9 15 5 0.5045 -0.0013
9 15 6 1.5153 0.0021
9 15 7 -0.3391 0.0013
9 15 10 -2.5310 0.0004
9 15 11 0.3509 0.0023
9 15 12 0.8753 0.0011
9 15 13 -0.0675 0.0000
9 15 14 0.6541 -0.0000
9 15 15 0.8771 -0.0030
9 15 17 -0.8333 -0.0011
9 16 0 0.3947 -0.0193
9 16 1 3.5462 -0.0006
9 16 2 1.1067 0.0010
9 16 3 -0.2586 0.0038
9 16 4 0.7417 0.0021
9 16 5 -2.2747 0.0004
9 16 6 -0.9135 0.0020
9 16 7 0.1456 0.0033
9 16 8 0.7246 0.0039
9 16 9 2.5508 -0.0003
9 16 10 0.2381 -0.0032
9 16 11 0.2613 -0.0005
9 16 13 -1.2066 -0.0015
9 16 14 -1.3486 -0.0014
9 16 16 0.7081 -0.0006
9 17 0 -3.7701 -0.0174
9 17 1 -1.2137 -0.0004
9 17 2 -2.9393 -0.0022
9 17 3 -1.7764 0.0018
9 17 4 0.7358 0.0034
9 17 5 0.1897 0.0009
9 17 6 1.3544 -0.0012
9 17 7 0.5287 -0.0020
9 17 8 -1.1842 -0.0036
9 17 9 -1.2312 0.0000
9 17 11 -0.9469 -0.0036
9 17 12 0.4214 0.0023
9 17 13 0.8667 0.0010
9 18 0 0.0997 -0.0188
9 18 1 2.9023 -0.0030
9 18 2 0.7056 -0.0022
9 18 8 0.7546 -0.0029
9 18 9 0.9277 0.0014
10 -4 0 -2.9065 0.0174
10 -4 1 -0.7450 -0.0014
10 -4 2 -1.2047 0.0048
10 -4 3 -5.6532 0.0013
10 -4 4 -2.0879 -0.0055
10 -4 6 -2.5218 0.0000
10 -4 7 -2.9075 0.0016
10 -4 8 -0.9977 0.0044
10 -4 9 0.4525 0.0013
10 -4 11 -2.6100 0.0014
10 -3 0 0.4699 0.0143
10 -3 1 2.8240 0.0030
10 -3 2 3.3172 0.0083
10 -3 4 4.1465 -0.0051
10 -3 5 2.0831 -0.0036
10 -3 6 2.0764 -0.0020
10 -3 7 -1.4979 0.0030
10 -3 8 1.1031 0.0012
10 -3 9 -0.3051 -0.0013
10 -3 10 0.1177 0.0001
10 -3 11 -0.5922 0.0015
10 -3 12 1.0590 -0.0012
10 -3 13 -0.6532 -0.0036
10 -3 14 0.0596 -0.0016
10 -3 15 -0.7502 0.0003
10 -2 0 -4.8734 -0.0024
10 -2 1 0.4050 0.0023
10 -2 2 1.1137 0.0078
10 -2 3 -4.0424 -0.0010
10 -2 4 0.2825 -0.0025
10 -2 5 -1.1685 -0.0041
10 -2 6 -0.3247 -0.0036
10 -2 7 -3.2181 0.0027
10 -2 8 2.2176 0.0012
10 -2 9 2.2776 -0.0018
10 -2 10 1.6316 0.0004
10 -2 11 -0.0423 0.0015
10 -2 12 0.7960 -0.0015
10 -2 14 -0.5681 -0.0013
10 -2 15 0.5596 0.0004
10 -2 17 2.8044 0.0006
10 -1 0 -0.4946 -0.0038
10 -1 1 2.2914 0.0018
10 -1 2 2.1951 0.0083
10 -1 3 -0.7229 0.0042
10 -1 4 1.3310 -0.0055
10 -1 5 2.8791 -0.0069
10 -1 6 0.6266 0.0004
10 -1 7 -2.0535 0.0029
10 -1 8 -2.3894 -0.0008
10 -1 10 -1.0865 0.0025
10 -1 11 -3.1588 0.0019
10 -1 12 0.6555 -0.0005
10 -1 14 1.0047 -0.0012
10 -1 15 1.3885 0.0005
10 -1 17 1.2460 0.0017
10 -1 19 -1.6413 -0.0070
10 -1 20 -1.6925 -0.0147
10 0 0 -3.8780 -0.0038
10 0 1 0.7244 0.0015
10 0 2 0.2269 0.0106
10 0 3 -2.7931 0.0090
10 0 4 -4.6173 -0.0051
10 0 5 0.9379 -0.0073
10 0 6 0.0250 0.0020
10 0 7 0.9397 0.0026
10 0 8 -1.2369 -0.0011
10 0 9 4.1229 0.0002
10 0 10 1.1129 0.0021
10 0 11 -1.5055 0.0011
10 0 12 2.6020 -0.0004
10 0 14 1.1402 -0.0004
10 0 15 -0.9977 0.0005
10 0 17 1.0228 -0.0005
10 0 19 0.7497 0.0051
10 0 20 0.9699 -0.0043
10 1 0 -6.1596 -0.0186
10 1 1 -1.1857 0.0003
10 1 2 2.5921 0.0109
10 1 3 3.6486 0.0084
10 1 4 -0.5028 -0.0048
10 1 5 3.2332 -0.0054
10 1 6 2.0379 0.0027
10 1 7 -0.0706 0.0024
10 1 9 4.0720 0.0000
10 1 10 -1.4564 0.0017
10 1 11 0.4061 0.0022
10 1 12 3.0529 -0.0003
10 1 14 2.5471 -0.0027
10 1 15 -0.4473 0.0010
10 1 17 -0.3563 0.0011
10 1 19 -1.6764 0.0028
10 1 20 -1.2196 -0.0090
10 2 0 2.3061 -0.0348
10 2 1 0.2746 0.0013
10 2 2 2.7932 0.0117
10 2 3 1.5945 0.0051
10 2 4 -3.5483 -0.0048
10 2 5 -2.5441 -0.0041
10 2 6 1.3810 -0.0007
10 2 8 -5.2726 -0.0004
10 2 9 2.3783 -0.0004
10 2 10 -3.5774 0.0026
10 2 11 0.3438 0.0032
10 2 12 0.6222 -0.0007
10 2 13 -2.0287 -0.0029
10 2 14 2.2091 -0.0007
10 2 15 -0.5552 0.0012
10 2 17 -1.3932 0.0000
10 2 19 0.4819 0.0010
10 2 20 0.5845 0.0010
10 3 0 -4.4179 -0.0338
10 3 1 -6.8544 0.0004
10 3 2 -2.3138 0.0146
10 3 3 -0.5685 0.0044
10 3 4 -1.8056 -0.0055
10 3 5 -0.9849 -0.0052
10 3 8 -0.1821 -0.0014
10 3 9 6.9385 -0.0020
10 3 10 0.0494 0.0020
10 3 11 1.1785 0.0032
10 3 12 0.0360 -0.0006
10 3 13 -2.5436 -0.0017
10 3 14 0.0502 0.0014
10 3 15 -0.8803 0.0005
10 3 16 0.2436 -0.0015
10 3 17 -0.8504 -0.0022
10 3 19 0.0991 0.0035
10 3 20 -0.3128 0.0038
10 4 6 1.4694 0.0021
10 4 7 -3.6739 0.0012
10 4 8 -6.3261 -0.0026
10 4 9 0.1919 -0.0024
10 4 10 -3.3833 0.0017
10 4 11 0.6604 0.0040
10 4 13 0.2712 -0.0024
10 4 14 0.9475 0.0001
10 4 15 1.0178 0.0011
10 4 16 0.7613 -0.0011
10 4 17 -1.6973 -0.0029
10 4 19 -0.3300 0.0059
10 4 20 -0.6715 0.0002
10 5 0 -0.9579 -0.0483
10 5 2 -8.6501 0.0194
10 5 3 1.9082 0.0089
10 5 4 -3.4144 -0.0072
10 5 5 0.1623 -0.0034
10 5 6 6.7234 0.0041
10 5 7 0.5924 0.0013
10 5 8 -0.5858 -0.0042
10 5 9 4.7662 -0.0010
10 5 10 -0.2053 0.0033
10 5 11 -0.7231 0.0026
10 5 12 -0.4160 -0.0011
10 5 13 -0.6047 -0.0024
10 5 14 -0.7287 -0.0000
10 5 15 -0.5911 0.0015
10 5 16 0.3790 -0.0004
10 5 17 -1.8525 -0.0032
10 5 18 2.3751 0.0002
10 5 19 0.8169 0.0058
10 5 20 0.0345 -0.0021
10 6 0 2.9576 -0.0628
10 6 1 -0.0927 0.0082
10 6 2 -3.4819 0.0181
10 6 3 8.5743 0.0037
10 6 4 -1.2503 -0.0050
10 6 5 -4.2738 -0.0009
10 6 6 1.8142 0.0021
10 6 7 -2.0398 0.0016
10 6 8 -1.9916 -0.0044
10 6 9 1.4898 -0.0035
10 6 10 0.1246 0.0026
10 6 12 0.0344 0.0001
10 6 13 -0.1384 -0.0030
10 6 14 0.1858 0.0006
10 6 16 1.9392 -0.0015
10 6 17 -2.2917 -0.0025
10 6 18 1.2280 0.0011
10 6 19 -0.2326 0.0049
10 6 20 -0.3426 -0.0034
10 7 0 5.6113 -0.0802
10 7 1 1.2030 0.0061
10 7 2 -4.3468 0.0204
10 7 3 2.3960 0.0002
10 7 4 -0.2732 -0.0066
10 7 5 -1.8215 -0.0022
10 7 6 4.4287 0.0039
10 7 7 -1.8474 0.0015
10 7 8 -2.4792 -0.0041
10 7 9 -0.5960 -0.0026
10 7 10 -0.5977 0.0030
10 7 11 0.5201 0.0022
10 7 12 0.6222 -0.0009
10 7 13 1.4750 -0.0014
10 7 14 -2.3999 0.0003
10 7 15 -0.3592 0.0006
10 7 16 -0.8955 -0.0018
10 7 17 -1.4600 -0.0009
10 7 18 0.7690 0.0011
10 7 19 0.9898 0.0031
10 7 20 0.5555 -0.0017
10 8 0 2.7699 -0.0725
10 8 1 -0.6190 0.0043
10 8 2 -4.2611 0.0191
10 8 3 4.4215 -0.0008
10 8 4 0.8858 -0.0064
10 8 5 -4.3251 -0.0015
10 8 6 2.6379 0.0057
10 8 7 0.4463 -0.0005
10 8 8 2.3719 -0.0042
10 8 9 1.0533 -0.0011
10 8 10 1.0392 0.0038
10 8 11 0.6887 0.0032
10 8 12 -2.2894 -0.0008
10 8 13 1.3988 -0.0022
10 8 15 1.7514 0.0011
10 8 16 -0.6507 -0.0009
10 8 18 -0.8078 0.0015
10 8 20 -0.4154 0.0022
10 9 0 3.3787 -0.0527
10 9 1 0.4436 -0.0012
10 9 2 -7.1021 0.0160
10 9 3 3.1665 0.0045
10 9 4 0.6082 -0.0052
10 9 5 -1.8739 -0.0005
10 9 6 2.0126 0.0057
10 9 7 -2.0096 -0.0010
10 9 9 -3.4576 -0.0008
10 9 10 -0.0796 0.0033
10 9 11 0.6441 0.0027
10 9 12 -0.8319 -0.0014
10 9 13 1.4071 -0.0002
10 9 14 -0.4434 0.0019
10 9 15 1.2489 0.0007
10 9 16 1.3631 -0.0015
10 9 17 0.8447 -0.0011
10 9 18 -0.2964 0.0014
10 9 19 0.9189 -0.0016
10 10 0 3.8169 -0.0420
10 10 7 -0.4259 -0.0013
10 10 8 3.6218 -0.0061
10 10 9 -2.7504 -0.0011
10 10 10 0.4748 0.0022
10 10 11 -0.1261 0.0010
10 10 12 -0.3971 -0.0019
10 10 14 -0.1612 0.0008
10 10 15 -1.1774 0.0019
10 10 17 -0.9519 -0.0007
10 10 18 -1.2986 -0.0009
10 10 19 0.5288 0.0024
10 11 0 2.8585 -0.0384
10 11 1 -0.9137 0.0004
10 11 2 -4.6052 0.0062
10 11 3 1.3412 -0.0034
10 11 4 -0.2068 -0.0031
10 11 5 0.2018 0.0056
10 11 6 -2.8188 0.0031
10 11 7 -1.1121 -0.0023
10 11 8 2.1193 -0.0055
10 11 9 -1.3645 -0.0016
10 11 10 2.1650 0.0042
10 11 11 0.9863 0.0012
10 11 13 0.0838 -0.0024
10 11 14 0.5985 0.0014
10 11 15 -1.0995 0.0015
10 11 16 0.1918 -0.0013
10 11 17 0.5094 -0.0010
10 11 18 -0.0676 -0.0005
10 12 0 1.6943 -0.0430
10 12 1 1.7098 0.0045
10 12 2 -0.8214 0.0085
10 12 3 1.7233 -0.0045
10 12 4 -1.2505 -0.0022
10 12 5 4.4285 0.0061
10 12 6 -2.1020 0.0040
10 12 7 2.1298 -0.0028
10 12 8 1.3842 -0.0038
10 12 9 -2.2269 -0.0002
10 12 10 -0.9731 0.0035
10 12 12 -0.7391 -0.0011
10 12 13 -0.6194 0.0001
10 12 14 0.6989 0.0022
10 12 17 1.7836 -0.0031
10 12 18 -0.5530 0.0030
10 13 0 1.2282 -0.0234
10 13 1 -0.5144 0.0048
10 13 2 -0.8357 0.0057
10 13 3 -0.5011 -0.0049
10 13 4 -1.7158 -0.0049
10 13 5 2.1574 0.0048
10 13 6 -3.9010 0.0081
10 13 7 0.5421 0.0000
10 13 8 0.2683 -0.0051
10 13 10 0.9110 0.0031
10 13 12 0.3147 -0.0002
10 13 13 0.7764 0.0008
10 13 15 -1.2437 -0.0010
10 13 16 -1.0191 -0.0022
10 13 17 -0.7183 -0.0013
10 13 18 -1.8995 0.0027
10 14 0 1.5516 -0.0315
10 14 1 -0.1373 -0.0017
10 14 8 0.2952 -0.0030
10 14 9 0.9596 0.0009
10 14 10 0.2966 0.0017
10 14 11 0.5042 -0.0010
10 14 12 -0.6249 -0.0024
10 14 14 0.0446 0.0017
10 14 15 -1.7736 -0.0010
10 14 16 1.2161 -0.0001
10 14 17 1.4459 -0.0002
10 15 0 -0.3948 -0.0198
10 15 1 -0.9260 -0.0005
10 15 2 1.4969 0.0043
10 15 3 -1.9190 -0.0009
10 15 4 1.0579 -0.0030
10 15 5 1.5385 -0.0004
10 15 6 -0.5581 0.0033
10 15 7 1.7779 -0.0009
10 15 8 -0.8610 -0.0036
10 15 9 0.1584 -0.0016
10 15 10 -0.8689 0.0008
10 15 11 -0.0647 -0.0017
10 15 12 -1.7620 -0.0043
10 15 13 0.3289 0.0029
10 15 14 0.7693 0.0040
10 15 16 1.1508 -0.0020
10 16 1 -0.4565 0.0033
10 16 2 1.0881 0.0039
10 16 3 -3.0074 -0.0024
10 16 4 -0.1481 -0.0007
10 16 5 -1.2850 0.0040
10 16 6 -2.6990 0.0032
10 16 7 0.0183 -0.0006
10 16 8 -0.7507 -0.0027
10 16 9 0.8244 -0.0007
10 16 11 0.4139 0.0018
10 16 12 -0.0741 -0.0003
10 16 13 1.7478 0.0065
10 16 14 0.3258 0.0016
10 16 15 -1.4235 0.0005
10 17 0 0.5060 -0.0124
10 17 1 -0.1565 0.0039
10 17 2 1.6961 0.0011
10 17 3 -0.8288 -0.0032
10 17 4 2.5310 -0.0015
10 17 5 0.7652 0.0023
10 17 6 0.3943 0.0021
10 17 7 0.6149 0.0027
10 17 8 -0.5251 -0.0013
10 17 9 -0.0156 -0.0002
10 17 10 0.5308 0.0059
10 17 11 0.4310 0.0047
10 17 13 -0.2895 -0.0017
10 17 14 -0.3439 -0.0051
10 18 0 -0.9641 -0.0065
10 18 2 0.0750 -0.0021
10 18 3 -0.7131 -0.0035
10 18 4 -0.0052 -0.0042
10 18 5 -0.0863 0.0013
10 18 6 0.3361 0.0020
10 18 7 0.2891 -0.0004
10 18 8 0.7728 -0.0000
10 18 9 -0.4421 -0.0023
10 18 11 -2.1315 -0.0132
11 -3 3 -0.5677 0.0025
11 -3 4 -4.0391 0.0025
11 -3 5 -1.2514 -0.0017
11 -3 6 -1.1311 -0.0024
11 -3 7 0.5679 0.0027
11 -3 8 0.3876 0.0003
11 -2 0 -1.5514 -0.0088
11 -2 1 1.4363 -0.0055
11 -2 2 -0.9322 0.0061
11 -2 3 5.0921 0.0041
11 -2 4 -1.0764 -0.0004
11 -2 5 5.6718 -0.0041
11 -2 6 1.1909 -0.0008
11 -2 7 2.3184 0.0022
11 -2 9 -1.3001 -0.0015
11 -2 10 0.3502 0.0012
11 -2 11 -1.2231 0.0020
11 -2 12 -1.8603 0.0009
11 -2 13 -1.7123 -0.0021
11 -1 0 1.3037 -0.0072
11 -1 1 1.9695 -0.0064
11 -1 2 -0.0546 0.0056
11 -1 3 2.7857 0.0054
11 -1 4 -5.3582 -0.0006
11 -1 5 1.2554 -0.0056
11 -1 6 -2.7713 -0.0019
11 -1 7 1.8847 0.0011
11 -1 8 -2.4271 -0.0015
11 -1 9 1.0602 -0.0024
11 -1 10 1.8431 0.0014
11 -1 11 1.3175 0.0035
11 -1 13 1.3718 -0.0001
11 -1 14 1.3836 -0.0016
11 -1 16 -0.7550 0.0017
11 0 0 -2.7202 -0.0163
11 0 1 -5.3712 -0.0028
11 0 2 -1.3274 0.0094
11 0 3 0.4967 0.0078
11 0 4 -3.4587 0.0008
11 0 5 -0.5880 -0.0039
11 0 6 -0.8575 -0.0018
11 0 8 -2.0282 -0.0013
11 0 9 2.3177 -0.0023
11 0 10 0.0217 -0.0019
11 0 11 -0.4188 0.0025
11 0 13 -2.0205 0.0017
11 0 14 -0.8357 -0.0013
11 0 16 0.6680 0.0000
11 0 17 0.3634 -0.0014
11 0 18 0.7036 0.0024
11 1 0 5.0481 -0.0285
11 1 1 -1.9261 -0.0052
11 1 2 3.7079 0.0053
11 1 3 2.8196 0.0084
11 1 4 2.2337 0.0027
11 1 7 2.0146 0.0017
11 1 8 -4.7196 0.0004
11 1 9 -1.6744 -0.0020
11 1 10 -3.2169 -0.0005
11 1 11 -0.3654 0.0031
11 1 12 0.2064 0.0002
11 1 13 0.6770 -0.0009
11 1 14 -0.1068 -0.0009
11 1 16 -0.9183 -0.0007
11 1 17 -1.2651 -0.0014
11 1 18 -1.2465 -0.0038
11 1 20 -1.4070 0.0125
11 2 5 -5.6779 -0.0030
11 2 6 -0.9378 -0.0003
11 2 7 2.3956 0.0013
11 2 8 -0.2082 -0.0004
11 2 9 3.9611 -0.0024
11 2 10 2.4346 0.0004
11 2 11 2.0613 0.0024
11 2 12 2.0931 0.0013
11 2 13 -0.0947 -0.0016
11 2 14 -1.1447 0.0001
11 2 16 0.5088 -0.0009
11 2 17 -0.0411 -0.0014
11 2 18 0.8177 -0.0032
11 2 20 -0.1669 0.0110
11 3 0 3.6744 -0.0140
11 3 1 -1.7022 -0.0174
11 3 2 0.7540 0.0068
11 3 3 4.3782 0.0094
11 3 4 5.1891 -0.0011
11 3 5 0.1075 -0.0021
11 3 6 1.9505 0.0014
11 3 7 1.2383 -0.0009
11 3 8 -4.2443 -0.0030
11 3 9 -0.8144 -0.0029
11 3 10 -2.5416 -0.0000
11 3 12 0.4575 0.0015
11 3 13 0.4897 -0.0013
11 3 14 -1.3251 -0.0004
11 3 15 1.7290 0.0015
11 3 16 0.0702 0.0002
11 3 18 0.3862 -0.0037
11 3 20 -0.5624 0.0156
11 4 0 3.2244 -0.0179
11 4 1 -1.3387 -0.0154
11 4 2 -4.7940 0.0081
11 4 3 -1.9811 0.0084
11 4 4 -1.2885 -0.0014
11 4 5 -4.7214 -0.0000
11 4 6 -0.1946 0.0038
11 4 7 2.1218 -0.0005
11 4 8 -0.4477 -0.0024
11 4 9 2.5567 -0.0020
11 4 10 -1.4303 0.0006
11 4 11 -0.6160 0.0016
11 4 12 0.4706 0.0003
11 4 13 0.3926 -0.0011
11 4 14 -2.5970 -0.0007
11 4 15 0.7595 0.0029
11 4 16 -0.2296 0.0012
11 4 18 0.2805 -0.0038
11 4 19 0.5840 -0.0006
11 4 20 0.0122 0.0135
11 5 0 0.8888 -0.0269
11 5 1 0.2487 -0.0028
11 5 2 -1.6055 0.0053
11 5 3 1.2107 0.0000
11 5 4 3.7932 -0.0020
11 5 5 -1.3369 0.0022
11 5 6 1.2114 0.0026
11 5 7 0.5545 0.0014
11 5 8 -2.1288 -0.0019
11 5 9 2.4364 -0.0027
11 5 11 0.5364 0.0036
11 5 12 1.2185 0.0014
11 5 13 0.3296 -0.0006
11 5 15 0.3154 0.0010
11 5 16 0.7095 0.0011
11 5 17 -0.9965 -0.0033
11 5 18 -0.1715 -0.0044
11 5 19 0.2535 -0.0018
11 5 20 -0.1185 0.0165
11 6 0 2.8093 -0.0404
11 6 1 3.1583 0.0021
11 6 2 -1.4563 0.0043
11 6 5 -2.5188 0.0031
11 6 6 0.1362 -0.0007
11 6 7 1.2675 -0.0008
11 6 8 -1.6630 -0.0027
11 6 10 -2.1155 0.0008
11 6 11 -1.8147 0.0024
11 6 12 0.9521 0.0006
11 6 13 1.9041 -0.0004
11 6 15 0.5043 0.0014
11 6 16 0.9605 0.0013
11 6 17 0.1775 -0.0037
11 6 18 -1.2473 -0.0056
11 6 19 0.3560 -0.0009
11 7 0 -3.2882 -0.0247
11 7 1 1.5478 0.0018
11 7 2 -0.0749 -0.0005
11 7 3 -0.1490 -0.0010
11 7 4 4.3269 0.0023
11 7 5 -1.3365 0.0005
11 7 6 -0.3211 0.0018
11 7 7 1.3423 0.0004
11 7 9 1.3201 -0.0026
11 7 10 1.3499 -0.0006
11 7 11 -0.2885 0.0006
11 7 12 -0.5803 -0.0004
11 7 13 1.4443 -0.0006
11 7 14 -0.8788 -0.0011
11 7 15 -0.1693 0.0010
11 7 16 0.5136 0.0014
11 7 17 0.6321 -0.0009
11 7 18 -1.4181 -0.0031
11 7 19 1.1010 0.0008
11 8 0 1.2441 -0.0105
11 8 7 1.0583 -0.0010
11 8 8 0.0069 -0.0018
11 8 9 -1.2585 0.0004
11 8 10 0.3712 -0.0012
11 8 11 -0.6924 -0.0009
11 8 12 -0.6530 0.0008
11 8 13 0.6016 -0.0005
11 8 14 -1.1630 0.0003
11 8 15 -1.5219 0.0021
11 8 17 0.0346 -0.0034
11 8 19 -0.4069 0.0084
11 9 0 -4.2785 0.0083
11 9 1 3.4590 -0.0024
11 9 2 -4.5943 -0.0102
11 9 3 0.4343 0.0013
11 9 4 1.5714 0.0036
11 9 5 0.3240 0.0032
11 9 6 -0.3304 0.0015
11 9 7 0.9406 -0.0005
11 9 8 1.0298 0.0001
11 9 9 -0.5999 -0.0001
11 9 10 1.2685 -0.0007
11 9 11 -0.6301 0.0001
11 9 13 1.1736 0.0004
11 9 14 0.9402 0.0020
11 9 15 -1.2429 0.0016
11 9 16 1.7757 0.0004
11 9 17 1.3162 -0.0027
11 9 18 1.2894 -0.0050
11 9 19 1.0250 0.0020
11 10 0 -1.8682 0.0113
11 10 1 5.3457 -0.0040
11 10 2 -1.5416 -0.0090
11 10 3 1.0780 -0.0044
11 10 4 1.2798 0.0027
11 10 5 0.9896 0.0044
11 10 6 -1.7020 -0.0001
11 10 7 -0.1290 -0.0014
11 10 8 -0.0763 0.0005
11 10 9 -0.6293 -0.0010
11 10 10 0.0246 0.0002
11 10 12 -0.4195 0.0002
11 10 13 0.9306 0.0001
11 10 14 0.1742 0.0007
11 10 16 -0.0424 -0.0016
11 10 18 -2.0401 -0.0016
11 11 0 0.5886 0.0121
11 11 1 4.0044 -0.0020
11 11 2 -1.3396 -0.0057
11 11 3 0.0298 -0.0066
11 11 4 -0.9389 0.0022
11 11 5 1.9047 0.0026
11 11 6 -2.2142 -0.0021
11 11 7 0.9771 -0.0021
11 11 8 -0.5459 0.0018
11 11 9 -0.0368 -0.0002
11 11 11 -0.1264 -0.0006
11 11 12 -1.4998 -0.0002
11 11 13 0.1934 0.0001
11 11 15 -0.6639 0.0005
11 11 16 -0.2685 -0.0010
11 11 17 1.1345 -0.0007
11 11 18 0.9154 0.0015
11 12 0 -1.8187 0.0202
11 12 3 -0.7714 -0.0039
11 12 4 -1.5013 0.0017
11 12 5 1.8623 0.0022
11 12 6 -1.3354 0.0005
11 12 9 0.7138 0.0005
11 12 10 1.2506 -0.0024
11 12 11 0.3354 -0.0015
11 12 12 -0.6185 -0.0001
11 12 14 0.3336 0.0012
11 12 15 0.0547 0.0006
11 12 17 0.7264 0.0013
11 13 0 -0.2856 0.0138
11 13 1 0.8835 -0.0022
11 13 2 1.0387 -0.0071
11 13 3 0.1479 -0.0015
11 13 4 0.3543 0.0041
11 13 5 1.9092 0.0036
11 13 6 -1.0697 0.0009
11 13 7 -1.4137 0.0018
11 13 8 -1.3049 0.0000
11 13 9 -1.9065 0.0011
11 13 10 0.6560 -0.0017
11 13 11 0.3674 -0.0014
11 13 13 0.7211 0.0016
11 13 14 0.4656 0.0004
11 13 16 -0.0525 0.0011
11 13 17 0.7521 0.0010
11 14 0 -0.1101 0.0128
11 14 1 -0.3685 0.0018
11 14 2 0.5043 -0.0064
11 14 3 -0.0477 -0.0017
11 14 4 -2.3492 0.0023
11 14 5 0.4852 -0.0010
11 14 6 -0.5825 -0.0012
11 14 7 1.2858 0.0020
11 14 8 1.5459 0.0010
11 14 9 -0.1895 -0.0002
11 14 12 -1.3894 0.0012
11 14 13 -0.6150 0.0001
11 14 15 -0.7622 -0.0013
11 14 16 -1.0395 0.0012
11 15 3 0.0706 -0.0031
11 15 4 -0.1167 0.0024
11 15 5 1.4216 -0.0021
11 15 6 -0.9677 -0.0037
11 15 7 -0.5276 0.0003
11 15 9 -1.1822 -0.0025
11 15 10 0.7454 -0.0018
11 15 11 0.3331 -0.0002
11 15 12 0.3579 0.0011
11 15 14 0.8385 -0.0019
11 15 15 0.2490 0.0009
11 16 0 1.0193 0.0192
11 16 1 -1.1245 -0.0060
11 16 2 2.6338 -0.0092
11 16 3 0.0850 -0.0023
11 16 4 0.7013 0.0017
11 16 5 0.0645 0.0000
11 16 6 0.2350 -0.0016
11 16 7 -0.1123 0.0008
11 16 8 -0.2236 0.0046
11 16 9 0.0973 0.0006
11 16 10 0.8461 -0.0030
11 16 12 -0.0693 0.0058
11 16 13 -0.2360 0.0010
11 16 14 0.5371 0.0048
11 17 0 0.2435 0.0211
11 17 1 -0.6138 -0.0062
11 17 3 -1.3077 -0.0021
11 17 4 -0.5689 0.0014
11 17 5 -0.1670 0.0019
11 17 6 0.5440 0.0005
11 17 7 1.3936 0.0011
11 17 8 1.2344 0.0039
11 17 10 -0.0673 0.0012
11 17 11 -0.4968 0.0026
11 17 12 -0.3058 -0.0014
11 18 1 -0.2496 0.0105
11 18 2 0.1303 0.0056
11 18 3 1.1349 0.0061
11 18 4 -0.1999 0.0054
11 18 5 -0.1685 0.0055
11 18 6 -0.7492 0.0012
11 18 7 -1.3572 -0.0010
11 18 8 -1.2686 -0.0026
11 18 9 -0.7270 -0.0076
11 18 10 0.8062 -0.0033
12 -1 0 -0.7797 -0.0709
12 -1 1 -1.5159 0.0009
12 -1 2 -1.2528 0.0151
12 -1 3 -0.8167 -0.0000
12 -1 4 -1.1836 -0.0073
12 -1 6 -1.6185 0.0050
12 -1 7 -2.0563 0.0004
12 -1 8 -1.2513 -0.0042
12 -1 9 -2.0590 -0.0015
12 -1 10 -1.6535 0.0022
12 0 0 2.6088 -0.0650
12 0 4 1.8129 -0.0049
12 0 5 0.8917 0.0004
12 0 6 1.6290 0.0055
12 0 7 2.1465 0.0010
12 0 8 3.7148 -0.0034
12 0 9 0.9984 -0.0023
12 0 10 -0.8187 0.0022
12 0 11 1.0748 0.0026
12 0 12 -1.4062 -0.0024
12 0 13 0.5954 -0.0011
12 0 15 -0.7774 0.0033
12 1 0 0.7342 -0.0574
12 1 1 -0.8730 0.0074
12 1 2 -0.9905 0.0102
12 1 3 1.0267 -0.0008
12 1 4 0.7028 -0.0037
12 1 5 0.0898 0.0037
12 1 6 -1.5379 0.0055
12 1 7 0.3260 0.0002
12 1 8 0.9489 -0.0041
12 1 9 -2.1045 -0.0013
12 1 11 0.3488 0.0020
12 1 12 0.3187 -0.0034
12 1 13 0.4636 -0.0012
12 1 15 0.2239 0.0028
12 1 16 0.5168 0.0013
12 1 17 0.5588 -0.0041
12 2 0 1.0324 -0.0354
12 2 1 0.3518 -0.0000
12 2 2 -2.1181 0.0077
12 2 3 -0.5597 -0.0032
12 2 4 -1.0227 -0.0057
12 2 5 0.6266 0.0045
12 2 6 -3.0309 0.0062
12 2 7 -0.4963 -0.0008
12 2 8 0.7687 -0.0069
12 2 9 -1.4053 -0.0011
12 2 10 0.7722 0.0034
12 2 11 -0.2027 0.0002
12 2 12 1.1239 -0.0031
12 2 13 0.8003 -0.0006
12 2 14 -0.9644 0.0029
12 2 15 0.2389 0.0027
12 2 16 -0.0239 -0.0005
12 2 17 -0.6653 -0.0041
12 2 19 -0.9086 0.0070
12 3 0 0.7072 -0.0235
12 3 1 0.0629 0.0001
12 3 2 -0.2749 0.0062
12 3 3 0.5375 -0.0064
12 3 4 0.3557 -0.0044
12 3 5 1.6487 0.0052
12 3 6 -1.5646 0.0052
12 3 7 1.5996 -0.0035
12 3 8 2.0176 -0.0056
12 3 10 -0.3082 0.0038
12 3 11 -1.3564 -0.0005
12 3 12 -1.2201 -0.0047
12 3 13 -0.1563 -0.0009
12 3 14 -2.4853 0.0023
12 3 15 0.0287 0.0038
12 3 17 -0.6031 -0.0033
12 3 19 0.7523 -0.0016
12 4 0 0.2168 -0.0280
12 4 1 0.3991 0.0082
12 4 2 0.4283 0.0031
12 4 3 -1.4162 -0.0107
12 4 4 -0.8814 -0.0031
12 4 5 0.6932 0.0070
12 4 6 -2.8554 0.0056
12 4 7 -0.0243 -0.0014
12 4 9 0.0802 -0.0013
12 4 10 -0.0530 0.0034
12 4 11 0.0594 0.0007
12 4 12 2.2406 -0.0034
12 4 14 0.1285 0.0038
12 4 15 1.7500 0.0020
12 4 17 1.2000 -0.0021
12 4 19 -0.4210 -0.0001
12 5 1 0.5174 0.0134
12 5 2 1.3203 0.0026
12 5 3 -0.6833 -0.0111
12 5 4 1.6349 -0.0027
12 5 5 3.7784 0.0072
12 5 6 -0.1501 0.0042
12 5 8 -0.9582 -0.0028
12 5 9 0.6303 -0.0000
12 5 10 0.6577 0.0026
12 5 11 -1.2429 -0.0000
12 5 12 -0.3193 -0.0014
12 5 13 -0.1672 -0.0008
12 5 14 -1.4122 0.0038
12 5 15 -1.1572 0.0014
12 5 16 -0.2830 -0.0010
12 5 17 0.1909 -0.0003
12 5 18 -0.7612 -0.0004
12 5 19 1.1836 0.0020
12 6 0 -1.4535 -0.0184
12 6 1 -0.4021 0.0082
12 6 6 -3.6252 0.0036
12 6 7 1.7207 -0.0007
12 6 8 -2.0523 -0.0028
12 6 9 0.2970 0.0009
12 6 10 -0.3635 0.0013
12 6 11 -1.8807 -0.0011
12 6 13 0.7206 -0.0010
12 6 14 -0.9981 0.0026
12 6 15 -0.1637 0.0035
12 6 16 0.9658 -0.0032
12 6 17 0.8034 -0.0020
12 6 18 -1.7611 -0.0024
12 7 0 0.1560 -0.0072
12 7 1 0.3111 0.0025
12 7 2 -0.2250 -0.0007
12 7 3 -3.4149 -0.0037
12 7 4 -1.4077 -0.0031
12 7 5 1.4143 0.0024
12 7 9 1.4294 0.0011
12 7 10 1.9532 0.0001
12 7 11 0.1293 -0.0015
12 7 12 0.2868 -0.0021
12 7 13 1.5783 -0.0013
12 7 14 0.0547 0.0009
12 7 16 0.4324 -0.0001
12 8 1 2.9359 0.0012
12 8 2 3.6187 -0.0003
12 8 3 1.0468 -0.0034
12 8 4 1.4584 -0.0051
12 8 5 1.1120 0.0005
12 8 6 -1.0360 0.0043
12 8 7 1.8805 -0.0004
12 8 8 -2.5887 -0.0007
12 8 9 0.0184 0.0009
12 8 10 -0.4779 -0.0003
12 8 11 -1.1495 -0.0018
12 8 12 -0.6092 -0.0023
12 8 13 -0.2572 0.0007
12 8 14 0.5553 0.0013
12 8 15 -1.2227 0.0009
12 8 16 1.2210 0.0012
12 8 18 -0.8210 0.0040
12 9 0 -2.5913 -0.0066
12 9 1 -0.7903 0.0047
12 9 2 -0.2704 0.0000
12 9 3 -3.4393 -0.0066
12 9 4 1.3989 -0.0028
12 9 5 -1.0654 0.0033
12 9 6 -0.1904 0.0011
12 9 7 0.8802 -0.0007
12 9 8 -1.3416 0.0001
12 9 10 1.2529 0.0015
12 9 11 1.7398 -0.0002
12 9 12 0.2062 -0.0025
12 9 13 -0.6777 0.0003
12 9 15 -1.7835 0.0026
12 9 16 -0.2114 -0.0004
12 9 17 -0.4939 -0.0035
12 9 18 0.5331 0.0026
12 10 0 -2.0704 -0.0019
12 10 2 3.3412 0.0012
12 10 3 -2.7148 -0.0053
12 10 4 2.0783 -0.0018
12 10 5 -0.9961 0.0034
12 10 6 2.4307 0.0010
12 10 9 -0.4162 0.0011
12 10 10 -2.6794 0.0015
12 10 11 -0.6172 -0.0007
12 10 12 -0.8593 -0.0011
12 10 14 1.5347 0.0012
12 10 15 0.4716 0.0008
12 10 17 0.3649 0.0008
12 11 0 -3.1033 0.0026
12 11 1 0.6504 0.0076
12 11 2 1.3958 0.0005
12 11 3 -2.9221 -0.0042
12 11 4 1.8068 -0.0033
12 11 5 -3.2132 0.0032
12 11 6 -0.6944 0.0032
12 11 7 -2.0884 -0.0007
12 11 8 -0.3068 -0.0008
12 11 9 0.6067 0.0021
12 11 10 0.6240 0.0015
12 11 11 2.9410 -0.0019
12 11 13 0.1731 -0.0005
12 11 14 -0.0571 0.0032
12 11 16 0.1647 -0.0017
12 11 17 -1.0719 -0.0000
12 12 0 -4.1077 0.0072
12 12 1 1.2805 0.0065
12 12 2 0.4502 -0.0011
12 12 3 -1.0589 -0.0044
12 12 4 1.9339 -0.0027
12 12 5 -0.6081 0.0010
12 12 6 3.6834 0.0016
12 12 7 0.5548 -0.0012
12 12 8 1.9961 -0.0013
12 12 9 -0.8499 0.0001
12 12 10 -1.2535 0.0011
12 12 12 -2.8571 -0.0026
12 12 13 -0.7880 -0.0038
12 12 14 -1.0021 0.0018
12 12 15 -0.4339 -0.0005
12 12 16 -0.1349 0.0002
12 13 0 -2.2526 0.0054
12 13 2 -0.4210 -0.0007
12 13 3 0.6351 -0.0052
12 13 4 -0.0003 -0.0025
12 13 5 -1.1402 -0.0022
12 13 6 -0.3826 0.0000
12 13 7 -2.4208 -0.0004
12 13 8 0.7081 -0.0017
12 13 10 -0.4786 0.0010
12 13 11 2.6063 -0.0010
12 13 12 0.6961 -0.0028
12 13 13 0.4871 -0.0002
12 13 14 -0.0543 0.0017
12 13 15 0.6747 0.0001
12 14 0 -1.0951 0.0079
12 14 1 0.0626 0.0055
12 14 2 -1.7508 -0.0038
12 14 3 0.9489 -0.0052
12 14 4 -0.9461 0.0004
12 14 5 -0.4923 0.0014
12 14 6 0.2461 -0.0005
12 14 7 -0.7156 -0.0011
12 14 8 2.1358 0.0009
12 14 9 0.5996 0.0016
12 14 10 0.0761 0.0007
12 14 11 1.5988 0.0021
12 14 14 0.4853 0.0013
12 15 1 0.2873 0.0045
12 15 2 -0.3422 0.0008
12 15 3 1.0356 0.0007
12 15 4 0.8779 -0.0002
12 15 5 1.6915 0.0040
12 15 6 2.8113 0.0052
12 15 9 -1.6483 0.0036
12 15 11 0.9574 0.0038
12 15 12 0.0332 -0.0013
12 15 13 0.0337 -0.0036
12 16 0 0.2605 0.0155
12 16 1 0.5191 0.0009
12 16 2 -1.1752 0.0011
12 16 3 1.0136 0.0031
12 16 8 0.8385 0.0022
12 16 9 2.1536 0.0035
12 16 10 0.2247 -0.0038
12 16 11 1.3576 -0.0042
12 17 2 -1.4893 -0.0068
12 17 3 1.3501 -0.0092
12 17 4 -1.1064 -0.0106
12 17 5 2.2632 -0.0117
12 17 6 0.6351 -0.0093
12 17 7 0.3460 -0.0116
12 17 8 -0.2950 -0.0126
12 17 9 -0.7235 -0.0088
13 1 0 -2.6123 0.0257
13 1 1 2.0126 -0.0048
13 1 2 -0.8668 -0.0078
13 1 3 1.8738 -0.0009
13 1 4 -0.8717 0.0010
13 1 5 2.9527 0.0037
13 1 6 0.0610 0.0000
13 1 7 -1.5227 -0.0032
13 1 9 -1.4032 0.0038
13 1 10 -2.5471 0.0019
13 1 11 0.9723 -0.0026
13 1 12 0.5055 -0.0004
13 1 13 0.3193 0.0019
13 2 0 -0.3707 0.0341
13 2 1 1.9060 -0.0049
13 2 2 0.6895 -0.0097
13 2 3 0.6064 -0.0068
13 2 4 -2.6850 0.0014
13 2 5 1.9661 0.0060
13 2 6 0.7458 0.0016
13 2 8 2.6706 -0.0008
13 2 9 3.2018 0.0025
13 2 10 0.1134 0.0007
13 2 11 0.8751 -0.0022
13 2 13 -0.7777 0.0019
13 2 14 -0.9789 -0.0012
13 2 16 0.2782 -0.0019
13 3 7 -2.7178 -0.0019
13 3 8 -1.4169 0.0025
13 3 9 -0.0768 0.0022
13 3 10 -1.6411 0.0002
13 3 11 0.6216 -0.0019
13 3 12 0.2001 -0.0018
13 3 13 1.9717 0.0018
13 3 14 0.9428 -0.0010
13 3 15 0.5450 -0.0032
13 3 16 0.0855 0.0016
13 3 17 0.2715 0.0077
13 3 18 -0.3760 0.0046
13 4 0 1.2336 0.0206
13 4 1 -0.6730 0.0096
13 4 2 1.2001 -0.0093
13 4 3 -0.0007 -0.0055
13 4 4 -2.3228 0.0046
13 4 5 1.1475 0.0014
13 4 6 1.0540 -0.0034
13 4 7 0.2340 -0.0007
13 4 8 0.3440 0.0013
13 4 9 0.9578 0.0003
13 4 10 0.5722 -0.0011
13 4 12 -1.0881 -0.0004
13 4 13 -0.1901 0.0004
13 4 14 -0.8898 0.0003
13 4 15 -1.8821 -0.0023
13 4 16 -0.2044 0.0028
13 4 17 0.2726 0.0043
13 4 18 -0.6904 0.0073
13 5 0 0.3830 0.0302
13 5 1 -1.1501 0.0063
13 5 2 1.2087 -0.0099
13 5 3 0.4026 -0.0034
13 5 4 -0.4533 0.0035
13 5 5 0.3310 0.0007
13 5 6 0.1343 -0.0022
13 5 7 -0.4437 0.0012
13 5 8 -0.2497 0.0006
13 5 9 -0.5924 0.0000
13 5 10 -0.7277 -0.0027
13 5 11 -0.6735 -0.0032
13 5 12 -1.3856 0.0006
13 5 13 1.4611 0.0009
13 5 15 0.0306 -0.0001
13 5 16 0.5815 -0.0011
13 5 17 0.2510 0.0008
13 6 0 1.0689 0.0356
13 6 1 -1.3042 -0.0034
13 6 2 1.0845 -0.0103
13 6 3 -0.9443 -0.0008
13 6 4 -0.7123 0.0025
13 6 5 -0.4434 -0.0005
13 6 6 -0.1560 -0.0006
13 6 7 -0.2930 0.0009
13 6 8 0.2074 0.0025
13 6 9 1.0722 0.0021
13 6 11 1.0563 0.0001
13 6 12 -1.1790 0.0019
13 6 13 1.4489 -0.0009
13 6 14 -0.8876 -0.0030
13 6 15 -1.1399 -0.0005
13 6 16 0.2778 0.0001
13 6 17 0.4267 0.0019
13 7 0 -0.2029 0.0376
13 7 1 -1.8848 -0.0034
13 7 2 1.5693 -0.0094
13 7 3 0.7700 0.0012
13 7 4 1.3570 0.0021
13 7 5 1.1846 -0.0036
13 7 6 1.0547 -0.0020
13 7 7 0.8599 0.0015
13 7 8 -0.5586 0.0047
13 7 10 -0.4527 -0.0002
13 7 11 -0.4151 0.0018
13 7 12 -1.2312 0.0018
13 7 14 1.1151 -0.0015
13 7 15 -0.5019 -0.0031
13 7 17 -0.1866 0.0076
13 8 0 0.9785 0.0416
13 8 3 -1.8063 0.0005
13 8 4 -0.7304 0.0047
13 8 5 -1.2784 -0.0016
13 8 8 0.1113 0.0043
13 8 9 0.0950 0.0002
13 8 10 1.1191 -0.0024
13 8 11 1.3408 -0.0003
13 8 12 0.0122 0.0001
13 8 13 0.8885 -0.0004
13 8 14 0.7280 -0.0007
13 8 15 -0.9006 -0.0012
13 8 16 0.3186 0.0004
13 8 17 0.7655 0.0062
13 9 0 -0.1881 0.0416
13 9 1 -2.7710 -0.0043
13 9 2 1.8049 -0.0090
13 9 4 -0.2908 0.0046
13 9 5 0.7223 -0.0000
13 9 6 0.2895 -0.0051
13 9 7 1.7615 -0.0007
13 9 8 0.7626 0.0019
13 9 9 -0.8803 -0.0016
13 9 10 -1.0083 -0.0037
13 9 11 -0.5622 -0.0015
13 9 13 -0.9844 -0.0001
13 9 14 -0.6392 -0.0027
13 9 16 -1.1536 -0.0001
13 10 0 -1.6817 0.0517
13 10 1 -1.2312 -0.0059
13 10 2 2.8083 -0.0097
13 10 3 0.6778 0.0013
13 10 4 1.0489 0.0043
13 10 5 1.0040 -0.0002
13 10 6 -1.7940 -0.0041
13 10 7 0.5221 -0.0007
13 10 8 -0.0266 0.0017
13 10 9 -0.7751 -0.0005
13 10 10 0.1267 -0.0015
13 10 11 1.5117 0.0007
13 10 12 -0.4310 0.0023
13 10 13 1.3528 -0.0004
13 10 15 0.6514 -0.0008
13 10 16 -0.0816 0.0035
13 11 1 -0.0700 -0.0078
13 11 2 0.9980 -0.0072
13 11 3 -0.6991 0.0030
13 11 4 -0.0247 0.0042
13 11 5 1.0372 -0.0021
13 11 6 -1.4348 -0.0039
13 11 7 0.1253 0.0004
13 11 8 0.5304 0.0046
13 11 10 0.0790 0.0010
13 11 11 1.7910 -0.0002
13 11 12 0.3658 0.0021
13 11 13 0.7000 0.0002
13 11 14 -0.0781 -0.0021
13 11 15 -0.6867 0.0027
13 12 0 0.8038 0.0300
13 12 1 -0.4151 -0.0012
13 12 2 0.4192 -0.0081
13 12 3 -1.8082 -0.0016
13 12 7 0.9905 0.0027
13 12 8 1.4001 0.0034
13 12 9 -0.7116 0.0009
13 12 10 -1.0808 -0.0003
13 12 11 -0.3353 0.0015
13 12 13 -1.2627 -0.0007
13 12 14 0.6958 -0.0117
13 13 0 -0.0281 0.0167
13 13 1 -2.2652 0.0022
13 13 2 1.7349 -0.0055
13 13 3 0.3006 0.0008
13 13 4 1.9761 0.0025
13 13 5 1.9337 -0.0018
13 13 6 0.0560 -0.0027
13 13 7 -1.7027 0.0009
13 13 8 0.0032 -0.0001
13 13 9 -0.6563 -0.0010
13 13 10 -1.2883 -0.0022
13 13 12 1.4364 -0.0009
13 13 13 0.0520 0.0013
13 14 0 1.6247 0.0112
13 14 1 -0.6205 -0.0009
13 14 4 -1.3372 0.0009
13 14 5 -1.2485 -0.0046
13 14 6 0.2344 -0.0050
13 14 7 -0.2490 -0.0025
13 14 9 1.8300 -0.0010
13 14 10 -0.5834 -0.0030
13 14 11 0.4817 -0.0028
13 14 12 -0.3593 0.0025
13 15 1 -0.2943 -0.0055
13 15 2 0.6231 -0.0010
13 15 3 0.1344 0.0034
13 15 4 0.2900 0.0025
13 15 5 1.1994 -0.0017
13 15 6 0.2179 -0.0018
13 15 7 -1.6948 -0.0009
13 15 8 -0.3778 -0.0009
13 15 9 0.2530 -0.0024
13 15 10 -1.3970 0.0041
14 2 6 -1.2947 0.0005
14 2 7 -2.4644 -0.0000
14 2 8 -2.6456 0.0015
14 3 0 0.5255 0.0050
14 3 1 -1.8380 0.0092
14 3 2 -2.0176 -0.0002
14 3 3 0.0311 -0.0058
14 3 4 -0.5159 0.0001
14 3 5 -0.3105 -0.0006
14 3 6 2.6348 0.0004
14 3 7 -0.1739 0.0026
14 3 8 0.6367 0.0028
14 3 10 -0.7987 -0.0011
14 3 11 -0.6966 0.0011
14 3 12 -1.9487 0.0021
14 3 14 -0.8947 -0.0051
14 4 0 0.2933 0.0005
14 4 1 0.2794 0.0076
14 4 2 -0.8012 0.0019
14 4 3 2.4401 -0.0020
14 4 4 -0.4263 -0.0016
14 4 5 -2.5196 -0.0027
14 4 6 1.2713 0.0005
14 4 7 -0.3003 0.0022
14 4 9 0.8997 0.0002
14 4 10 1.5571 0.0008
14 4 11 1.8567 0.0008
14 4 12 0.3060 0.0035
14 4 13 1.5001 0.0002
14 4 14 0.2677 -0.0023
14 4 15 1.2756 -0.0013
14 4 16 0.0368 0.0035
14 5 2 -1.8291 0.0028
14 5 3 1.3553 0.0005
14 5 4 1.0615 -0.0039
14 5 5 -0.6695 -0.0027
14 5 6 1.3940 0.0017
14 5 8 -1.2077 -0.0018
14 5 9 -2.7075 -0.0003
14 5 10 -0.9725 -0.0006
14 5 11 0.3967 -0.0001
14 5 13 0.4019 -0.0003
14 5 14 -1.4727 -0.0018
14 5 16 -1.2086 0.0019
14 6 0 1.9555 0.0008
14 6 1 0.3334 0.0050
14 6 2 -0.5026 0.0027
14 6 6 0.7243 0.0010
14 6 7 0.4583 0.0009
14 6 8 2.3099 -0.0006
14 6 9 0.1196 -0.0006
14 6 10 0.4445 -0.0012
14 6 11 0.6078 0.0015
14 6 12 -0.1592 0.0010
14 6 13 -0.2526 -0.0016
14 6 14 -0.1652 -0.0011
14 6 15 1.1331 -0.0011
14 6 16 -0.4463 0.0037
14 7 0 0.8635 -0.0025
14 7 1 -0.4368 0.0029
14 7 2 -0.7967 0.0015
14 7 3 -0.0907 0.0026
14 7 4 0.1718 -0.0013
14 7 5 -0.5496 -0.0007
14 7 6 -0.4063 0.0006
14 7 7 -0.7515 -0.0003
14 7 8 0.5411 -0.0006
14 7 9 -1.4864 -0.0019
14 7 10 -1.1144 -0.0006
14 7 12 -0.1052 0.0010
14 7 13 -0.6246 -0.0011
14 7 15 0.6248 -0.0016
14 8 0 -0.1310 0.0014
14 8 1 -1.1537 -0.0012
14 8 2 0.4712 0.0046
14 8 3 0.4054 0.0035
14 8 4 0.5551 -0.0009
14 8 5 0.7818 -0.0004
14 8 6 -0.3093 0.0008
14 8 7 -0.0576 0.0015
14 8 8 1.1592 0.0009
14 8 9 0.0454 -0.0014
14 8 11 1.2641 0.0007
14 8 12 0.2845 -0.0014
14 8 13 -0.1097 -0.0009
14 8 14 0.0441 -0.0014
14 8 15 0.2383 0.0014
14 9 0 1.6806 0.0054
14 9 2 0.0326 0.0056
14 9 3 -0.1644 0.0009
14 9 4 -1.0977 -0.0034
14 9 5 0.4270 -0.0022
14 9 6 -1.3567 0.0009
14 9 7 0.5997 0.0025
14 9 9 -0.9482 -0.0009
14 9 10 -0.5449 0.0012
14 9 11 0.5576 0.0019
14 9 12 0.0877 0.0002
14 9 13 -0.2940 -0.0004
14 9 14 0.0592 -0.0008
14 10 0 -0.9293 -0.0049
14 10 1 -0.8061 -0.0017
14 10 2 -1.1082 0.0048
14 10 3 0.3979 -0.0009
14 10 4 0.4403 -0.0032
14 10 5 2.2432 -0.0029
14 10 9 -0.4433 -0.0009
14 10 10 -0.2657 0.0017
14 10 11 0.0562 0.0022
14 10 13 -1.4166 0.0016
14 10 14 0.7534 0.0018
14 11 2 1.7171 0.0091
14 11 3 -0.4226 0.0020
14 11 4 -1.4186 -0.0031
14 11 5 -1.1145 -0.0024
14 11 6 -1.2142 0.0014
14 11 7 -0.2496 0.0007
14 11 8 0.5702 -0.0046
14 11 9 -0.4987 -0.0017
14 11 11 -0.3193 0.0004
14 11 12 1.2762 -0.0016
14 11 13 -0.7808 -0.0012
14 12 0 0.6666 -0.0282
14 12 1 -1.3298 0.0041
14 12 3 -1.0125 0.0052
14 12 4 1.1851 -0.0003
14 12 5 1.6337 -0.0002
14 12 6 0.2485 0.0008
14 12 7 -0.0871 0.0014
14 12 9 1.0913 0.0008
14 12 10 0.1844 -0.0012
14 12 11 0.7193 -0.0008
14 12 12 0.7388 -0.0017
14 13 0 -0.3543 -0.0129
14 13 1 -0.4031 0.0013
14 13 2 1.5495 0.0109
14 13 3 -0.4284 0.0020
14 13 4 0.0004 -0.0044
14 13 5 0.5422 0.0004
14 13 6 -0.3944 0.0049
14 13 7 -0.9052 0.0007
14 13 8 -0.3435 -0.0023
14 13 9 0.0412 -0.0022
14 13 10 -1.6632 0.0014
14 14 3 -1.4822 -0.0073
14 14 4 -0.9383 -0.0020
14 14 5 0.0810 0.0015
14 14 6 -0.7731 0.0004
14 14 7 -0.2917 -0.0034
15 5 1 1.7593 -0.0028
15 5 2 -1.2028 -0.0014
15 5 3 -0.1978 0.0070
15 5 4 0.3559 0.0033
15 5 5 -1.2902 -0.0032
15 5 6 -0.0217 -0.0015
15 5 7 0.7991 0.0015
15 5 8 0.6373 0.0018
15 5 10 -0.1114 0.0002
15 5 11 -0.2811 0.0016
15 5 12 1.0909 -0.0038
15 5 14 -0.1978 0.0148
15 6 1 1.1924 -0.0070
15 6 2 -1.3989 -0.0011
15 6 3 0.3568 0.0064
15 6 4 1.0210 0.0018
15 6 5 0.3865 -0.0048
15 6 6 -0.6314 -0.0036
15 6 7 -0.2522 -0.0012
15 6 9 0.4889 -0.0007
15 6 10 0.4515 -0.0017
15 6 11 -0.9060 0.0008
15 6 12 0.2442 -0.0022
15 6 13 -0.2190 0.0003
15 6 14 -0.3416 0.0108
15 7 0 0.5686 0.0126
15 7 1 0.3953 -0.0157
15 7 2 -0.6847 -0.0031
15 7 7 0.8406 -0.0003
15 7 8 0.0627 0.0008
15 7 9 -0.4520 -0.0015
15 7 10 0.9422 -0.0005
15 7 11 0.7173 -0.0002
15 7 12 0.8488 0.0000
15 7 13 1.7262 0.0016
15 7 14 -0.4312 0.0058
15 8 0 1.2445 0.0129
15 8 1 0.1792 -0.0128
15 8 2 -0.3159 -0.0002
15 8 3 -0.8562 0.0051
15 8 4 -0.1993 -0.0009
15 8 5 -0.4501 -0.0014
15 8 6 -1.4115 -0.0004
15 8 7 -1.1323 0.0033
15 8 8 -0.5129 0.0030
15 8 9 -0.4280 0.0004
15 8 10 0.2302 -0.0003
15 8 12 -1.6813 0.0019
15 8 13 0.5044 0.0018
15 9 1 -0.1477 -0.0081
15 9 2 0.2581 0.0051
15 9 3 -0.2808 0.0102
15 9 4 -0.0315 0.0025
15 9 5 0.2480 -0.0025
15 9 6 0.7965 -0.0023
15 9 7 0.2309 0.0021
15 9 8 0.1521 0.0036
15 9 10 0.0359 -0.0016
15 9 11 -0.8278 -0.0015
15 9 12 0.4180 0.0005
15 10 0 0.7170 -0.0120
15 10 1 0.7075 -0.0020
15 10 2 0.5729 0.0014
15 10 8 0.2021 -0.0026
15 10 9 1.2195 -0.0042
15 10 10 1.5459 -0.0037
15 10 11 -0.4551 -0.0028
15 11 1 -0.7866 -0.0041
15 11 2 -0.6006 -0.0046
15 11 3 0.1730 -0.0014
15 11 4 -1.0206 0.0008
15 11 5 -0.5948 -0.0033
15 11 6 -0.4544 -0.0025
15 11 7 -1.1637 0.0000
15 11 8 -0.3355 -0.0011
15 11 9 -0.0788 -0.0058
15 11 10 -0.4547 -0.0021
15 12 5 1.1102 -0.0046
15 12 6 0.5287 -0.0044
15 12 7 -0.3517 -0.0001
16 7 8 -0.9481 -0.0021
16 7 9 0.4703 -0.0027
16 7 10 -0.6164 0.0030
16 7 11 -0.7971 -0.0008
16 8 0 -1.0275 -0.0170
16 8 1 0.8235 -0.0118
16 8 2 0.1584 0.0063
16 8 3 -1.3569 0.0001
16 8 4 0.6209 -0.0051
16 8 5 -0.1748 -0.0010
16 8 6 0.0006 -0.0008
16 8 7 -0.2313 -0.0046
16 8 8 -0.8246 -0.0071
16 8 9 1.1238 -0.0039
16 8 10 0.4882 0.0024
16 9 2 -0.2121 0.0015
16 9 3 -1.0816 -0.0057
16 9 4 0.3468 -0.0008
16 9 5 -0.4905 0.0018
16 9 6 0.5996 0.0017
16 9 7 0.5279 -0.0022
16 9 8 0.3444 -0.0018
0 0 0 0.0 0.0
;

_iucr_refine_instructions_details 
;
TITL sion_t100_a.res in P-1
    sion_t100.res
    created by SHELXL-2018/3 at 17:45:32 on 13-Feb-2019
REM Old TITL SION_T100 in P-1
REM SHELXT solution in P-1
REM R1 0.304, Rweak 0.018, Alpha 0.057, Orientation as input
REM Formula found by SHELXT: C107 N4 O29
CELL 0.7142 11.2723 14.4121 15.9112 81.41 77.802 77.284
ZERR 1 0.0004 0.0005 0.0005 0.003 0.003 0.003
LATT 1
SFAC C H Mg O N
UNIT 106 96 3 26 6
EQIV $1 2-X,1-Y,1-Z
EQIV $2 1-X,1-Y,1-Z
FLAT C51 C52 C53 C54 C55 C56
FLAT C31 C32 C33 C34 C35 C36

L.S. 20
PLAN  20
SIZE 0.08 0.11 0.18
TEMP -173.15
MPLA C1 > C16
MPLA C21 > C26
MPLA C1 > C16
MPLA C31 C32 C33 C34 C35 C36
MPLA C1 > C16
MPLA C41 > C46
MPLA C1 > C16
MPLA C51 C52 C53 C54 C55 C56
MPLA C1 > C16
MPLA C20 > C26
MPLA C40 > C46
MPLA C31 C32 C33 C34 C35 C36
MPLA C51 C52 C53 C54 C55 C56
RTAB d1 C26 C45_$2
RTAB d2 C33 C56_$2
RTAB d3 C25 C6_$2
RTAB d4 C55 C2_$2
RTAB d5 C42 C23_$1
RTAB d6 C52 C35_$1
RTAB d7 C43 C9_$1
RTAB d8 C53 C5_$1
BOND $H
list 4
MORE -1
CONF
ABIN
fmap 2
acta
OMIT -2 0 2
OMIT -2 -4 2
OMIT 7 4 6
OMIT -1 2 6
OMIT 3 4 4
OMIT -2 -2 3
OMIT 0 0 2
OMIT 1 -4 2
OMIT 1 1 2
OMIT -2 0 4
OMIT -2 -5 3
REM <olex2.extras>
REM <HklSrc "%.\\SION_T100.hkl">
REM </olex2.extras>

WGHT    0.112400    2.779200
FVAR       0.43563
C1    1    0.478618    0.682510    0.482911    11.00000    0.01723    0.01980 =
         0.01629    0.00226   -0.00120   -0.00126
C2    1    0.424627    0.720379    0.560839    11.00000    0.02097    0.02819 =
         0.01717   -0.00007   -0.00028   -0.00377
AFIX  43
H2    2    0.358372    0.774129    0.561401    11.00000   -1.20000
AFIX   0
C3    1    0.464898    0.681783    0.637883    11.00000    0.01811    0.02012 =
         0.01554    0.00157   -0.00102    0.00080
C4    1    0.606831    0.559623    0.716079    11.00000    0.02885    0.03168 =
         0.01382    0.00234   -0.00352   -0.00260
AFIX  43
H4    2    0.566525    0.583269    0.769588    11.00000   -1.20000
AFIX   0
C5    1    0.704337    0.488201    0.715144    11.00000    0.02230    0.03005 =
         0.01365    0.00112   -0.00318    0.00138
AFIX  43
H5    2    0.731702    0.462519    0.767878    11.00000   -1.20000
AFIX   0
C6    1    0.879158    0.380377    0.632605    11.00000    0.02520    0.03037 =
         0.01465    0.00263   -0.00140   -0.01025
C7    1    0.940110    0.348551    0.553376    11.00000    0.02033    0.02593 =
         0.01929   -0.00162   -0.00278   -0.00178
AFIX  43
H7    2    1.016444    0.304164    0.551191    11.00000   -1.20000
AFIX   0
C8    1    0.893928    0.379020    0.477233    11.00000    0.02221    0.02519 =
         0.01640    0.00075   -0.00115   -0.00802
C9    1    0.729419    0.482180    0.404136    11.00000    0.02150    0.02324 =
         0.01525   -0.00173   -0.00064   -0.00194
AFIX  43
H9    2    0.764238    0.453470    0.352170    11.00000   -1.20000
AFIX   0
C10   1    0.630621    0.554192    0.405044    11.00000    0.02195    0.02657 =
         0.01298    0.00056   -0.00124   -0.00502
AFIX  43
H10   2    0.597129    0.574544    0.353828    11.00000   -1.20000
AFIX   0
C11   1    0.573546    0.601824    0.482086    11.00000    0.01611    0.01993 =
         0.01329    0.00078    0.00115   -0.00123
C12   1    0.560161    0.602426    0.638641    11.00000    0.02152    0.02866 =
         0.01397    0.00290   -0.00153   -0.00617
C13   1    0.769808    0.448573    0.636221    11.00000    0.01760    0.02214 =
         0.01664    0.00207   -0.00285   -0.00167
C14   1    0.783591    0.447569    0.479238    11.00000    0.01896    0.01910 =
         0.01391    0.00053    0.00028   -0.00532
C15   1    0.618565    0.561241    0.560154    11.00000    0.01835    0.02162 =
         0.01464    0.00046    0.00110   -0.00488
C16   1    0.721978    0.485431    0.558851    11.00000    0.02024    0.02700 =
         0.01261    0.00041    0.00069   -0.00767
C20   1    0.362940    0.915001    0.168793    11.00000    0.01975    0.02791 =
         0.01429    0.00231   -0.00163   -0.00397
C21   1    0.388983    0.849575    0.249877    11.00000    0.02117    0.02889 =
         0.01270    0.00234   -0.00136   -0.00627
C22   1    0.511187    0.819257    0.260769    11.00000    0.01654    0.03664 =
         0.01744    0.00435    0.00343   -0.00023
AFIX  43
H22   2    0.575938    0.836873    0.216607    11.00000   -1.20000
AFIX   0
C23   1    0.539348    0.763746    0.335216    11.00000    0.01657    0.03150 =
         0.01812    0.00576    0.00091   -0.00130
AFIX  43
H23   2    0.623254    0.742825    0.341699    11.00000   -1.20000
AFIX   0
C24   1    0.444134    0.738079    0.401498    11.00000    0.01952    0.02082 =
         0.01428    0.00018   -0.00040   -0.00279
C25   1    0.322338    0.768633    0.390313    11.00000    0.02354    0.03452 =
         0.01555    0.00405    0.00050   -0.01048
AFIX  43
H25   2    0.257091    0.751482    0.434287    11.00000   -1.20000
AFIX   0
C26   1    0.295475    0.824319    0.314884    11.00000    0.01722    0.02721 =
         0.02050    0.00410   -0.00259   -0.00462
AFIX  43
H26   2    0.211745    0.845257    0.307977    11.00000   -1.20000
AFIX   0
C30   1    0.320506    0.900476    0.934781    11.00000    0.01710    0.02255 =
         0.01576   -0.00054   -0.00046   -0.00326
C31   1    0.348621    0.843802    0.857865    11.00000    0.01816    0.02532 =
         0.01710   -0.00254    0.00037   -0.00074
C32   1    0.260638    0.809603    0.827980    11.00000    0.01670    0.03315 =
         0.02960   -0.01551    0.00711   -0.00432
AFIX  43
H32   2    0.176125    0.822656    0.855307    11.00000   -1.20000
AFIX   0
C33   1    0.298042    0.755402    0.756775    11.00000    0.02345    0.03667 =
         0.02770   -0.01244    0.00466   -0.00764
AFIX  43
H33   2    0.237677    0.731784    0.736988    11.00000   -1.20000
AFIX   0
C34   1    0.419992    0.735632    0.714922    11.00000    0.01971    0.02029 =
         0.01757   -0.00227    0.00023    0.00311
C35   1    0.505953    0.770639    0.745871    11.00000    0.01716    0.07459 =
         0.03575   -0.02855    0.00560   -0.00556
AFIX  43
H35   2    0.590613    0.757334    0.718913    11.00000   -1.20000
AFIX   0
C36   1    0.470173    0.825298    0.816211    11.00000    0.01954    0.05988 =
         0.04128   -0.02871    0.00184   -0.00644
AFIX  43
H36   2    0.530416    0.849788    0.835290    11.00000   -1.20000
AFIX   0
C40   1    1.133423    0.200374    0.912197    11.00000    0.01603    0.01852 =
         0.01516    0.00146   -0.00204    0.00059
C41   1    1.060885    0.252711    0.844969    11.00000    0.01939    0.02497 =
         0.01671    0.00221   -0.00292   -0.00456
C42   1    1.120978    0.304035    0.773268    11.00000    0.01468    0.02146 =
         0.02547    0.00319   -0.00411   -0.00047
AFIX  43
H42   2    1.203854    0.310142    0.770948    11.00000   -1.20000
AFIX   0
C43   1    1.061087    0.346170    0.705445    11.00000    0.02504    0.03461 =
         0.01888    0.00258   -0.00092   -0.01190
AFIX  43
H43   2    1.104028    0.379085    0.656229    11.00000   -1.20000
AFIX   0
C44   1    0.937771    0.340518    0.709029    11.00000    0.01628    0.02050 =
         0.01717    0.00142   -0.00170    0.00043
C45   1    0.876423    0.292201    0.782568    11.00000    0.02058    0.03029 =
         0.01776    0.00068   -0.00165   -0.00793
AFIX  43
H45   2    0.791515    0.290482    0.787124    11.00000   -1.20000
AFIX   0
C46   1    0.938150    0.246552    0.849240    11.00000    0.01850    0.02636 =
         0.01701    0.00323   -0.00079   -0.00393
AFIX  43
H46   2    0.896572    0.211332    0.897465    11.00000   -1.20000
AFIX   0
C50   1    1.158001    0.187064    0.177492    11.00000    0.01713    0.03039 =
         0.02080   -0.00511    0.00237   -0.00467
C51   1    1.089134    0.239086    0.254033    11.00000    0.01786    0.03309 =
         0.01783   -0.00493    0.00129   -0.00641
C52   1    1.122370    0.319569    0.272583    11.00000    0.04541    0.06308 =
         0.03701   -0.02266    0.02150   -0.03643
AFIX  43
H52   2    1.189411    0.343687    0.235792    11.00000   -1.20000
AFIX   0
C53   1    1.059139    0.365264    0.344028    11.00000    0.04973    0.05431 =
         0.03640   -0.02225    0.02123   -0.03540
AFIX  43
H53   2    1.084345    0.419788    0.356181    11.00000   -1.20000
AFIX   0
C54   1    0.960005    0.333140    0.398076    11.00000    0.01860    0.03058 =
         0.01490   -0.00002   -0.00111   -0.00398
C55   1    0.927975    0.252581    0.380022    11.00000    0.03337    0.05166 =
         0.04073   -0.02206    0.01904   -0.02315
AFIX  43
H55   2    0.861215    0.228375    0.417097    11.00000   -1.20000
AFIX   0
C56   1    0.991581    0.205758    0.308367    11.00000    0.03337    0.04611 =
         0.03613   -0.02099    0.01571   -0.02251
AFIX  43
H56   2    0.967450    0.150438    0.296930    11.00000   -1.20000
AFIX   0
MG1   3    0.500000    1.000000    0.000000    10.50000    0.01071    0.02208 =
         0.01241    0.00018    0.00153   -0.00092
MG2   3    1.172464    0.031915    0.063428    11.00000    0.01335    0.02253 =
         0.01266    0.00024    0.00017   -0.00370
O1    4    0.668239    0.904389   -0.020389    11.00000    0.01169    0.02280 =
         0.01667    0.00108    0.00011   -0.00079
O2    4    1.003171   -0.008392    0.098554    11.00000    0.01599    0.02491 =
         0.01554   -0.00201    0.00168   -0.00474
AFIX   7
H2A   2    0.983321   -0.023224    0.155248    11.00000   -1.50000
H2B   2    1.001543   -0.059363    0.073709    11.00000   -1.50000
AFIX   0
O21   4    0.456336    0.944443    0.123213    11.00000    0.02039    0.04135 =
         0.01723    0.00879   -0.00074   -0.00871
O22   4    0.255204    0.933586    0.153529    11.00000    0.01843    0.03184 =
         0.01517    0.00230   -0.00075   -0.00543
O31   4    0.211184    0.935932    0.966208    11.00000    0.01734    0.02713 =
         0.01699   -0.00378    0.00179   -0.00324
O32   4    0.412604    0.908712    0.962519    11.00000    0.01880    0.03715 =
         0.02670   -0.00868   -0.00117   -0.00534
O41   4    1.237036    0.220856    0.907917    11.00000    0.02154    0.03699 =
         0.02934    0.01554   -0.00823   -0.01124
O42   4    1.088461    0.137410    0.967138    11.00000    0.01892    0.02537 =
         0.01737    0.00171   -0.00068   -0.00627
O51   4    1.263157    0.204902    0.143738    11.00000    0.02120    0.05985 =
         0.03955   -0.02730    0.01130   -0.01761
O52   4    1.107057    0.128640    0.153786    11.00000    0.01751    0.02547 =
         0.01906   -0.00766    0.00353   -0.00208
HKLF 4


REM  sion_t100_a.res in P-1
REM wR2 = 0.2105, GooF = S = 1.086, Restrained GooF = 1.086 for all data
REM R1 = 0.0701 for 8956 Fo > 4sig(Fo) and 0.0726 for all 9526 data
REM 503 parameters refined using 6 restraints

END  
     
WGHT      0.1122      2.7013 

REM Highest difference peak  0.499,  deepest hole -0.483,  1-sigma level  0.088
Q1    1   0.5225  0.7841  0.2989  11.00000  0.05    0.50
Q2    1   0.6963  0.8557  0.0171  11.00000  0.05    0.49
Q3    1   0.4427  0.9006  0.0979  11.00000  0.05    0.44
Q4    1   0.9199  0.2570  0.8102  11.00000  0.05    0.42
Q5    1   0.6757  0.8747 -0.0676  11.00000  0.05    0.41
Q6    1   0.4063  0.9486  0.9182  11.00000  0.05    0.40
Q7    1   0.6002  0.6063  0.3713  11.00000  0.05    0.39
Q8    1   0.3772  0.8740  0.2114  11.00000  0.05    0.39
Q9    1   0.8195 -0.0285  0.3222  11.00000  0.05    0.38
Q10   1   0.3025  0.8179  0.3598  11.00000  0.05    0.38
Q11   1   1.0995  0.2453  0.8819  11.00000  0.05    0.37
Q12   1   0.2173  0.9717  0.1076  11.00000  0.05    0.36
Q13   1   0.7610  0.4628  0.4433  11.00000  0.05    0.36
Q14   1   0.3657  0.8964  0.2185  11.00000  0.05    0.34
Q15   1   0.6287  0.7042  0.2742  11.00000  0.05    0.34
Q16   1   0.9172  0.3448  0.6719  11.00000  0.05    0.33
Q17   1   0.8054  0.0732  0.4268  11.00000  0.05    0.33
Q18   1   0.8594  0.3632  0.7806  11.00000  0.05    0.33
Q19   1   0.3455  0.8645  0.9009  11.00000  0.05    0.31
Q20   1   0.8892  0.0329  0.1724  11.00000  0.05    0.30

  REM The information below was added by Olex2.
  REM
  REM R1 = 0.0701 for 8956 Fo > 4sig(Fo) and 0.0726 for all 18490 data
  REM n/a parameters refined using n/a restraints
  REM Highest difference peak 0.50, deepest hole -0.48
  REM Mean Shift 0, Max Shift 0.001.

  REM +++ Tabular Listing of Refinement Information +++
  REM R1_all = 0.0726
  REM R1_gt = 0.0701
  REM wR_ref = 0.2105
  REM GOOF = 1.086
  REM Shift_max = 0.001
  REM Shift_mean = 0
  REM Reflections_all = 18490
  REM Reflections_gt = 8956
  REM Parameters = n/a
  REM Hole = -0.48
  REM Peak = 0.50
  REM Flack = n/a

  
;
_olex2_submission_special_instructions 'No special instructions were received'
_oxdiff_exptl_absorpt_empirical_details 
;
Empirical correction (ABSPACK) includes:
- Absorption correction using spherical harmonics
- Frame scaling
;
_oxdiff_exptl_absorpt_empirical_full_max 1.095
_oxdiff_exptl_absorpt_empirical_full_min 0.905

# start Validation Reply Form
_vrf_PLAT029_SION7_T100          
;
PROBLEM: _diffrn_measured_fraction_theta_full value Low .      0.751 Why?  
RESPONSE: The measurement was performed upon a spindle rotation.
Therefore, only a part of the reciprocal space could be probed.
;
# end Validation Reply Form
####################################################################### 
# 
# This file contains crystal structure data downloaded from the 
# Cambridge Structural Database (CSD) hosted by the Cambridge 
# Crystallographic Data Centre (CCDC).
# 
# Full information about CCDC data access policies and citation 
# guidelines are available at http://www.ccdc.cam.ac.uk/access/V1 
# 
# Audit and citation data items may have been added by the CCDC. 
# Please retain this information to preserve the provenance of 
# this file and to allow appropriate attribution of the data. 
# 
#######################################################################

data_SION7_T350
_database_code_depnum_ccdc_archive 'CCDC 1897076'
loop_
_audit_author_name
_audit_author_address
'Andrzej Gladysiak'
;Ecole polytechnique federale de Lausanne
Switzerland
;
_audit_update_record             
;
2019-02-13 deposited with the CCDC.	2019-05-14 downloaded from the CCDC.
;
_audit_creation_date             2019-02-13
_audit_creation_method           
;
Olex2 1.2
(compiled 2018.05.29 svn.r3508 for OlexSys, GUI svn.r5506)
;
_shelx_SHELXL_version_number     2018/3
_chemical_name_common            ?
_chemical_name_systematic        ?
_chemical_formula_moiety         'C88 H48 Mg3 O20'
_chemical_formula_sum            'C96.38 H67.56 Mg3 N2.79 O22.79'
_chemical_formula_weight         1702.28
_chemical_melting_point          ?
loop_
_atom_type_symbol
_atom_type_description
_atom_type_scat_dispersion_real
_atom_type_scat_dispersion_imag
_atom_type_scat_source
C C 0.0033 0.0016 'International Tables Vol C Tables 4.2.6.8 and 6.1.1.4'
H H 0.0000 0.0000 'International Tables Vol C Tables 4.2.6.8 and 6.1.1.4'
Mg Mg 0.0486 0.0363 'International Tables Vol C Tables 4.2.6.8 and 6.1.1.4'
N N 0.0061 0.0033 'International Tables Vol C Tables 4.2.6.8 and 6.1.1.4'
O O 0.0106 0.0060 'International Tables Vol C Tables 4.2.6.8 and 6.1.1.4'

_shelx_space_group_comment       
;
The symmetry employed for this shelxl refinement is uniquely defined
by the following loop, which should always be used as a source of
symmetry information in preference to the above space-group names.
They are only intended as comments.
;
_space_group_crystal_system      triclinic
_space_group_IT_number           2
_space_group_name_H-M_alt        'P -1'
_space_group_name_Hall           '-P 1'
loop_
_space_group_symop_operation_xyz
'x, y, z'
'-x, -y, -z'

_cell_length_a                   11.4034(5)
_cell_length_b                   14.6274(5)
_cell_length_c                   16.1091(7)
_cell_angle_alpha                80.439(3)
_cell_angle_beta                 77.037(4)
_cell_angle_gamma                75.856(3)
_cell_volume                     2521.50(19)
_cell_formula_units_Z            1
_cell_measurement_reflns_used    4518
_cell_measurement_temperature    350
_cell_measurement_theta_max      30.9120
_cell_measurement_theta_min      1.8560
_shelx_estimated_absorpt_T_max   0.992
_shelx_estimated_absorpt_T_min   0.983
_exptl_absorpt_coefficient_mu    0.097
_exptl_absorpt_correction_T_max  1.00000
_exptl_absorpt_correction_T_min  0.72388
_exptl_absorpt_correction_type   multi-scan
_exptl_absorpt_process_details   
;
CrysAlisPro 1.171.38.43 (Rigaku Oxford Diffraction, 2015)
Empirical absorption correction using spherical harmonics,
 implemented in SCALE3 ABSPACK scaling algorithm.
;
_exptl_absorpt_special_details   ?
_exptl_crystal_colour            yellow
_exptl_crystal_colour_primary    yellow
_exptl_crystal_density_diffrn    1.121
_exptl_crystal_density_meas      ?
_exptl_crystal_density_method    ?
_exptl_crystal_description       block
_exptl_crystal_F_000             884
_exptl_crystal_preparation       ?
_exptl_crystal_size_max          0.18
_exptl_crystal_size_mid          0.11
_exptl_crystal_size_min          0.08
_exptl_transmission_factor_max   ?
_exptl_transmission_factor_min   ?
_diffrn_reflns_av_R_equivalents  0.0255
_diffrn_reflns_av_unetI/netI     0.0507
_diffrn_reflns_Laue_measured_fraction_full 0.751
_diffrn_reflns_Laue_measured_fraction_max 0.571
_diffrn_reflns_limit_h_max       16
_diffrn_reflns_limit_h_min       -16
_diffrn_reflns_limit_k_max       18
_diffrn_reflns_limit_k_min       -18
_diffrn_reflns_limit_l_max       23
_diffrn_reflns_limit_l_min       -23
_diffrn_reflns_number            18816
_diffrn_reflns_point_group_measured_fraction_full 0.751
_diffrn_reflns_point_group_measured_fraction_max 0.571
_diffrn_reflns_theta_full        25.374
_diffrn_reflns_theta_max         31.795
_diffrn_reflns_theta_min         1.886
_diffrn_ambient_temperature      350
_diffrn_detector                 'CCD plate'
_diffrn_detector_area_resol_mean ?
_diffrn_detector_type            PILATUS2M
_diffrn_measured_fraction_theta_full 0.751
_diffrn_measured_fraction_theta_max 0.571
_diffrn_measurement_details      
;
List of Runs (angles in degrees, time in seconds):

  # Type    Start    End  Width  t~exp~   \w     \q     \k     \f   Frames
#--------------------------------------------------------------------------
  1  \w      0.00 360.00   1.00    1.00    --    0.00   0.00   0.00  360
;
_diffrn_measurement_device       'abstract diffractometer'
_diffrn_measurement_device_type  PILATUS@SNBL
_diffrn_measurement_method       '\w scans'
_diffrn_orient_matrix_type       
'CrysAlisPro convention (1999,Acta A55,543-557)'
_diffrn_orient_matrix_UB_11      0.0126964000
_diffrn_orient_matrix_UB_12      0.0044435000
_diffrn_orient_matrix_UB_13      0.0404187000
_diffrn_orient_matrix_UB_21      -0.0492795000
_diffrn_orient_matrix_UB_22      -0.0225428000
_diffrn_orient_matrix_UB_23      0.0215559000
_diffrn_orient_matrix_UB_31      0.0417362000
_diffrn_orient_matrix_UB_32      -0.0452009000
_diffrn_orient_matrix_UB_33      -0.0007247000
_diffrn_radiation_monochromator  'Si (111)'
_diffrn_radiation_probe          x-ray
_diffrn_radiation_type           synchrotron
_diffrn_radiation_wavelength     0.7142
_diffrn_source                   
'European Synchrotron Radiation Facility, BM01 beamline'
_reflns_Friedel_coverage         0.000
_reflns_Friedel_fraction_full    .
_reflns_Friedel_fraction_max     .
_reflns_number_gt                8388
_reflns_number_total             9688
_reflns_odcompleteness_completeness 57.13
_reflns_odcompleteness_iscentric 1
_reflns_odcompleteness_theta     31.80
_reflns_special_details          
;
 Reflections were merged by SHELXL according to the crystal
 class for the calculation of statistics and refinement.
 
 Structure factors included contributions from the .fab file.
 
 _reflns_Friedel_fraction is defined as the number of unique
 Friedel pairs measured divided by the number that would be
 possible theoretically, ignoring centric projections and
 systematic absences.
;
_reflns_threshold_expression     'I > 2\s(I)'
_computing_cell_refinement       'CrysAlisPro 1.171.38.43 (Rigaku OD, 2015)'
_computing_data_collection       'CrysAlisPro 1.171.38.43 (Rigaku OD, 2015)'
_computing_data_reduction        'CrysAlisPro 1.171.38.43 (Rigaku OD, 2015)'
_computing_molecular_graphics    'Olex2 (Dolomanov et al., 2009)'
_computing_publication_material  'Olex2 (Dolomanov et al., 2009)'
_computing_structure_refinement  'ShelXL (Sheldrick, 2015)'
_computing_structure_solution    'XT (Sheldrick, 2015)'
_refine_diff_density_max         0.669
_refine_diff_density_min         -0.434
_refine_diff_density_rms         0.106
_refine_ls_extinction_coef       .
_refine_ls_extinction_method     none
_refine_ls_goodness_of_fit_ref   1.238
_refine_ls_hydrogen_treatment    constr
_refine_ls_matrix_type           full
_refine_ls_number_parameters     503
_refine_ls_number_reflns         9688
_refine_ls_number_restraints     6
_refine_ls_R_factor_all          0.1120
_refine_ls_R_factor_gt           0.1059
_refine_ls_restrained_S_all      1.238
_refine_ls_shift/su_max          0.000
_refine_ls_shift/su_mean         0.000
_refine_ls_structure_factor_coef Fsqd
_refine_ls_weighting_details     
'w=1/[\s^2^(Fo^2^)+(0.2000P)^2^] where P=(Fo^2^+2Fc^2^)/3'
_refine_ls_weighting_scheme      calc
_refine_ls_wR_factor_gt          0.3011
_refine_ls_wR_factor_ref         0.3093
_refine_special_details          ?
_olex2_refinement_description    
;
1. Fixed Uiso
 At 1.2 times of:
  All C(H) groups
 At 1.5 times of:
  All O(H,H) groups
2. Restrained planarity
 C51, C52, C53, C54, C55, C56
 with sigma of 0.1
 C31, C32, C33, C34, C35, C36
 with sigma of 0.1
3.a Rotating group:
 O2(H2A,H2B)
3.b Aromatic/amide H refined with riding coordinates:
 C2(H2), C4(H4), C5(H5), C7(H7), C9(H9), C10(H10), C22(H22), C23(H23),
 C25(H25), C26(H26), C32(H32), C33(H33), C35(H35), C36(H36), C42(H42), C43(H43),
  C45(H45), C46(H46), C52(H52), C53(H53), C55(H55), C56(H56)
;
_atom_sites_solution_hydrogens   mixed
_atom_sites_solution_primary     dual
_atom_sites_solution_secondary   ?
loop_
_atom_site_label
_atom_site_type_symbol
_atom_site_fract_x
_atom_site_fract_y
_atom_site_fract_z
_atom_site_U_iso_or_equiv
_atom_site_adp_type
_atom_site_occupancy
_atom_site_site_symmetry_order
_atom_site_calc_flag
_atom_site_refinement_flags_posn
_atom_site_refinement_flags_adp
_atom_site_refinement_flags_occupancy
_atom_site_disorder_assembly
_atom_site_disorder_group
C1 C 0.4857(3) 0.6889(2) 0.48261(15) 0.0397(7) Uani 1 1 d . . . . .
C2 C 0.4334(3) 0.7304(2) 0.55928(17) 0.0460(7) Uani 1 1 d . . . . .
H2 H 0.371163 0.784957 0.558365 0.055 Uiso 1 1 calc R . . . .
C3 C 0.4722(3) 0.6922(2) 0.63645(15) 0.0395(7) Uani 1 1 d . . . . .
C4 C 0.6137(3) 0.5714(2) 0.71564(15) 0.0467(8) Uani 1 1 d . . . . .
H4 H 0.576797 0.597478 0.766492 0.056 Uiso 1 1 calc R . . . .
C5 C 0.7121(3) 0.4968(2) 0.71578(16) 0.0456(7) Uani 1 1 d . . . . .
H5 H 0.740388 0.473801 0.766720 0.055 Uiso 1 1 calc R . . . .
C6 C 0.8824(3) 0.3809(2) 0.63594(15) 0.0397(6) Uani 1 1 d . . . . .
C7 C 0.9404(3) 0.3454(2) 0.55887(17) 0.0441(7) Uani 1 1 d . . . . .
H7 H 1.013434 0.299715 0.557097 0.053 Uiso 1 1 calc R . . . .
C8 C 0.8926(3) 0.3763(2) 0.48367(15) 0.0401(6) Uani 1 1 d . . . . .
C9 C 0.7318(3) 0.4839(2) 0.40882(16) 0.0460(8) Uani 1 1 d . . . . .
H9 H 0.765571 0.455099 0.358976 0.055 Uiso 1 1 calc R . . . .
C10 C 0.6350(3) 0.5581(2) 0.40841(14) 0.0452(7) Uani 1 1 d . . . . .
H10 H 0.602869 0.578768 0.358667 0.054 Uiso 1 1 calc R . . . .
C11 C 0.5801(3) 0.6061(2) 0.48374(14) 0.0380(7) Uani 1 1 d . . . . .
C12 C 0.5652(3) 0.6109(2) 0.63962(15) 0.0425(7) Uani 1 1 d . . . . .
C13 C 0.7741(3) 0.4522(2) 0.63956(14) 0.0366(6) Uani 1 1 d . . . . .
C14 C 0.7845(3) 0.4478(2) 0.48406(14) 0.0390(6) Uani 1 1 d . . . . .
C15 C 0.6230(3) 0.5666(2) 0.56274(14) 0.0353(6) Uani 1 1 d . . . . .
C16 C 0.7259(2) 0.48883(19) 0.56254(14) 0.0347(6) Uani 1 1 d . . . . .
C20 C 0.3603(3) 0.9042(2) 0.16576(16) 0.0462(7) Uani 1 1 d . . . . .
C21 C 0.3896(3) 0.8473(2) 0.24815(15) 0.0400(6) Uani 1 1 d . . . . .
C22 C 0.5098(3) 0.8273(3) 0.26238(19) 0.0573(9) Uani 1 1 d . . . . .
H22 H 0.570755 0.849800 0.221087 0.069 Uiso 1 1 calc R . . . .
C23 C 0.5394(3) 0.7747(3) 0.3369(2) 0.0609(10) Uani 1 1 d . . . . .
H23 H 0.620687 0.761161 0.344330 0.073 Uiso 1 1 calc R . . . .
C24 C 0.4507(3) 0.7411(2) 0.40155(15) 0.0392(6) Uani 1 1 d . . . . .
C25 C 0.3305(3) 0.7619(3) 0.38776(17) 0.0513(8) Uani 1 1 d . . . . .
H25 H 0.269249 0.740498 0.429583 0.062 Uiso 1 1 calc R . . . .
C26 C 0.3006(3) 0.8143(2) 0.31213(16) 0.0475(7) Uani 1 1 d . . . . .
H26 H 0.219501 0.827547 0.304280 0.057 Uiso 1 1 calc R . . . .
C30 C 0.3247(3) 0.9114(3) 0.9273(2) 0.0528(8) Uani 1 1 d . . . . .
C31 C 0.3502(3) 0.8568(2) 0.85073(17) 0.0456(7) Uani 1 1 d . . . . .
C32 C 0.2812(4) 0.7990(3) 0.8385(2) 0.0682(11) Uani 1 1 d . . . . .
H32 H 0.208166 0.794699 0.877122 0.082 Uiso 1 1 calc R . . . .
C33 C 0.3166(4) 0.7456(3) 0.7697(2) 0.0686(11) Uani 1 1 d . . . . .
H33 H 0.266335 0.707283 0.762433 0.082 Uiso 1 1 calc R . . . .
C34 C 0.4262(3) 0.7488(2) 0.71173(17) 0.0419(6) Uani 1 1 d . . . . .
C35 C 0.4941(4) 0.8094(4) 0.7236(3) 0.104(2) Uani 1 1 d . . . . .
H35 H 0.566428 0.814578 0.684527 0.124 Uiso 1 1 calc R . . . .
C36 C 0.4593(4) 0.8626(4) 0.7910(3) 0.0981(18) Uani 1 1 d . . . . .
H36 H 0.508017 0.902701 0.797054 0.118 Uiso 1 1 calc R . . . .
C40 C 1.1349(3) 0.1995(2) 0.91693(16) 0.0421(6) Uani 1 1 d . . . . .
C41 C 1.0629(3) 0.2506(2) 0.84806(17) 0.0403(6) Uani 1 1 d . . . . .
C42 C 1.1244(3) 0.2975(3) 0.7743(2) 0.0526(8) Uani 1 1 d . . . . .
H42 H 1.206446 0.299485 0.770234 0.063 Uiso 1 1 calc R . . . .
C43 C 1.0647(3) 0.3409(3) 0.70740(18) 0.0537(8) Uani 1 1 d . . . . .
H43 H 1.107461 0.370849 0.658593 0.064 Uiso 1 1 calc R . . . .
C44 C 0.9411(3) 0.3403(2) 0.71249(15) 0.0411(6) Uani 1 1 d . . . . .
C45 C 0.8790(3) 0.2943(2) 0.78749(17) 0.0434(7) Uani 1 1 d . . . . .
H45 H 0.796508 0.293251 0.792183 0.052 Uiso 1 1 calc R . . . .
C46 C 0.9388(3) 0.2507(2) 0.85406(17) 0.0432(7) Uani 1 1 d . . . . .
H46 H 0.896141 0.221316 0.903191 0.052 Uiso 1 1 calc R . . . .
C50 C 1.1554(3) 0.1766(3) 0.18855(19) 0.0501(7) Uani 1 1 d . . . . .
C51 C 1.0860(3) 0.2286(2) 0.26412(18) 0.0452(7) Uani 1 1 d . . . . .
C52 C 1.1402(4) 0.2855(3) 0.2978(3) 0.0860(15) Uani 1 1 d . . . . .
H52 H 1.220955 0.290226 0.273926 0.103 Uiso 1 1 calc R . . . .
C53 C 1.0763(4) 0.3361(3) 0.3670(3) 0.0845(15) Uani 1 1 d . . . . .
H53 H 1.113703 0.375764 0.386868 0.101 Uiso 1 1 calc R . . . .
C54 C 0.9585(3) 0.3272(2) 0.40539(15) 0.0404(6) Uani 1 1 d . . . . .
C55 C 0.9039(4) 0.2741(3) 0.3708(2) 0.0745(12) Uani 1 1 d . . . . .
H55 H 0.821404 0.272844 0.392329 0.089 Uiso 1 1 calc R . . . .
C56 C 0.9689(4) 0.2207(3) 0.3028(3) 0.0766(13) Uani 1 1 d . . . . .
H56 H 0.931655 0.179931 0.284344 0.092 Uiso 1 1 calc R . . . .
Mg1 Mg 0.500000 1.000000 0.000000 0.0307(3) Uani 1 2 d S T P . .
Mg2 Mg 1.17136(7) 0.03161(6) 0.06549(5) 0.0324(3) Uani 1 1 d . . . . .
O1 O 0.67039(16) 0.90506(14) -0.02814(11) 0.0373(4) Uani 1 1 d . . . . .
O2 O 1.00092(17) -0.00734(15) 0.10016(12) 0.0444(5) Uani 1 1 d . . . . .
H2A H 0.983539 -0.027493 0.156639 0.067 Uiso 1 1 d GR . . . .
H2B H 0.996524 -0.055351 0.071583 0.067 Uiso 1 1 d GR . . . .
O21 O 0.4519(3) 0.9234(3) 0.11272(19) 0.1115(15) Uani 1 1 d . . . . .
O22 O 0.2501(2) 0.93199(16) 0.15687(12) 0.0472(5) Uani 1 1 d . . . . .
O31 O 0.21737(19) 0.93596(16) 0.96861(12) 0.0469(5) Uani 1 1 d . . . . .
O32 O 0.4150(2) 0.9318(4) 0.9432(3) 0.1243(18) Uani 1 1 d . . . . .
O41 O 1.2349(2) 0.2205(2) 0.91495(16) 0.0669(7) Uani 1 1 d . . . . .
O42 O 1.09056(19) 0.13509(15) 0.97058(12) 0.0451(5) Uani 1 1 d . . . . .
O51 O 1.2633(2) 0.1851(3) 0.16056(19) 0.0828(10) Uani 1 1 d . . . . .
O52 O 1.1006(2) 0.12602(16) 0.16018(12) 0.0479(5) Uani 1 1 d . . . . .

loop_
_atom_site_aniso_label
_atom_site_aniso_U_11
_atom_site_aniso_U_22
_atom_site_aniso_U_33
_atom_site_aniso_U_23
_atom_site_aniso_U_13
_atom_site_aniso_U_12
C1 0.0449(16) 0.0469(18) 0.0235(9) -0.0008(10) -0.0074(9) -0.0040(15)
C2 0.0449(16) 0.0536(19) 0.0318(11) -0.0108(12) -0.0040(11) 0.0046(15)
C3 0.0385(15) 0.0498(18) 0.0250(10) -0.0095(10) -0.0045(9) 0.0023(15)
C4 0.0582(19) 0.053(2) 0.0209(10) -0.0085(11) -0.0087(10) 0.0060(18)
C5 0.0563(19) 0.0525(19) 0.0233(10) -0.0102(11) -0.0069(10) 0.0004(17)
C6 0.0421(15) 0.0480(17) 0.0266(10) -0.0030(10) -0.0064(9) -0.0060(14)
C7 0.0406(15) 0.0524(18) 0.0351(12) -0.0065(12) -0.0054(10) -0.0031(14)
C8 0.0414(15) 0.0479(17) 0.0250(10) -0.0066(10) 0.0020(9) -0.0045(15)
C9 0.0530(18) 0.058(2) 0.0233(10) -0.0101(11) -0.0073(10) -0.0011(18)
C10 0.0526(18) 0.060(2) 0.0164(9) -0.0074(10) -0.0064(9) 0.0024(17)
C11 0.0413(15) 0.0466(18) 0.0222(9) -0.0062(10) -0.0047(9) -0.0022(15)
C12 0.0407(15) 0.059(2) 0.0232(10) -0.0095(11) -0.0015(9) -0.0027(16)
C13 0.0391(14) 0.0428(16) 0.0239(9) -0.0059(10) -0.0038(9) -0.0021(14)
C14 0.0458(16) 0.0462(17) 0.0206(9) -0.0079(10) 0.0005(9) -0.0053(15)
C15 0.0380(14) 0.0419(16) 0.0228(9) -0.0068(9) -0.0037(9) -0.0026(14)
C16 0.0393(14) 0.0391(16) 0.0224(9) -0.0049(9) -0.0021(9) -0.0052(13)
C20 0.0419(16) 0.0537(19) 0.0283(11) 0.0096(11) -0.0034(10) 0.0045(15)
C21 0.0405(14) 0.0477(16) 0.0256(10) 0.0057(10) -0.0070(9) -0.0037(13)
C22 0.0349(15) 0.081(2) 0.0415(14) 0.0156(15) -0.0001(11) -0.0069(16)
C23 0.0341(15) 0.099(3) 0.0406(14) 0.0138(16) -0.0056(11) -0.0136(18)
C24 0.0399(14) 0.0441(16) 0.0276(10) -0.0024(10) -0.0056(9) 0.0003(13)
C25 0.0483(16) 0.075(2) 0.0293(11) 0.0050(12) -0.0021(10) -0.0242(16)
C26 0.0353(14) 0.072(2) 0.0313(11) 0.0110(12) -0.0103(10) -0.0122(15)
C30 0.0460(17) 0.071(2) 0.0452(14) -0.0298(15) -0.0051(12) -0.0068(16)
C31 0.0367(14) 0.064(2) 0.0378(12) -0.0250(13) -0.0057(10) -0.0019(15)
C32 0.060(2) 0.091(3) 0.0549(18) -0.0408(19) 0.0220(15) -0.027(2)
C33 0.070(2) 0.087(3) 0.0564(18) -0.0423(19) 0.0187(16) -0.037(2)
C34 0.0373(14) 0.0493(18) 0.0339(11) -0.0128(11) -0.0029(10) 0.0024(14)
C35 0.059(2) 0.164(5) 0.101(3) -0.088(4) 0.045(2) -0.056(3)
C36 0.070(3) 0.147(4) 0.097(3) -0.084(3) 0.030(2) -0.055(3)
C40 0.0439(15) 0.0477(17) 0.0323(11) -0.0008(11) -0.0118(10) -0.0038(14)
C41 0.0405(14) 0.0394(16) 0.0361(11) -0.0016(11) -0.0091(10) 0.0003(13)
C42 0.0404(16) 0.063(2) 0.0495(15) 0.0095(14) -0.0096(12) -0.0111(15)
C43 0.0528(17) 0.073(2) 0.0336(12) 0.0128(13) -0.0067(11) -0.0235(17)
C44 0.0408(14) 0.0498(17) 0.0279(10) -0.0052(11) -0.0081(10) 0.0010(14)
C45 0.0354(14) 0.0532(18) 0.0359(12) 0.0054(12) -0.0065(10) -0.0063(14)
C46 0.0384(14) 0.0493(17) 0.0333(11) 0.0046(11) -0.0024(10) -0.0037(14)
C50 0.0429(16) 0.066(2) 0.0408(13) -0.0251(14) 0.0019(11) -0.0078(16)
C51 0.0380(14) 0.0538(18) 0.0408(13) -0.0209(12) 0.0021(11) -0.0031(14)
C52 0.060(2) 0.124(4) 0.084(3) -0.072(3) 0.037(2) -0.044(2)
C53 0.077(3) 0.115(3) 0.077(2) -0.067(3) 0.032(2) -0.055(3)
C54 0.0382(14) 0.0486(17) 0.0271(10) -0.0118(10) -0.0008(9) 0.0044(14)
C55 0.054(2) 0.106(3) 0.069(2) -0.050(2) 0.0269(17) -0.036(2)
C56 0.059(2) 0.115(3) 0.070(2) -0.062(2) 0.0213(17) -0.043(2)
Mg1 0.0260(6) 0.0460(8) 0.0164(4) -0.0043(4) -0.0007(4) -0.0036(6)
Mg2 0.0293(5) 0.0429(6) 0.0223(3) -0.0036(3) -0.0032(3) -0.0045(4)
O1 0.0274(8) 0.0436(11) 0.0344(8) -0.0048(8) -0.0022(7) 0.0014(9)
O2 0.0371(10) 0.0566(13) 0.0385(9) -0.0060(9) -0.0020(7) -0.0132(10)
O21 0.0487(14) 0.163(3) 0.0630(16) 0.0673(19) 0.0135(12) 0.0141(18)
O22 0.0504(12) 0.0570(13) 0.0295(8) 0.0048(8) -0.0090(8) -0.0082(11)
O31 0.0428(11) 0.0606(14) 0.0329(8) -0.0161(9) -0.0026(8) -0.0002(11)
O32 0.0414(15) 0.211(4) 0.148(3) -0.147(3) -0.0067(17) -0.005(2)
O41 0.0511(13) 0.0821(17) 0.0643(14) 0.0320(13) -0.0262(11) -0.0217(13)
O42 0.0431(11) 0.0554(13) 0.0333(8) 0.0045(8) -0.0115(8) -0.0067(10)
O51 0.0476(14) 0.128(3) 0.0823(18) -0.0720(18) 0.0229(12) -0.0285(15)
O52 0.0425(11) 0.0603(14) 0.0381(9) -0.0204(9) 0.0023(8) -0.0053(11)

_geom_special_details            
;
 All esds (except the esd in the dihedral angle between two l.s. planes)
 are estimated using the full covariance matrix.  The cell esds are taken
 into account individually in the estimation of esds in distances, angles
 and torsion angles; correlations between esds in cell parameters are only
 used when they are defined by crystal symmetry.  An approximate (isotropic)
 treatment of cell esds is used for estimating esds involving l.s. planes.
;
loop_
_geom_bond_atom_site_label_1
_geom_bond_atom_site_label_2
_geom_bond_distance
_geom_bond_site_symmetry_2
_geom_bond_publ_flag
C1 C2 1.411(4) . ?
C1 C11 1.411(5) . ?
C1 C24 1.484(3) . ?
C2 H2 0.9300 . ?
C2 C3 1.396(4) . ?
C3 C12 1.389(5) . ?
C3 C34 1.506(4) . ?
C4 H4 0.9300 . ?
C4 C5 1.360(5) . ?
C4 C12 1.433(4) . ?
C5 H5 0.9300 . ?
C5 C13 1.444(4) . ?
C6 C7 1.388(4) . ?
C6 C13 1.404(4) . ?
C6 C44 1.502(3) . ?
C7 H7 0.9300 . ?
C7 C8 1.401(4) . ?
C8 C14 1.408(4) . ?
C8 C54 1.511(3) . ?
C9 H9 0.9300 . ?
C9 C10 1.346(5) . ?
C9 C14 1.438(4) . ?
C10 H10 0.9300 . ?
C10 C11 1.445(3) . ?
C11 C15 1.446(3) . ?
C12 C15 1.442(3) . ?
C13 C16 1.439(3) . ?
C14 C16 1.443(3) . ?
C15 C16 1.421(5) . ?
C20 C21 1.504(3) . ?
C20 O21 1.250(4) . ?
C20 O22 1.256(4) . ?
C21 C22 1.393(4) . ?
C21 C26 1.389(4) . ?
C22 H22 0.9300 . ?
C22 C23 1.376(4) . ?
C23 H23 0.9300 . ?
C23 C24 1.397(4) . ?
C24 C25 1.390(4) . ?
C25 H25 0.9300 . ?
C25 C26 1.392(4) . ?
C26 H26 0.9300 . ?
C30 C31 1.515(4) . ?
C30 O31 1.252(4) . ?
C30 O32 1.228(4) . ?
C31 C32 1.351(5) . ?
C31 C36 1.403(5) . ?
C32 H32 0.9300 . ?
C32 C33 1.391(4) . ?
C33 H33 0.9300 . ?
C33 C34 1.387(4) . ?
C34 C35 1.372(5) . ?
C35 H35 0.9300 . ?
C35 C36 1.370(5) . ?
C36 H36 0.9300 . ?
C40 C41 1.515(4) . ?
C40 O41 1.243(4) . ?
C40 O42 1.287(3) . ?
C41 C42 1.403(4) . ?
C41 C46 1.395(4) . ?
C42 H42 0.9300 . ?
C42 C43 1.385(4) . ?
C43 H43 0.9300 . ?
C43 C44 1.397(4) . ?
C44 C45 1.412(4) . ?
C45 H45 0.9300 . ?
C45 C46 1.382(4) . ?
C46 H46 0.9300 . ?
C50 C51 1.506(4) . ?
C50 O51 1.241(4) . ?
C50 O52 1.270(4) . ?
C51 C52 1.385(5) . ?
C51 C56 1.366(4) . ?
C52 H52 0.9300 . ?
C52 C53 1.402(5) . ?
C53 H53 0.9300 . ?
C53 C54 1.376(5) . ?
C54 C55 1.355(4) . ?
C55 H55 0.9300 . ?
C55 C56 1.412(5) . ?
C56 H56 0.9300 . ?
Mg1 Mg2 3.5934(8) 2_765 ?
Mg1 Mg2 3.5934(8) 1_465 ?
Mg1 O1 2.0987(19) . ?
Mg1 O1 2.0987(19) 2_675 ?
Mg1 O21 2.008(2) . ?
Mg1 O21 2.008(2) 2_675 ?
Mg1 O32 1.987(3) 2_676 ?
Mg1 O32 1.987(3) 1_554 ?
Mg2 O1 2.1497(19) 2_765 ?
Mg2 O2 2.089(2) . ?
Mg2 O22 2.083(2) 1_645 ?
Mg2 O31 2.161(2) 1_644 ?
Mg2 O42 2.159(2) 1_554 ?
Mg2 O52 2.118(2) . ?
O2 H2A 0.9014 . ?
O2 H2B 0.9180 . ?

loop_
_geom_angle_atom_site_label_1
_geom_angle_atom_site_label_2
_geom_angle_atom_site_label_3
_geom_angle
_geom_angle_site_symmetry_1
_geom_angle_site_symmetry_3
_geom_angle_publ_flag
C2 C1 C24 118.3(3) . . ?
C11 C1 C2 119.1(2) . . ?
C11 C1 C24 122.1(2) . . ?
C1 C2 H2 118.9 . . ?
C3 C2 C1 122.1(3) . . ?
C3 C2 H2 118.9 . . ?
C2 C3 C34 118.6(3) . . ?
C12 C3 C2 120.2(2) . . ?
C12 C3 C34 120.5(2) . . ?
C5 C4 H4 119.0 . . ?
C5 C4 C12 122.1(2) . . ?
C12 C4 H4 119.0 . . ?
C4 C5 H5 118.9 . . ?
C4 C5 C13 122.3(2) . . ?
C13 C5 H5 118.9 . . ?
C7 C6 C13 119.9(2) . . ?
C7 C6 C44 117.0(3) . . ?
C13 C6 C44 123.0(2) . . ?
C6 C7 H7 118.9 . . ?
C6 C7 C8 122.1(3) . . ?
C8 C7 H7 118.9 . . ?
C7 C8 C14 120.0(2) . . ?
C7 C8 C54 117.4(3) . . ?
C14 C8 C54 122.6(2) . . ?
C10 C9 H9 119.0 . . ?
C10 C9 C14 122.0(2) . . ?
C14 C9 H9 119.0 . . ?
C9 C10 H10 119.4 . . ?
C9 C10 C11 121.3(2) . . ?
C11 C10 H10 119.4 . . ?
C1 C11 C10 122.2(2) . . ?
C1 C11 C15 119.5(2) . . ?
C10 C11 C15 118.3(3) . . ?
C3 C12 C4 122.8(2) . . ?
C3 C12 C15 119.9(2) . . ?
C4 C12 C15 117.1(3) . . ?
C6 C13 C5 123.4(2) . . ?
C6 C13 C16 119.3(2) . . ?
C16 C13 C5 117.0(3) . . ?
C8 C14 C9 122.8(2) . . ?
C8 C14 C16 118.8(2) . . ?
C9 C14 C16 118.4(3) . . ?
C12 C15 C11 119.1(3) . . ?
C16 C15 C11 119.8(2) . . ?
C16 C15 C12 121.0(2) . . ?
C13 C16 C14 119.7(3) . . ?
C15 C16 C13 120.5(2) . . ?
C15 C16 C14 119.8(2) . . ?
O21 C20 C21 114.6(3) . . ?
O21 C20 O22 125.7(2) . . ?
O22 C20 C21 119.6(2) . . ?
C22 C21 C20 119.5(2) . . ?
C26 C21 C20 122.5(3) . . ?
C26 C21 C22 118.0(2) . . ?
C21 C22 H22 119.6 . . ?
C23 C22 C21 120.7(3) . . ?
C23 C22 H22 119.6 . . ?
C22 C23 H23 119.1 . . ?
C22 C23 C24 121.8(3) . . ?
C24 C23 H23 119.1 . . ?
C23 C24 C1 119.8(3) . . ?
C25 C24 C1 122.6(2) . . ?
C25 C24 C23 117.5(2) . . ?
C24 C25 H25 119.6 . . ?
C24 C25 C26 120.8(2) . . ?
C26 C25 H25 119.6 . . ?
C21 C26 C25 121.2(3) . . ?
C21 C26 H26 119.4 . . ?
C25 C26 H26 119.4 . . ?
O31 C30 C31 121.1(3) . . ?
O32 C30 C31 115.3(3) . . ?
O32 C30 O31 123.6(3) . . ?
C32 C31 C30 125.4(3) . . ?
C32 C31 C36 117.9(3) . . ?
C36 C31 C30 116.5(3) . . ?
C31 C32 H32 119.1 . . ?
C31 C32 C33 121.7(3) . . ?
C33 C32 H32 119.1 . . ?
C32 C33 H33 119.6 . . ?
C34 C33 C32 120.7(3) . . ?
C34 C33 H33 119.6 . . ?
C33 C34 C3 124.1(3) . . ?
C35 C34 C3 118.8(3) . . ?
C35 C34 C33 117.0(3) . . ?
C34 C35 H35 118.8 . . ?
C36 C35 C34 122.5(3) . . ?
C36 C35 H35 118.8 . . ?
C31 C36 H36 119.9 . . ?
C35 C36 C31 120.1(4) . . ?
C35 C36 H36 119.9 . . ?
O41 C40 C41 117.3(2) . . ?
O41 C40 O42 125.0(2) . . ?
O42 C40 C41 117.6(2) . . ?
C42 C41 C40 118.5(3) . . ?
C46 C41 C40 122.7(2) . . ?
C46 C41 C42 118.7(2) . . ?
C41 C42 H42 119.6 . . ?
C43 C42 C41 120.9(3) . . ?
C43 C42 H42 119.6 . . ?
C42 C43 H43 119.7 . . ?
C42 C43 C44 120.7(3) . . ?
C44 C43 H43 119.7 . . ?
C43 C44 C6 119.2(2) . . ?
C43 C44 C45 118.2(2) . . ?
C45 C44 C6 122.4(2) . . ?
C44 C45 H45 119.5 . . ?
C46 C45 C44 121.0(3) . . ?
C46 C45 H45 119.5 . . ?
C41 C46 H46 119.8 . . ?
C45 C46 C41 120.5(2) . . ?
C45 C46 H46 119.8 . . ?
O51 C50 C51 116.6(3) . . ?
O51 C50 O52 125.4(3) . . ?
O52 C50 C51 117.9(3) . . ?
C52 C51 C50 120.8(3) . . ?
C56 C51 C50 121.7(3) . . ?
C56 C51 C52 117.4(3) . . ?
C51 C52 H52 119.1 . . ?
C51 C52 C53 121.7(3) . . ?
C53 C52 H52 119.1 . . ?
C52 C53 H53 120.0 . . ?
C54 C53 C52 120.1(3) . . ?
C54 C53 H53 120.0 . . ?
C53 C54 C8 120.2(3) . . ?
C55 C54 C8 121.5(3) . . ?
C55 C54 C53 118.2(3) . . ?
C54 C55 H55 119.1 . . ?
C54 C55 C56 121.7(3) . . ?
C56 C55 H55 119.1 . . ?
C51 C56 C55 120.5(3) . . ?
C51 C56 H56 119.8 . . ?
C55 C56 H56 119.8 . . ?
Mg2 Mg1 Mg2 180.00(3) 2_765 1_465 ?
O1 Mg1 Mg2 147.32(5) 2_675 2_765 ?
O1 Mg1 Mg2 32.68(5) 2_675 1_465 ?
O1 Mg1 Mg2 32.68(5) . 2_765 ?
O1 Mg1 Mg2 147.32(5) . 1_465 ?
O1 Mg1 O1 180.0 2_675 . ?
O21 Mg1 Mg2 68.00(8) 2_675 2_765 ?
O21 Mg1 Mg2 68.00(8) . 1_465 ?
O21 Mg1 Mg2 112.00(8) . 2_765 ?
O21 Mg1 Mg2 112.00(8) 2_675 1_465 ?
O21 Mg1 O1 92.24(10) 2_675 2_675 ?
O21 Mg1 O1 87.76(10) . 2_675 ?
O21 Mg1 O1 92.24(10) . . ?
O21 Mg1 O1 87.76(10) 2_675 . ?
O21 Mg1 O21 180.0 . 2_675 ?
O32 Mg1 Mg2 117.58(8) 1_554 2_765 ?
O32 Mg1 Mg2 117.58(8) 2_676 1_465 ?
O32 Mg1 Mg2 62.42(8) 1_554 1_465 ?
O32 Mg1 Mg2 62.42(8) 2_676 2_765 ?
O32 Mg1 O1 93.33(11) 1_554 . ?
O32 Mg1 O1 86.67(11) 1_554 2_675 ?
O32 Mg1 O1 93.33(11) 2_676 2_675 ?
O32 Mg1 O1 86.67(11) 2_676 . ?
O32 Mg1 O21 89.6(2) 2_676 . ?
O32 Mg1 O21 89.6(2) 1_554 2_675 ?
O32 Mg1 O21 90.4(2) 1_554 . ?
O32 Mg1 O21 90.4(2) 2_676 2_675 ?
O32 Mg1 O32 180.00(19) 2_676 1_554 ?
O1 Mg2 Mg1 31.81(5) 2_765 1_645 ?
O1 Mg2 O31 98.81(8) 2_765 1_644 ?
O1 Mg2 O42 87.07(8) 2_765 1_554 ?
O2 Mg2 Mg1 157.32(7) . 1_645 ?
O2 Mg2 O1 170.70(9) . 2_765 ?
O2 Mg2 O31 86.68(9) . 1_644 ?
O2 Mg2 O42 85.93(8) . 1_554 ?
O2 Mg2 O52 86.02(9) . . ?
O22 Mg2 Mg1 72.76(6) 1_645 1_645 ?
O22 Mg2 O1 92.65(8) 1_645 2_765 ?
O22 Mg2 O2 94.35(9) 1_645 . ?
O22 Mg2 O31 94.93(9) 1_645 1_644 ?
O22 Mg2 O42 179.72(9) 1_645 1_554 ?
O22 Mg2 O52 88.59(9) 1_645 . ?
O31 Mg2 Mg1 76.23(6) 1_644 1_645 ?
O42 Mg2 Mg1 106.98(6) 1_554 1_645 ?
O42 Mg2 O31 85.08(8) 1_554 1_644 ?
O52 Mg2 Mg1 111.59(6) . 1_645 ?
O52 Mg2 O1 88.05(8) . 2_765 ?
O52 Mg2 O31 172.12(9) . 1_644 ?
O52 Mg2 O42 91.43(9) . 1_554 ?
Mg1 O1 Mg2 115.52(9) . 2_765 ?
Mg2 O2 H2A 111.6 . . ?
Mg2 O2 H2B 113.2 . . ?
H2A O2 H2B 106.7 . . ?
C20 O21 Mg1 142.4(2) . . ?
C20 O22 Mg2 130.68(18) . 1_465 ?
C30 O31 Mg2 122.65(19) . 1_466 ?
C30 O32 Mg1 154.7(2) . 1_556 ?
C40 O42 Mg2 130.54(18) . 1_556 ?
C50 O52 Mg2 129.26(19) . . ?

loop_
_geom_torsion_atom_site_label_1
_geom_torsion_atom_site_label_2
_geom_torsion_atom_site_label_3
_geom_torsion_atom_site_label_4
_geom_torsion
_geom_torsion_site_symmetry_1
_geom_torsion_site_symmetry_2
_geom_torsion_site_symmetry_3
_geom_torsion_site_symmetry_4
_geom_torsion_publ_flag
C1 C2 C3 C12 0.2(5) . . . . ?
C1 C2 C3 C34 170.6(3) . . . . ?
C1 C11 C15 C12 2.2(4) . . . . ?
C1 C11 C15 C16 -173.9(3) . . . . ?
C1 C24 C25 C26 177.4(3) . . . . ?
C2 C1 C11 C10 177.9(3) . . . . ?
C2 C1 C11 C15 -1.2(4) . . . . ?
C2 C1 C24 C23 114.9(3) . . . . ?
C2 C1 C24 C25 -62.5(4) . . . . ?
C2 C3 C12 C4 176.4(3) . . . . ?
C2 C3 C12 C15 0.8(4) . . . . ?
C2 C3 C34 C33 87.1(4) . . . . ?
C2 C3 C34 C35 -91.3(5) . . . . ?
C3 C12 C15 C11 -1.9(4) . . . . ?
C3 C12 C15 C16 174.1(3) . . . . ?
C3 C34 C35 C36 -179.3(5) . . . . ?
C4 C5 C13 C6 174.0(3) . . . . ?
C4 C5 C13 C16 -1.2(4) . . . . ?
C4 C12 C15 C11 -177.8(3) . . . . ?
C4 C12 C15 C16 -1.8(4) . . . . ?
C5 C4 C12 C3 -174.0(3) . . . . ?
C5 C4 C12 C15 1.7(5) . . . . ?
C5 C13 C16 C14 179.4(3) . . . . ?
C5 C13 C16 C15 1.0(4) . . . . ?
C6 C7 C8 C14 2.2(4) . . . . ?
C6 C7 C8 C54 -175.4(3) . . . . ?
C6 C13 C16 C14 4.0(4) . . . . ?
C6 C13 C16 C15 -174.3(2) . . . . ?
C6 C44 C45 C46 174.6(3) . . . . ?
C7 C6 C13 C5 -176.2(3) . . . . ?
C7 C6 C13 C16 -1.2(4) . . . . ?
C7 C6 C44 C43 54.2(4) . . . . ?
C7 C6 C44 C45 -120.6(3) . . . . ?
C7 C8 C14 C9 178.9(3) . . . . ?
C7 C8 C14 C16 0.7(4) . . . . ?
C7 C8 C54 C53 -66.0(4) . . . . ?
C7 C8 C54 C55 114.5(4) . . . . ?
C8 C14 C16 C13 -3.8(4) . . . . ?
C8 C14 C16 C15 174.6(2) . . . . ?
C8 C54 C55 C56 -173.8(4) . . . . ?
C9 C10 C11 C1 174.4(3) . . . . ?
C9 C10 C11 C15 -6.4(4) . . . . ?
C9 C14 C16 C13 178.0(3) . . . . ?
C9 C14 C16 C15 -3.7(4) . . . . ?
C10 C9 C14 C8 -173.9(3) . . . . ?
C10 C9 C14 C16 4.3(5) . . . . ?
C10 C11 C15 C12 -177.0(3) . . . . ?
C10 C11 C15 C16 6.9(4) . . . . ?
C11 C1 C2 C3 0.0(4) . . . . ?
C11 C1 C24 C23 -57.0(4) . . . . ?
C11 C1 C24 C25 125.6(3) . . . . ?
C11 C15 C16 C13 176.4(2) . . . . ?
C11 C15 C16 C14 -1.9(4) . . . . ?
C12 C3 C34 C33 -102.6(4) . . . . ?
C12 C3 C34 C35 79.1(5) . . . . ?
C12 C4 C5 C13 -0.2(5) . . . . ?
C12 C15 C16 C13 0.4(4) . . . . ?
C12 C15 C16 C14 -177.9(2) . . . . ?
C13 C6 C7 C8 -2.0(4) . . . . ?
C13 C6 C44 C43 -125.4(3) . . . . ?
C13 C6 C44 C45 59.9(4) . . . . ?
C14 C8 C54 C53 116.4(4) . . . . ?
C14 C8 C54 C55 -63.1(4) . . . . ?
C14 C9 C10 C11 0.8(5) . . . . ?
C20 C21 C22 C23 -179.4(3) . . . . ?
C20 C21 C26 C25 -179.9(3) . . . . ?
C21 C20 O21 Mg1 -172.0(5) . . . . ?
C21 C20 O22 Mg2 166.5(2) . . . 1_465 ?
C21 C22 C23 C24 -1.4(6) . . . . ?
C22 C21 C26 C25 -0.8(5) . . . . ?
C22 C23 C24 C1 -176.9(3) . . . . ?
C22 C23 C24 C25 0.7(6) . . . . ?
C23 C24 C25 C26 -0.1(5) . . . . ?
C24 C1 C2 C3 -172.1(3) . . . . ?
C24 C1 C11 C10 -10.3(4) . . . . ?
C24 C1 C11 C15 170.6(2) . . . . ?
C24 C25 C26 C21 0.1(5) . . . . ?
C26 C21 C22 C23 1.4(6) . . . . ?
C30 C31 C32 C33 -174.8(4) . . . . ?
C30 C31 C36 C35 174.8(5) . . . . ?
C31 C30 O31 Mg2 -170.4(2) . . . 1_466 ?
C31 C30 O32 Mg1 166.7(8) . . . 1_556 ?
C31 C32 C33 C34 1.2(6) . . . . ?
C32 C31 C36 C35 -1.1(8) . . . . ?
C32 C33 C34 C3 179.0(3) . . . . ?
C32 C33 C34 C35 -2.6(6) . . . . ?
C33 C34 C35 C36 2.2(8) . . . . ?
C34 C3 C12 C4 6.2(5) . . . . ?
C34 C3 C12 C15 -169.4(3) . . . . ?
C34 C35 C36 C31 -0.4(10) . . . . ?
C36 C31 C32 C33 0.7(6) . . . . ?
C40 C41 C42 C43 176.6(3) . . . . ?
C40 C41 C46 C45 -176.7(3) . . . . ?
C41 C40 O42 Mg2 169.87(18) . . . 1_556 ?
C41 C42 C43 C44 1.0(6) . . . . ?
C42 C41 C46 C45 1.7(5) . . . . ?
C42 C43 C44 C6 -174.9(3) . . . . ?
C42 C43 C44 C45 0.0(5) . . . . ?
C43 C44 C45 C46 -0.2(5) . . . . ?
C44 C6 C7 C8 178.4(3) . . . . ?
C44 C6 C13 C5 3.3(4) . . . . ?
C44 C6 C13 C16 178.4(2) . . . . ?
C44 C45 C46 C41 -0.6(5) . . . . ?
C46 C41 C42 C43 -1.9(5) . . . . ?
C50 C51 C52 C53 178.6(4) . . . . ?
C50 C51 C56 C55 -176.8(4) . . . . ?
C51 C50 O52 Mg2 -172.7(2) . . . . ?
C51 C52 C53 C54 2.6(8) . . . . ?
C52 C51 C56 C55 4.2(7) . . . . ?
C52 C53 C54 C8 175.8(4) . . . . ?
C52 C53 C54 C55 -4.6(7) . . . . ?
C53 C54 C55 C56 6.6(7) . . . . ?
C54 C8 C14 C9 -3.6(4) . . . . ?
C54 C8 C14 C16 178.2(3) . . . . ?
C54 C55 C56 C51 -6.6(7) . . . . ?
C56 C51 C52 C53 -2.3(7) . . . . ?
O21 C20 C21 C22 5.1(5) . . . . ?
O21 C20 C21 C26 -175.7(4) . . . . ?
O21 C20 O22 Mg2 -9.8(6) . . . 1_465 ?
O22 C20 C21 C22 -171.6(3) . . . . ?
O22 C20 C21 C26 7.6(5) . . . . ?
O22 C20 O21 Mg1 4.5(9) . . . . ?
O31 C30 C31 C32 -27.3(6) . . . . ?
O31 C30 C31 C36 157.2(4) . . . . ?
O31 C30 O32 Mg1 -10.9(13) . . . 1_556 ?
O32 C30 C31 C32 155.1(5) . . . . ?
O32 C30 C31 C36 -20.4(6) . . . . ?
O32 C30 O31 Mg2 7.0(6) . . . 1_466 ?
O41 C40 C41 C42 17.1(4) . . . . ?
O41 C40 C41 C46 -164.6(3) . . . . ?
O41 C40 O42 Mg2 -6.9(5) . . . 1_556 ?
O42 C40 C41 C42 -160.0(3) . . . . ?
O42 C40 C41 C46 18.4(4) . . . . ?
O51 C50 C51 C52 2.2(6) . . . . ?
O51 C50 C51 C56 -176.8(4) . . . . ?
O51 C50 O52 Mg2 5.4(6) . . . . ?
O52 C50 C51 C52 -179.5(4) . . . . ?
O52 C50 C51 C56 1.5(5) . . . . ?

_smtbx_masks_special_details     ?
loop_
_smtbx_masks_void_nr
_smtbx_masks_void_average_x
_smtbx_masks_void_average_y
_smtbx_masks_void_average_z
_smtbx_masks_void_volume
_smtbx_masks_void_count_electrons
_smtbx_masks_void_content
1 -0.282 0.000 0.500 485.0 60.5 ?
2 -0.970 0.500 0.000 568.9 62.2 ?

_shelx_fab_file                  
;
-16 -7 1 0.3250 -0.0230
-15 -10 1 -0.7531 -0.0027
-15 -9 1 -0.3254 0.0013
-15 -9 2 0.3562 -0.0033
-15 -8 2 -0.2454 -0.0023
-15 -8 3 1.4645 0.0006
-15 -7 1 0.4843 0.0039
-15 -7 2 0.4510 -0.0016
-15 -7 3 -0.2241 -0.0045
-15 -7 4 -1.3399 0.0031
-15 -6 1 -0.9222 0.0061
-15 -6 2 -0.4553 -0.0014
-15 -6 4 1.0869 -0.0022
-15 -6 5 -0.2267 0.0065
-15 -5 1 1.1384 0.0105
-15 -5 2 1.2653 -0.0039
-15 -5 3 -0.1794 -0.0060
-14 -13 1 0.9854 -0.0102
-14 -12 1 -1.1920 -0.0061
-14 -12 2 -1.2107 0.0070
-14 -11 2 1.4216 0.0022
-14 -11 3 -0.0088 -0.0025
-14 -10 1 -1.6768 0.0045
-14 -10 2 -0.3712 0.0000
-14 -10 3 0.9162 -0.0012
-14 -9 1 -0.7868 0.0069
-14 -9 2 -0.0499 -0.0001
-14 -9 3 -0.5524 -0.0027
-14 -9 4 -0.6388 -0.0017
-14 -9 5 -1.4101 0.0018
-14 -8 2 -0.2142 0.0022
-14 -8 3 -0.0739 -0.0076
-14 -8 4 0.7801 -0.0024
-14 -8 5 1.2036 0.0045
-14 -8 6 0.7059 0.0020
-14 -7 1 0.3397 0.0040
-14 -7 3 1.1699 -0.0047
-14 -7 4 0.4519 -0.0039
-14 -7 5 -0.3499 0.0036
-14 -7 6 -0.7925 0.0028
-14 -7 7 -0.0469 -0.0101
-14 -6 1 -0.0038 0.0067
-14 -6 2 -1.5441 0.0026
-14 -6 4 0.5235 -0.0023
-14 -6 5 0.5223 0.0047
-14 -6 7 0.2757 -0.0080
-14 -5 1 -0.3991 0.0063
-14 -5 2 -0.2105 0.0026
-14 -5 3 -0.9620 -0.0054
-14 -5 5 -1.4246 0.0040
-14 -5 6 -0.9803 0.0040
-14 -5 7 -1.6469 -0.0090
-14 -5 8 -2.0012 -0.0088
-14 -4 1 1.0364 0.0056
-14 -4 2 0.4652 0.0022
-14 -4 3 0.0013 -0.0045
-14 -4 4 0.8972 -0.0036
-14 -4 5 0.0662 0.0020
-14 -4 6 1.3795 0.0013
-14 -3 2 -0.3655 0.0020
-14 -3 3 0.2425 -0.0018
-14 -3 4 0.7283 -0.0033
-13 -14 1 -0.5614 0.0086
-13 -14 2 1.0404 0.0044
-13 -13 1 1.0130 0.0126
-13 -13 2 0.5860 -0.0010
-13 -13 3 -1.4837 -0.0056
-13 -13 4 -0.5546 0.0019
-13 -12 1 0.0989 0.0197
-13 -12 2 -0.4532 -0.0046
-13 -12 4 1.4387 -0.0001
-13 -12 5 1.1170 0.0021
-13 -11 1 0.2647 0.0236
-13 -11 2 -1.3611 -0.0055
-13 -11 3 -0.8022 -0.0059
-13 -11 5 -0.3752 0.0010
-13 -11 6 -1.4234 -0.0016
-13 -10 1 1.0001 0.0223
-13 -10 3 1.8428 -0.0052
-13 -10 4 2.6514 0.0014
-13 -10 6 -0.8834 -0.0023
-13 -10 7 0.8738 -0.0021
-13 -9 1 -0.8267 0.0224
-13 -9 2 -0.1423 0.0002
-13 -9 4 -2.7996 0.0016
-13 -9 5 -0.7532 0.0016
-13 -8 1 -1.5800 0.0168
-13 -8 2 0.4775 -0.0021
-13 -8 3 0.2123 -0.0047
-13 -8 5 2.6125 0.0005
-13 -8 6 -1.7228 -0.0015
-13 -8 8 0.9201 0.0000
-13 -7 1 0.7341 0.0192
-13 -7 2 0.4952 -0.0034
-13 -7 3 -0.9038 -0.0039
-13 -7 4 -0.7247 0.0009
-13 -7 6 -0.3765 -0.0020
-13 -7 7 -0.4132 -0.0021
-13 -7 8 -0.2406 0.0021
-13 -7 9 -0.4054 0.0036
-13 -6 1 0.4047 0.0171
-13 -6 3 -0.3538 -0.0014
-13 -6 4 -0.7435 0.0013
-13 -6 5 0.6303 0.0002
-13 -6 6 -0.4207 -0.0001
-13 -6 7 0.4748 -0.0014
-13 -6 9 1.2360 0.0031
-13 -5 1 -1.3312 0.0155
-13 -5 2 -0.6163 -0.0013
-13 -5 4 -0.0758 0.0019
-13 -5 5 1.3119 -0.0006
-13 -5 6 -0.0116 -0.0023
-13 -5 7 0.3459 -0.0001
-13 -5 8 -0.5425 0.0007
-13 -5 9 0.1516 0.0008
-13 -5 10 -0.4962 0.0053
-13 -4 1 0.5974 0.0143
-13 -4 2 0.9410 -0.0021
-13 -4 3 0.2186 -0.0011
-13 -4 4 -2.2666 0.0029
-13 -4 5 0.2387 -0.0008
-13 -4 6 -0.9683 -0.0045
-13 -4 8 1.0022 -0.0003
-13 -4 10 1.4425 0.0091
-13 -3 1 -0.5279 0.0137
-13 -3 2 -0.1760 -0.0055
-13 -3 3 0.5529 -0.0006
-13 -3 4 -0.3109 0.0044
-13 -3 5 1.8057 -0.0007
-13 -3 6 1.1536 -0.0031
-13 -3 7 -0.4856 0.0003
-13 -3 8 1.8929 -0.0016
-13 -2 1 0.1974 0.0122
-13 -2 2 0.8898 -0.0058
-13 -2 3 -0.5022 0.0009
-13 -2 4 -0.5167 0.0049
-13 -2 6 -1.1146 -0.0035
-13 -1 2 0.3421 -0.0043
-13 -1 3 -1.4609 0.0038
-13 -1 4 -0.1559 0.0055
-12 -16 1 0.5087 0.0064
-12 -16 2 0.4561 0.0029
-12 -15 2 -1.0805 0.0027
-12 -15 3 0.0173 -0.0012
-12 -14 1 0.1968 0.0025
-12 -14 2 -0.7032 -0.0011
-12 -14 4 -1.1384 -0.0013
-12 -13 1 0.8043 0.0045
-12 -13 2 -0.2829 0.0015
-12 -13 3 0.4694 -0.0006
-12 -13 4 1.4881 -0.0015
-12 -13 5 0.6912 -0.0024
-12 -13 6 -0.3520 -0.0041
-12 -12 1 -0.5975 0.0029
-12 -12 3 -0.5009 0.0010
-12 -12 4 -0.5745 0.0013
-12 -12 5 -1.6429 -0.0013
-12 -12 6 -0.1956 -0.0024
-12 -12 7 0.9952 -0.0038
-12 -11 1 0.2319 -0.0001
-12 -11 2 0.1536 0.0026
-12 -11 3 -1.8127 0.0015
-12 -11 4 1.6955 0.0001
-12 -11 5 0.0073 -0.0005
-12 -11 6 0.1080 0.0005
-12 -11 7 0.8044 -0.0011
-12 -11 8 -0.6007 -0.0010
-12 -10 1 -0.2390 -0.0047
-12 -10 2 0.4670 0.0019
-12 -10 3 -0.9133 0.0041
-12 -10 4 1.1731 -0.0013
-12 -10 5 -0.7344 -0.0025
-12 -10 6 -0.7960 -0.0001
-12 -10 7 0.4403 0.0011
-12 -10 8 -0.5836 0.0008
-12 -9 2 0.0759 0.0039
-12 -9 3 -0.3953 0.0058
-12 -9 4 0.1913 -0.0020
-12 -9 5 1.2933 -0.0039
-12 -9 6 -0.8662 -0.0010
-12 -9 7 -0.5855 0.0015
-12 -9 9 0.2367 -0.0011
-12 -8 1 1.0425 -0.0072
-12 -8 2 -0.5153 0.0028
-12 -8 4 -0.5902 -0.0003
-12 -8 5 2.3837 -0.0046
-12 -8 6 0.6571 -0.0018
-12 -8 7 0.7445 0.0018
-12 -8 8 0.6654 0.0003
-12 -8 10 -0.6188 0.0018
-12 -7 1 0.5466 -0.0136
-12 -7 5 -0.8243 -0.0040
-12 -7 6 -0.7775 -0.0020
-12 -7 8 -1.4235 0.0005
-12 -7 9 2.3114 0.0002
-12 -7 10 -2.3060 -0.0012
-12 -6 1 0.4635 -0.0184
-12 -6 2 1.0360 0.0042
-12 -6 3 1.6699 0.0076
-12 -6 4 0.7591 0.0024
-12 -6 5 1.8984 -0.0034
-12 -6 6 0.9070 -0.0029
-12 -6 7 -0.0173 0.0003
-12 -6 8 -2.2776 0.0005
-12 -6 9 1.5759 -0.0009
-12 -6 11 1.5977 0.0028
-12 -5 1 -0.8206 -0.0213
-12 -5 2 -0.3966 0.0048
-12 -5 3 0.1360 0.0068
-12 -5 4 -2.1361 0.0012
-12 -5 5 -0.0481 -0.0035
-12 -5 6 -0.4666 -0.0016
-12 -5 7 0.8684 -0.0001
-12 -5 8 -0.8099 0.0003
-12 -5 9 1.3654 -0.0008
-12 -5 10 -0.3324 0.0005
-12 -5 11 0.4842 0.0011
-12 -4 2 -0.6153 0.0008
-12 -4 3 0.0075 0.0077
-12 -4 4 -0.9653 0.0019
-12 -4 5 1.2772 -0.0028
-12 -4 7 1.3768 -0.0002
-12 -4 8 -0.6603 -0.0006
-12 -4 10 -0.3432 0.0020
-12 -4 11 -0.2254 0.0041
-12 -4 12 0.8172 -0.0004
-12 -3 1 0.6852 -0.0232
-12 -3 3 0.2374 0.0106
-12 -3 4 0.4937 0.0016
-12 -3 5 0.4344 -0.0022
-12 -3 6 -1.2867 0.0004
-12 -3 7 0.1571 0.0007
-12 -3 8 0.0521 -0.0020
-12 -3 9 1.1482 -0.0007
-12 -3 10 -0.3562 0.0018
-12 -3 11 -1.1787 0.0046
-12 -3 12 -0.1325 -0.0023
-12 -2 1 0.6994 -0.0319
-12 -2 2 0.4161 0.0047
-12 -2 4 -1.2780 0.0002
-12 -2 5 0.1166 -0.0026
-12 -2 6 0.0922 0.0006
-12 -2 7 0.6322 0.0017
-12 -2 8 -1.2167 -0.0034
-12 -2 9 0.3404 -0.0021
-12 -2 10 -1.7089 0.0025
-12 -1 1 0.0767 -0.0421
-12 -1 2 0.3829 0.0069
-12 -1 3 0.7351 0.0090
-12 -1 5 1.9461 -0.0023
-12 -1 6 -0.5088 0.0015
-12 -1 7 0.0860 -0.0000
-12 -1 8 -0.8358 -0.0054
-12 0 1 -0.6347 -0.0483
-12 0 2 0.1958 0.0043
-12 0 3 -0.7786 0.0103
-12 0 4 -0.8176 -0.0014
-12 0 6 -0.8925 0.0030
-12 1 1 0.8808 -0.0356
-12 1 2 0.3445 0.0057
-12 1 3 -1.8385 0.0088
-11 -18 1 -0.8100 0.0081
-11 -17 1 0.1569 0.0097
-11 -17 2 0.0593 -0.0004
-11 -17 3 0.0283 0.0033
-11 -16 1 0.7235 0.0078
-11 -16 2 0.4456 -0.0022
-11 -16 3 0.9050 -0.0005
-11 -16 4 1.0187 0.0033
-11 -15 1 0.5824 0.0040
-11 -15 2 0.1653 -0.0005
-11 -15 3 -2.2099 0.0010
-11 -15 5 -1.1915 -0.0033
-11 -15 6 -0.8352 -0.0056
-11 -14 1 -2.3966 0.0050
-11 -14 3 -0.9655 0.0029
-11 -14 4 2.7163 0.0047
-11 -14 5 0.8711 -0.0021
-11 -14 6 -0.4285 -0.0063
-11 -14 7 0.3280 -0.0024
-11 -13 1 -0.7691 0.0033
-11 -13 2 4.8459 -0.0037
-11 -13 3 -2.1128 0.0016
-11 -13 4 0.8148 0.0052
-11 -13 5 -1.2538 -0.0000
-11 -13 6 0.2904 -0.0031
-11 -13 7 1.0316 -0.0011
-11 -13 8 -0.4802 0.0013
-11 -12 1 -1.9680 0.0009
-11 -12 2 -0.0172 -0.0034
-11 -12 3 -2.8871 0.0041
-11 -12 4 2.9678 0.0042
-11 -12 6 -0.2390 -0.0029
-11 -12 7 0.7232 0.0007
-11 -12 8 0.2432 0.0011
-11 -12 9 -0.6459 0.0021
-11 -11 1 -0.2948 0.0026
-11 -11 3 -1.4809 0.0035
-11 -11 4 -0.6096 0.0030
-11 -11 5 -1.0828 -0.0010
-11 -11 7 -0.3221 0.0003
-11 -11 8 -1.1253 -0.0000
-11 -11 9 -0.3829 -0.0021
-11 -10 1 0.3374 -0.0053
-11 -10 2 0.6119 -0.0028
-11 -10 4 1.5678 0.0039
-11 -10 5 2.0250 -0.0036
-11 -10 6 -1.1471 -0.0030
-11 -10 7 0.9501 0.0005
-11 -10 8 0.6468 -0.0013
-11 -10 10 0.6572 0.0049
-11 -9 1 -0.0206 -0.0135
-11 -9 2 -0.5165 -0.0021
-11 -9 3 -0.8824 0.0068
-11 -9 5 0.9799 -0.0040
-11 -9 6 -0.3119 -0.0033
-11 -9 7 0.2966 0.0006
-11 -9 8 -0.5953 0.0003
-11 -9 9 -0.1829 -0.0037
-11 -9 10 1.4414 0.0001
-11 -9 11 -0.9348 0.0075
-11 -8 1 -0.6112 -0.0182
-11 -8 2 1.0833 -0.0001
-11 -8 3 0.5075 0.0080
-11 -8 4 -1.6575 0.0042
-11 -8 6 -0.4352 -0.0033
-11 -8 7 -1.0321 0.0014
-11 -8 8 -0.7442 0.0016
-11 -8 9 0.4136 -0.0026
-11 -8 10 0.3471 -0.0018
-11 -8 11 0.1387 0.0038
-11 -7 2 -0.0974 -0.0007
-11 -7 3 -0.3160 0.0086
-11 -7 4 0.8387 0.0044
-11 -7 5 1.7636 -0.0011
-11 -7 7 0.7913 0.0020
-11 -7 8 -0.0255 0.0013
-11 -7 12 -1.1608 0.0060
-11 -6 1 -0.2977 -0.0239
-11 -6 3 0.2557 0.0071
-11 -6 4 -0.5377 0.0053
-11 -6 6 -0.4292 -0.0033
-11 -6 7 -1.9999 0.0008
-11 -6 8 -1.6217 0.0005
-11 -6 9 -0.5876 -0.0025
-11 -6 10 -0.5896 -0.0012
-11 -6 11 -0.7702 0.0042
-11 -6 12 1.2980 0.0052
-11 -5 1 0.1546 -0.0210
-11 -5 2 0.3357 -0.0071
-11 -5 4 -0.4847 0.0054
-11 -5 5 -1.5513 -0.0024
-11 -5 6 0.4752 -0.0017
-11 -5 7 1.9603 0.0007
-11 -5 8 1.0326 -0.0008
-11 -5 9 2.0463 -0.0029
-11 -5 11 -0.2502 0.0031
-11 -5 13 -0.4405 -0.0013
-11 -4 1 0.0425 -0.0083
-11 -4 2 0.9492 -0.0075
-11 -4 3 -0.0628 0.0055
-11 -4 5 0.9072 -0.0022
-11 -4 6 0.3549 0.0009
-11 -4 7 -0.3964 0.0014
-11 -4 9 -0.7087 -0.0043
-11 -4 10 -1.4616 -0.0013
-11 -4 11 -0.4395 0.0041
-11 -4 12 1.3941 0.0036
-11 -4 13 0.7963 -0.0002
-11 -3 1 0.2279 -0.0111
-11 -3 2 -0.3471 -0.0053
-11 -3 3 -1.7980 0.0043
-11 -3 4 -0.3384 0.0020
-11 -3 6 -0.0850 0.0027
-11 -3 7 0.1763 0.0023
-11 -3 8 0.9722 -0.0025
-11 -3 9 0.8929 -0.0050
-11 -3 10 -1.2398 -0.0008
-11 -3 12 -0.8443 0.0039
-11 -3 13 -0.1749 0.0001
-11 -2 1 -0.1722 -0.0164
-11 -2 2 0.3280 -0.0003
-11 -2 3 1.0555 0.0027
-11 -2 4 -0.0402 0.0010
-11 -2 5 -0.0022 -0.0003
-11 -2 6 0.6539 0.0026
-11 -2 7 -0.7936 0.0030
-11 -2 8 -0.0602 -0.0028
-11 -2 10 -0.1610 -0.0004
-11 -2 11 0.7471 0.0029
-11 -2 12 0.6014 0.0022
-11 -1 1 0.5120 -0.0123
-11 -1 2 -0.3048 -0.0014
-11 -1 3 0.5184 -0.0007
-11 -1 4 -0.2576 -0.0002
-11 -1 5 -0.0503 0.0001
-11 -1 7 -0.2139 0.0034
-11 -1 8 1.2265 -0.0025
-11 -1 9 0.2496 -0.0047
-11 -1 10 -0.5326 -0.0000
-11 -1 11 0.1558 0.0033
-11 -1 12 0.0792 0.0002
-11 0 2 -0.1875 -0.0043
-11 0 3 0.7059 -0.0032
-11 0 4 -0.0805 -0.0001
-11 0 5 -0.9675 0.0014
-11 0 6 0.0970 0.0023
-11 0 7 -0.8185 0.0028
-11 0 8 0.5753 -0.0016
-11 0 9 -0.0316 -0.0036
-11 0 10 -0.9875 -0.0006
-11 1 1 1.4214 0.0053
-11 1 3 0.0344 -0.0053
-11 1 4 0.5111 0.0001
-11 1 5 0.4291 0.0031
-11 1 6 -0.8336 0.0024
-11 1 8 -0.2309 -0.0009
-11 2 1 -0.7489 0.0111
-11 2 2 -0.0609 -0.0029
-11 2 4 0.9175 0.0006
-11 2 5 1.2435 0.0047
-10 -18 1 0.2162 -0.0071
-10 -17 1 -0.5088 -0.0106
-10 -17 2 -0.2999 0.0022
-10 -17 3 0.0863 0.0014
-10 -17 4 -0.4232 0.0011
-10 -17 5 -0.6452 -0.0053
-10 -16 1 0.0959 -0.0112
-10 -16 2 -0.6296 0.0035
-10 -16 3 0.3602 0.0050
-10 -16 4 0.3166 0.0026
-10 -16 6 -0.6535 -0.0044
-10 -15 1 -0.6053 -0.0163
-10 -15 2 0.0815 0.0000
-10 -15 4 -0.9952 0.0024
-10 -15 5 0.5696 -0.0013
-10 -15 7 1.1378 0.0000
-10 -14 1 -0.2017 -0.0134
-10 -14 2 0.1681 0.0020
-10 -14 3 0.4759 0.0047
-10 -14 4 -0.3465 0.0014
-10 -14 5 0.7905 0.0005
-10 -14 6 -0.6465 -0.0001
-10 -14 8 -0.6179 0.0002
-10 -13 1 -0.0472 -0.0217
-10 -13 3 -0.0216 0.0053
-10 -13 6 -0.6363 -0.0000
-10 -13 7 -0.4261 -0.0013
-10 -13 9 -0.3793 0.0012
-10 -12 1 0.2463 -0.0173
-10 -12 2 -0.3264 0.0029
-10 -12 4 0.1699 -0.0007
-10 -12 5 1.2639 -0.0016
-10 -12 6 0.3872 0.0011
-10 -12 7 -0.0247 -0.0007
-10 -12 8 -0.3979 -0.0040
-10 -12 10 1.0135 0.0041
-10 -11 1 0.0588 -0.0250
-10 -11 2 0.0987 0.0019
-10 -11 3 1.2924 0.0072
-10 -11 4 -0.2915 0.0002
-10 -11 5 0.5308 -0.0013
-10 -11 6 0.0773 0.0028
-10 -11 7 2.3031 -0.0007
-10 -11 8 -0.0472 -0.0049
-10 -11 9 -0.0282 -0.0017
-10 -11 10 -1.9361 0.0025
-10 -11 11 0.0448 0.0051
-10 -10 1 -0.6341 -0.0277
-10 -10 2 -1.9234 0.0027
-10 -10 3 -1.6196 0.0085
-10 -10 4 -2.5914 -0.0009
-10 -10 5 0.0893 -0.0014
-10 -10 6 -0.3938 0.0045
-10 -10 7 -1.0781 0.0012
-10 -10 8 -2.5194 -0.0043
-10 -10 9 0.5262 -0.0027
-10 -10 10 0.6404 0.0007
-10 -10 11 0.0144 0.0058
-10 -9 2 0.6006 0.0037
-10 -9 3 2.7538 0.0085
-10 -9 4 -0.0418 -0.0032
-10 -9 5 -0.3524 -0.0004
-10 -9 6 -0.1109 0.0041
-10 -9 7 0.6186 0.0010
-10 -9 8 0.6984 -0.0032
-10 -9 9 -0.4081 -0.0028
-10 -9 10 -0.0640 0.0018
-10 -9 11 -0.6824 0.0025
-10 -9 12 -0.7337 0.0005
-10 -8 1 0.1751 -0.0434
-10 -8 2 -0.9551 0.0065
-10 -8 4 -0.5657 -0.0038
-10 -8 5 1.5350 -0.0004
-10 -8 6 1.4449 0.0035
-10 -8 8 0.2486 -0.0033
-10 -8 9 -0.8407 -0.0040
-10 -8 11 0.2138 0.0021
-10 -8 12 0.5461 0.0043
-10 -8 13 1.9329 -0.0023
-10 -7 1 0.0969 -0.0412
-10 -7 2 -0.3111 0.0057
-10 -7 3 -0.0381 0.0040
-10 -7 5 -0.8205 0.0001
-10 -7 6 -0.6465 0.0041
-10 -7 7 -0.4191 0.0010
-10 -7 9 -0.7406 -0.0031
-10 -7 10 2.2280 0.0016
-10 -7 11 -1.5039 0.0025
-10 -7 12 -0.8038 0.0021
-10 -7 13 0.0778 -0.0021
-10 -6 1 0.1274 -0.0328
-10 -6 2 0.4541 0.0042
-10 -6 3 0.9653 0.0012
-10 -6 4 0.4928 -0.0026
-10 -6 5 0.4189 -0.0005
-10 -6 6 -0.5458 0.0057
-10 -6 7 0.9324 0.0018
-10 -6 8 -0.4822 -0.0054
-10 -6 9 -1.5760 -0.0032
-10 -6 10 0.4619 0.0014
-10 -6 13 0.6423 0.0035
-10 -6 14 0.4346 -0.0032
-10 -5 1 0.6282 -0.0195
-10 -5 2 -0.1190 0.0049
-10 -5 3 -0.1455 0.0013
-10 -5 4 -0.3786 -0.0049
-10 -5 5 0.8794 0.0006
-10 -5 6 0.0355 0.0066
-10 -5 8 0.5100 -0.0043
-10 -5 10 0.4211 0.0003
-10 -5 11 -0.1248 0.0013
-10 -5 12 0.4619 -0.0003
-10 -5 13 0.3825 0.0040
-10 -5 14 0.5212 -0.0021
-10 -4 1 1.2351 -0.0221
-10 -4 2 -0.6869 0.0064
-10 -4 3 0.2853 0.0003
-10 -4 4 -0.7646 -0.0088
-10 -4 5 -0.4929 0.0027
-10 -4 7 -1.2132 0.0015
-10 -4 8 -0.6717 -0.0037
-10 -4 9 -0.2517 -0.0024
-10 -4 10 0.8765 0.0006
-10 -4 11 0.1483 -0.0002
-10 -4 13 -1.2537 0.0023
-10 -4 14 -1.1345 -0.0025
-10 -3 2 -0.4370 0.0095
-10 -3 3 1.0272 -0.0015
-10 -3 4 0.4945 -0.0097
-10 -3 5 0.5561 0.0022
-10 -3 6 -0.8602 0.0074
-10 -3 7 0.1802 0.0010
-10 -3 8 1.9756 -0.0033
-10 -3 9 -0.4620 -0.0009
-10 -3 11 -0.5739 -0.0015
-10 -3 12 0.4100 0.0005
-10 -3 13 1.0934 0.0023
-10 -3 15 1.3217 -0.0032
-10 -2 1 0.6498 -0.0151
-10 -2 3 0.1186 -0.0025
-10 -2 4 0.3097 -0.0107
-10 -2 5 0.8073 0.0010
-10 -2 6 -0.0614 0.0073
-10 -2 7 0.2601 0.0009
-10 -2 8 -0.5332 -0.0031
-10 -2 9 -0.2006 -0.0005
-10 -2 10 0.6705 -0.0002
-10 -2 11 1.2591 -0.0023
-10 -2 12 0.2607 0.0008
-10 -2 13 -1.2472 0.0032
-10 -2 14 1.3502 0.0021
-10 -2 15 -1.2182 -0.0037
-10 -1 1 -0.0059 -0.0052
-10 -1 2 -0.8463 0.0070
-10 -1 4 1.0273 -0.0082
-10 -1 5 -0.9818 0.0004
-10 -1 6 -0.8431 0.0066
-10 -1 7 0.2294 0.0003
-10 -1 9 0.9299 0.0004
-10 -1 10 -1.0654 -0.0012
-10 -1 11 -0.7277 -0.0027
-10 -1 12 -0.4012 -0.0002
-10 -1 14 2.0724 0.0015
-10 -1 15 -2.8397 -0.0025
-10 0 1 0.4657 0.0026
-10 0 2 0.0605 0.0031
-10 0 3 0.6500 -0.0032
-10 0 5 -1.0999 0.0003
-10 0 6 -0.7483 0.0049
-10 0 7 0.9643 0.0006
-10 0 8 -0.5217 -0.0015
-10 0 9 0.0599 0.0013
-10 0 10 0.6456 -0.0009
-10 0 12 -1.4004 -0.0016
-10 0 13 -2.7047 0.0024
-10 1 1 -0.0553 0.0064
-10 1 2 -0.8507 0.0036
-10 1 3 -1.6357 -0.0064
-10 1 4 0.0211 -0.0050
-10 1 5 -0.4151 0.0013
-10 1 6 -0.8150 0.0037
-10 1 7 0.1668 0.0009
-10 1 8 0.1728 -0.0014
-10 1 9 -0.4805 0.0011
-10 1 10 -1.7194 0.0003
-10 1 11 -1.3795 -0.0035
-10 2 1 -0.5195 0.0126
-10 2 2 -0.2370 0.0053
-10 2 3 0.7140 -0.0071
-10 2 4 0.8922 -0.0067
-10 2 6 -0.7989 0.0043
-10 2 7 -0.8243 0.0013
-10 2 8 0.7545 -0.0009
-10 3 1 -0.6162 0.0116
-10 3 2 0.1035 0.0015
-10 3 3 0.8784 -0.0036
-10 3 4 2.0317 -0.0042
-10 3 5 2.0044 -0.0009
-10 3 7 0.2177 0.0011
-10 4 2 0.9439 0.0053
-10 4 3 0.2156 -0.0046
-9 -17 1 0.1465 -0.0116
-9 -17 2 -0.9809 -0.0008
-9 -17 3 -2.2690 0.0053
-9 -17 4 -0.7564 0.0030
-9 -17 5 -1.0660 0.0001
-9 -16 1 1.6038 -0.0116
-9 -16 2 0.9105 -0.0026
-9 -16 3 0.9289 0.0024
-9 -16 5 2.0289 0.0004
-9 -16 6 -0.2755 0.0017
-9 -16 7 0.4721 0.0017
-9 -16 8 -0.6248 0.0038
-9 -15 2 -0.2740 -0.0033
-9 -15 3 -0.6012 0.0020
-9 -15 4 0.5641 0.0038
-9 -15 5 0.0875 -0.0002
-9 -15 6 -0.5688 -0.0015
-9 -15 7 0.5030 -0.0011
-9 -15 8 -0.8383 0.0012
-9 -15 9 -0.8878 0.0001
-9 -14 1 0.5165 -0.0107
-9 -14 2 0.0465 -0.0018
-9 -14 4 0.2615 0.0028
-9 -14 5 -0.5729 0.0001
-9 -14 6 1.0502 -0.0002
-9 -14 7 0.1110 -0.0003
-9 -14 8 0.9167 -0.0037
-9 -14 9 0.6989 -0.0019
-9 -14 10 -0.5361 0.0007
-9 -13 1 -0.9129 -0.0049
-9 -13 2 -0.6925 -0.0037
-9 -13 3 -0.3671 0.0008
-9 -13 5 -1.3427 0.0004
-9 -13 6 0.7608 0.0001
-9 -13 7 -1.9450 0.0017
-9 -13 8 -1.3822 -0.0018
-9 -13 9 -1.9233 -0.0047
-9 -13 10 1.9054 -0.0001
-9 -13 11 1.5124 0.0019
-9 -12 1 0.0561 -0.0132
-9 -12 2 0.4311 -0.0064
-9 -12 3 -0.1054 0.0011
-9 -12 4 0.3830 -0.0000
-9 -12 5 -0.6720 0.0014
-9 -12 6 0.9240 0.0035
-9 -12 7 1.1966 0.0012
-9 -12 10 1.3318 0.0002
-9 -12 11 -1.7552 0.0019
-9 -11 2 0.2005 0.0005
-9 -11 3 0.2629 0.0018
-9 -11 4 -1.5187 -0.0013
-9 -11 5 -0.1821 0.0005
-9 -11 6 1.3383 0.0038
-9 -11 7 -0.2203 0.0027
-9 -11 8 -1.6791 -0.0013
-9 -11 9 -2.2199 -0.0037
-9 -11 10 -0.1711 -0.0013
-9 -11 11 -1.1198 0.0038
-9 -11 12 0.2697 -0.0007
-9 -10 1 1.2473 -0.0074
-9 -10 2 0.2097 0.0025
-9 -10 4 0.4292 -0.0041
-9 -10 5 0.3610 0.0025
-9 -10 6 -0.5542 0.0044
-9 -10 7 -0.4353 0.0015
-9 -10 8 -0.0463 -0.0015
-9 -10 9 -0.8494 -0.0048
-9 -10 11 1.1276 0.0038
-9 -10 12 0.5286 0.0014
-9 -10 13 0.3340 -0.0049
-9 -9 1 -0.7220 -0.0084
-9 -9 2 -0.8506 -0.0006
-9 -9 3 0.5915 -0.0071
-9 -9 5 0.1738 0.0029
-9 -9 6 0.9336 0.0018
-9 -9 7 0.5005 0.0007
-9 -9 9 -0.1413 -0.0039
-9 -9 10 1.0695 -0.0016
-9 -9 11 -2.0386 0.0028
-9 -9 12 -1.3973 0.0026
-9 -9 13 0.4659 -0.0019
-9 -8 1 -0.6039 0.0123
-9 -8 2 -0.9842 0.0001
-9 -8 3 -0.3707 -0.0093
-9 -8 4 -1.2321 -0.0011
-9 -8 6 -0.0414 0.0029
-9 -8 7 0.8990 0.0021
-9 -8 8 -0.0977 -0.0019
-9 -8 9 -1.5566 -0.0035
-9 -8 10 1.8914 -0.0012
-9 -8 11 0.7894 0.0023
-9 -8 12 0.7764 0.0010
-9 -8 14 -1.1009 0.0001
-9 -7 1 2.2070 0.0327
-9 -7 2 2.4139 -0.0047
-9 -7 3 1.3987 -0.0108
-9 -7 4 1.3529 0.0009
-9 -7 5 -0.5859 0.0035
-9 -7 7 0.3019 0.0030
-9 -7 8 -0.3420 -0.0004
-9 -7 9 -1.1744 -0.0024
-9 -7 10 0.6517 -0.0024
-9 -7 11 -2.0980 -0.0001
-9 -7 12 -2.5022 0.0025
-9 -7 13 -0.5707 0.0002
-9 -7 14 -0.2193 -0.0021
-9 -6 1 -2.5329 0.0365
-9 -6 2 -1.2907 -0.0115
-9 -6 3 -0.6804 -0.0125
-9 -6 4 -0.0823 -0.0010
-9 -6 5 -0.2210 0.0031
-9 -6 6 1.1073 0.0032
-9 -6 7 0.2556 0.0015
-9 -6 8 -0.3186 -0.0003
-9 -6 9 -0.1342 -0.0011
-9 -6 11 1.4720 -0.0007
-9 -6 12 0.9049 0.0018
-9 -6 13 1.1285 -0.0004
-9 -6 15 -0.2160 0.0028
-9 -5 2 0.1104 -0.0074
-9 -5 3 1.5927 -0.0117
-9 -5 4 0.5675 -0.0036
-9 -5 5 -1.3546 0.0027
-9 -5 6 0.1087 0.0015
-9 -5 8 -0.1062 0.0011
-9 -5 9 -1.7990 -0.0005
-9 -5 10 0.0654 -0.0027
-9 -5 11 0.0200 -0.0016
-9 -5 12 0.1212 0.0023
-9 -5 14 0.4000 -0.0020
-9 -5 15 -0.4042 0.0011
-9 -4 1 0.0575 0.0318
-9 -4 2 -0.2059 -0.0015
-9 -4 3 -0.6300 -0.0099
-9 -4 4 -1.0423 -0.0022
-9 -4 5 -0.8583 0.0027
-9 -4 6 0.9052 0.0009
-9 -4 7 -0.2919 0.0010
-9 -4 9 0.1680 0.0001
-9 -4 10 1.1541 -0.0037
-9 -4 12 -0.2022 0.0022
-9 -4 14 0.6362 -0.0005
-9 -4 15 1.2549 -0.0024
-9 -3 1 -1.1259 0.0287
-9 -3 2 -0.7625 0.0032
-9 -3 3 0.4877 -0.0100
-9 -3 4 0.9955 -0.0017
-9 -3 5 1.0899 0.0015
-9 -3 6 0.2039 -0.0004
-9 -3 7 -0.5380 0.0011
-9 -3 8 -0.3411 0.0037
-9 -3 9 -0.7975 0.0013
-9 -3 10 0.1660 -0.0044
-9 -3 11 -1.4937 -0.0032
-9 -3 12 1.2179 0.0020
-9 -3 13 -0.4972 0.0032
-9 -3 14 0.1493 -0.0022
-9 -3 16 -1.3230 0.0124
-9 -2 1 0.4390 0.0209
-9 -2 2 0.3532 -0.0028
-9 -2 3 0.0615 -0.0068
-9 -2 5 -0.8068 0.0003
-9 -2 6 -1.1305 -0.0024
-9 -2 7 -0.1453 0.0001
-9 -2 8 0.1872 0.0047
-9 -2 10 1.6067 -0.0039
-9 -2 11 0.9628 -0.0031
-9 -2 12 0.7134 0.0014
-9 -2 13 -1.1567 0.0034
-9 -2 14 0.6182 -0.0027
-9 -2 15 0.2947 -0.0041
-9 -2 16 0.7846 0.0134
-9 -1 1 -1.1227 0.0274
-9 -1 2 0.0297 -0.0028
-9 -1 3 -0.5599 -0.0072
-9 -1 4 1.5628 0.0001
-9 -1 6 0.7342 -0.0029
-9 -1 7 -0.0085 0.0003
-9 -1 8 -0.0387 0.0054
-9 -1 9 -0.4746 0.0016
-9 -1 10 -0.3890 -0.0033
-9 -1 11 -1.2437 -0.0026
-9 -1 13 1.0389 0.0030
-9 -1 15 0.8107 -0.0028
-9 -1 16 0.0295 0.0152
-9 0 1 -0.6759 0.0250
-9 0 2 0.5825 -0.0007
-9 0 3 -1.5002 -0.0069
-9 0 4 0.2778 -0.0002
-9 0 5 -0.9423 0.0009
-9 0 6 -0.8462 -0.0044
-9 0 7 0.4479 0.0013
-9 0 8 -0.0956 0.0060
-9 0 9 -0.6471 0.0019
-9 0 10 0.6818 -0.0034
-9 0 11 0.6877 -0.0022
-9 0 12 -0.2741 0.0021
-9 0 13 0.2521 0.0014
-9 0 14 -1.5965 -0.0036
-9 0 15 1.1762 -0.0017
-9 1 1 -0.6497 0.0270
-9 1 2 0.6592 0.0008
-9 1 3 -0.4989 -0.0036
-9 1 4 0.9194 0.0001
-9 1 5 -0.4983 -0.0008
-9 1 7 -0.3285 0.0009
-9 1 8 0.3756 0.0050
-9 1 9 -1.0611 0.0015
-9 1 11 -0.7726 -0.0028
-9 1 12 -1.3904 0.0023
-9 1 13 0.2809 0.0005
-9 1 14 0.1898 -0.0037
-9 2 1 -0.8856 0.0324
-9 2 2 0.8959 -0.0047
-9 2 3 0.1031 -0.0039
-9 2 4 1.1157 0.0021
-9 2 5 -0.4224 -0.0010
-9 2 6 1.0906 -0.0037
-9 2 8 1.4721 0.0037
-9 2 9 -0.9058 0.0012
-9 2 10 1.5861 -0.0034
-9 2 11 2.1773 -0.0013
-9 2 12 1.4173 0.0016
-9 3 3 -0.5239 -0.0035
-9 3 4 -1.3518 0.0030
-9 3 5 -0.7959 -0.0026
-9 3 6 0.1462 -0.0034
-9 3 7 -0.5664 -0.0001
-9 3 8 -0.9606 0.0041
-9 3 9 -0.9393 0.0012
-9 3 10 -1.1847 -0.0031
-9 3 11 -0.9302 0.0004
-9 4 1 -0.1762 0.0315
-9 4 2 0.4501 -0.0040
-9 4 4 0.5300 0.0022
-9 4 5 1.5137 -0.0033
-9 4 6 1.0412 -0.0037
-9 4 7 1.1586 0.0007
-9 5 1 2.1420 0.0293
-9 5 2 -1.5673 -0.0030
-9 5 3 -0.6007 0.0017
-9 5 5 -0.2909 -0.0036
-8 -17 1 -0.2499 -0.0136
-8 -17 2 0.4837 0.0018
-8 -17 3 1.2602 0.0017
-8 -17 4 -1.1035 -0.0019
-8 -16 1 -0.4004 -0.0143
-8 -16 3 -1.3984 -0.0004
-8 -16 4 -0.4176 -0.0017
-8 -16 5 0.5758 0.0022
-8 -16 7 0.6316 -0.0016
-8 -15 1 0.0184 -0.0128
-8 -15 2 2.0139 0.0013
-8 -15 3 0.5103 -0.0014
-8 -15 5 -0.9698 0.0015
-8 -15 6 0.9333 0.0035
-8 -15 8 -0.3076 -0.0035
-8 -15 9 -0.3420 -0.0040
-8 -15 10 1.4214 -0.0011
-8 -14 1 1.1536 -0.0100
-8 -14 2 0.3000 0.0024
-8 -14 3 -0.4226 0.0001
-8 -14 4 -1.1462 -0.0029
-8 -14 6 0.5970 0.0039
-8 -14 7 -1.0615 0.0019
-8 -14 9 -0.5271 -0.0012
-8 -14 11 -1.3300 -0.0033
-8 -13 2 -0.2201 0.0027
-8 -13 3 0.0853 -0.0028
-8 -13 4 0.4526 -0.0067
-8 -13 5 1.3356 -0.0001
-8 -13 7 0.7221 0.0020
-8 -13 8 0.5423 -0.0034
-8 -13 10 0.2441 0.0018
-8 -13 12 1.2195 -0.0013
-8 -12 4 -1.5007 -0.0063
-8 -12 5 -1.0122 -0.0001
-8 -12 6 -0.9831 0.0068
-8 -12 8 -0.6857 -0.0036
-8 -12 9 1.0697 0.0002
-8 -12 10 1.3193 0.0010
-8 -12 11 -1.1441 -0.0010
-8 -12 12 -0.2388 -0.0019
-8 -11 1 -0.5956 -0.0015
-8 -11 2 0.3003 0.0118
-8 -11 3 0.6337 -0.0031
-8 -11 5 0.7221 0.0015
-8 -11 6 0.9793 0.0070
-8 -11 7 1.0589 0.0004
-8 -11 9 0.2892 -0.0012
-8 -11 10 -0.3258 -0.0004
-8 -11 12 -0.0574 -0.0002
-8 -11 13 -0.1482 0.0008
-8 -10 1 -0.7753 -0.0005
-8 -10 2 1.7800 0.0100
-8 -10 3 0.6712 -0.0035
-8 -10 4 -0.8396 -0.0074
-8 -10 6 0.5047 0.0049
-8 -10 7 -0.6673 0.0007
-8 -10 8 -1.1619 -0.0015
-8 -10 9 1.4766 -0.0006
-8 -10 10 -0.0865 0.0004
-8 -10 11 -0.8237 -0.0025
-8 -10 12 0.3876 -0.0028
-8 -10 14 -1.2284 0.0048
-8 -9 1 1.4472 0.0115
-8 -9 2 -1.3647 0.0059
-8 -9 3 -0.6389 -0.0086
-8 -9 4 -0.6947 -0.0095
-8 -9 5 -1.4658 0.0012
-8 -9 7 0.2025 0.0024
-8 -9 8 -0.9107 -0.0003
-8 -9 9 0.3084 -0.0002
-8 -9 10 -0.2177 -0.0006
-8 -9 11 -1.1322 -0.0012
-8 -9 12 -0.7111 -0.0022
-8 -9 13 1.0706 0.0021
-8 -9 14 -0.8782 0.0005
-8 -8 1 -0.3580 0.0140
-8 -8 2 -0.4815 0.0013
-8 -8 3 2.3426 -0.0055
-8 -8 4 0.8259 -0.0061
-8 -8 5 0.1596 0.0005
-8 -8 6 1.3116 0.0036
-8 -8 7 0.1503 0.0019
-8 -8 8 0.1763 -0.0001
-8 -8 9 0.5111 0.0010
-8 -8 11 0.3596 -0.0028
-8 -8 12 0.5736 -0.0003
-8 -8 13 1.3751 0.0013
-8 -8 15 1.0825 -0.0009
-8 -7 1 0.1227 0.0246
-8 -7 3 0.1744 -0.0054
-8 -7 4 -0.8145 -0.0053
-8 -7 5 -0.5037 -0.0001
-8 -7 6 -0.0163 0.0040
-8 -7 7 0.1216 0.0011
-8 -7 8 -0.1640 0.0006
-8 -7 9 -2.2146 0.0012
-8 -7 10 -0.2131 -0.0008
-8 -7 11 -0.2691 -0.0033
-8 -7 12 -0.2738 -0.0000
-8 -7 14 -0.5087 0.0015
-8 -7 15 1.3546 -0.0028
-8 -6 1 -0.1357 0.0167
-8 -6 2 -0.2804 0.0084
-8 -6 4 -0.4844 -0.0069
-8 -6 5 -0.9331 -0.0017
-8 -6 6 -0.6864 0.0019
-8 -6 7 0.9930 0.0006
-8 -6 9 -0.1992 0.0009
-8 -6 10 0.3047 -0.0021
-8 -6 11 -0.3060 -0.0024
-8 -6 12 -0.7014 -0.0007
-8 -6 13 0.2453 0.0021
-8 -6 14 -1.7608 0.0005
-8 -6 16 0.1468 0.0003
-8 -5 1 0.6861 0.0128
-8 -5 2 0.8460 0.0099
-8 -5 3 0.7857 -0.0030
-8 -5 5 0.0381 -0.0022
-8 -5 6 -0.4854 0.0004
-8 -5 7 -0.6428 0.0007
-8 -5 8 0.2127 0.0020
-8 -5 9 -0.6482 0.0013
-8 -5 10 -0.4210 -0.0022
-8 -5 11 -0.5246 -0.0025
-8 -5 12 0.7206 0.0007
-8 -5 13 -1.0149 0.0025
-8 -5 14 -0.6949 -0.0013
-8 -5 15 -0.8009 -0.0004
-8 -5 16 1.4555 0.0035
-8 -4 1 -0.9929 0.0125
-8 -4 2 -0.9170 0.0058
-8 -4 3 -1.3345 -0.0007
-8 -4 4 0.5211 -0.0032
-8 -4 6 -0.2554 -0.0008
-8 -4 7 1.2838 0.0023
-8 -4 8 -0.6399 0.0033
-8 -4 10 0.4936 -0.0024
-8 -4 11 0.5413 -0.0026
-8 -4 13 1.5764 0.0014
-8 -4 15 -1.3695 0.0005
-8 -4 16 0.6656 0.0035
-8 -3 1 0.1056 0.0098
-8 -3 2 -1.1953 0.0010
-8 -3 3 -1.3847 0.0006
-8 -3 4 1.8395 -0.0022
-8 -3 5 0.3260 -0.0030
-8 -3 6 -0.3745 -0.0016
-8 -3 7 0.0813 0.0023
-8 -3 8 -0.3256 0.0041
-8 -3 10 -1.2189 -0.0024
-8 -3 11 -2.0691 -0.0023
-8 -3 12 -1.4657 0.0014
-8 -3 13 -1.5893 0.0003
-8 -3 14 -0.9818 -0.0020
-8 -3 15 -0.5119 -0.0007
-8 -3 17 -0.3491 -0.0006
-8 -2 3 0.0515 0.0021
-8 -2 4 0.7649 -0.0016
-8 -2 5 -1.7722 -0.0039
-8 -2 7 0.5904 -0.0002
-8 -2 8 -0.1790 0.0045
-8 -2 9 0.6172 0.0015
-8 -2 11 0.4346 -0.0018
-8 -2 12 -0.3054 0.0017
-8 -2 13 1.7128 -0.0005
-8 -2 14 -0.1610 -0.0034
-8 -2 15 0.5861 0.0004
-8 -2 16 -0.1421 0.0035
-8 -2 17 0.4166 -0.0025
-8 -1 1 -0.0048 -0.0014
-8 -1 2 0.0907 0.0053
-8 -1 3 -1.4669 0.0030
-8 -1 4 1.4652 0.0003
-8 -1 5 0.3466 -0.0037
-8 -1 6 0.0804 -0.0040
-8 -1 7 -0.2369 -0.0006
-8 -1 8 -1.2219 0.0034
-8 -1 9 0.2794 0.0019
-8 -1 10 -0.1586 -0.0016
-8 -1 11 0.8068 -0.0015
-8 -1 12 -0.6115 0.0010
-8 -1 14 0.2353 -0.0030
-8 -1 16 -1.0168 0.0038
-8 -1 17 -0.1599 -0.0038
-8 0 1 0.3360 -0.0041
-8 0 2 -0.1137 0.0035
-8 0 3 -0.6794 0.0029
-8 0 4 -0.6932 0.0024
-8 0 5 0.5459 -0.0033
-8 0 6 -0.7424 -0.0042
-8 0 8 -0.1711 0.0035
-8 0 9 0.6724 0.0026
-8 0 10 0.9206 -0.0009
-8 0 12 -0.5495 0.0013
-8 0 13 -1.4322 -0.0005
-8 0 14 -2.1977 -0.0032
-8 0 15 -1.0734 0.0027
-8 0 16 -1.7306 0.0056
-8 0 17 -0.3821 -0.0068
-8 1 1 1.1061 -0.0007
-8 1 3 0.0792 0.0054
-8 1 4 0.1530 0.0019
-8 1 5 1.2071 -0.0039
-8 1 6 -0.9872 -0.0028
-8 1 7 -0.1123 0.0009
-8 1 8 -0.2890 0.0022
-8 1 9 -2.6233 0.0014
-8 1 10 0.3284 -0.0007
-8 1 12 0.3330 0.0003
-8 1 13 0.1347 -0.0010
-8 1 14 1.8616 -0.0018
-8 1 15 0.4656 0.0005
-8 1 16 0.3212 0.0062
-8 2 1 0.3967 -0.0047
-8 2 2 -0.0355 0.0023
-8 2 4 -0.6772 0.0017
-8 2 5 0.4295 -0.0044
-8 2 6 -1.0496 -0.0036
-8 2 7 0.7276 -0.0001
-8 2 9 -0.8907 0.0020
-8 2 10 2.5295 -0.0008
-8 2 11 -0.6592 0.0007
-8 2 12 0.5759 0.0004
-8 2 13 -0.6772 -0.0016
-8 2 15 0.0206 0.0009
-8 3 1 0.6322 -0.0202
-8 3 2 1.5044 0.0060
-8 3 3 -0.7595 0.0113
-8 3 5 0.6829 -0.0058
-8 3 6 0.6450 -0.0043
-8 3 7 -0.1444 -0.0000
-8 3 8 0.1391 0.0015
-8 3 9 -1.5990 0.0012
-8 3 10 1.5637 0.0016
-8 3 11 0.9803 0.0014
-8 3 12 1.0014 -0.0002
-8 3 13 -0.8766 -0.0013
-8 4 1 -0.1594 -0.0371
-8 4 2 -0.1443 0.0077
-8 4 3 1.1210 0.0153
-8 4 4 1.7239 -0.0001
-8 4 5 -1.3063 -0.0046
-8 4 6 1.8089 -0.0036
-8 4 7 0.0672 -0.0001
-8 4 8 0.3442 0.0021
-8 4 10 -1.5320 0.0016
-8 4 11 -0.7118 0.0011
-8 5 1 -1.4090 -0.0455
-8 5 2 0.2993 0.0085
-8 5 3 0.4364 0.0166
-8 5 4 -0.9134 -0.0003
-8 5 6 -0.6000 -0.0003
-8 5 7 -0.1477 0.0004
-8 5 8 -0.0314 -0.0001
-8 5 9 1.2412 -0.0005
-8 6 1 -3.2537 -0.0510
-8 6 2 -0.2224 0.0038
-8 6 3 -0.8881 0.0167
-8 6 4 -1.7466 0.0035
-8 6 5 -0.2739 -0.0066
-8 7 1 -5.9360 -0.0402
-7 -17 1 -1.6957 0.0096
-7 -17 2 0.1288 -0.0001
-7 -16 1 -1.4086 0.0137
-7 -16 2 0.5822 -0.0010
-7 -16 3 0.0705 -0.0076
-7 -16 4 -0.1925 -0.0008
-7 -16 5 0.8404 0.0012
-7 -16 6 1.1245 0.0025
-7 -16 7 0.8434 0.0030
-7 -16 8 0.5244 -0.0019
-7 -15 2 0.4361 -0.0031
-7 -15 3 1.6124 -0.0078
-7 -15 4 -0.6231 -0.0007
-7 -15 5 -1.0317 0.0014
-7 -15 6 -0.0898 0.0020
-7 -15 7 0.6524 -0.0000
-7 -15 8 -1.4174 0.0016
-7 -15 9 -0.1883 0.0020
-7 -15 10 -0.4229 -0.0021
-7 -15 11 -0.9327 -0.0038
-7 -14 1 0.2597 0.0273
-7 -14 3 0.5376 -0.0058
-7 -14 4 -0.0079 -0.0029
-7 -14 5 1.2058 0.0002
-7 -14 6 2.0855 0.0024
-7 -14 7 -0.1113 -0.0004
-7 -14 8 -1.1515 0.0001
-7 -14 9 1.0070 0.0024
-7 -14 10 -1.4027 -0.0006
-7 -14 11 -2.8782 -0.0042
-7 -14 12 0.5687 -0.0006
-7 -13 1 0.2103 0.0302
-7 -13 2 0.0012 -0.0019
-7 -13 3 0.9933 -0.0079
-7 -13 5 -1.9014 0.0032
-7 -13 6 0.1701 0.0019
-7 -13 7 -1.6919 -0.0011
-7 -13 8 -0.8326 0.0014
-7 -13 9 1.6426 0.0024
-7 -13 10 1.2371 -0.0031
-7 -13 11 0.8133 -0.0019
-7 -13 13 0.0978 0.0016
-7 -12 1 -0.3840 0.0256
-7 -12 2 0.3823 -0.0001
-7 -12 3 1.5289 -0.0081
-7 -12 4 -1.3100 -0.0023
-7 -12 6 0.9675 -0.0012
-7 -12 7 -1.6374 -0.0015
-7 -12 8 0.3096 0.0038
-7 -12 9 0.4798 0.0026
-7 -12 10 0.1215 -0.0022
-7 -12 12 -0.0584 -0.0014
-7 -12 13 -0.0395 0.0029
-7 -11 1 -2.6696 0.0181
-7 -11 2 -1.8463 0.0038
-7 -11 3 -0.1968 -0.0062
-7 -11 4 0.1677 0.0003
-7 -11 5 1.3842 0.0011
-7 -11 8 1.6415 0.0049
-7 -11 9 0.1122 0.0010
-7 -11 10 0.0057 -0.0010
-7 -11 11 -2.0271 -0.0025
-7 -11 12 -0.3174 -0.0020
-7 -11 13 -0.2042 -0.0006
-7 -11 14 0.1569 0.0045
-7 -10 2 -0.2305 0.0024
-7 -10 3 1.8044 -0.0087
-7 -10 4 -0.3688 0.0018
-7 -10 5 -1.2661 -0.0004
-7 -10 6 0.0071 -0.0057
-7 -10 7 -1.8633 0.0011
-7 -10 8 -0.6212 0.0060
-7 -10 9 -0.8721 0.0012
-7 -10 11 -0.4623 -0.0021
-7 -10 12 -0.1579 0.0002
-7 -10 15 0.1337 0.0019
-7 -9 1 0.3087 0.0191
-7 -9 3 1.6266 -0.0045
-7 -9 4 -0.3563 0.0038
-7 -9 5 -0.9510 -0.0020
-7 -9 6 0.3060 -0.0045
-7 -9 7 -0.0456 0.0021
-7 -9 8 -0.3989 0.0041
-7 -9 9 -0.3121 0.0019
-7 -9 10 1.7140 -0.0021
-7 -9 11 0.1457 -0.0018
-7 -9 12 0.3054 0.0013
-7 -9 14 -0.4521 -0.0016
-7 -9 15 0.9054 0.0059
-7 -8 1 -1.9277 0.0387
-7 -8 2 -1.0593 -0.0032
-7 -8 4 1.5135 0.0057
-7 -8 5 -0.8132 -0.0042
-7 -8 6 0.1954 -0.0070
-7 -8 7 1.3644 0.0016
-7 -8 9 -0.6259 0.0019
-7 -8 10 -0.5276 -0.0033
-7 -8 11 -1.3284 -0.0019
-7 -8 12 -1.0863 0.0009
-7 -8 13 1.0937 0.0005
-7 -8 14 -0.1430 0.0015
-7 -8 16 -1.4142 0.0034
-7 -7 1 0.1638 0.0275
-7 -7 2 0.6865 -0.0007
-7 -7 3 -0.6150 0.0017
-7 -7 5 -2.3960 -0.0039
-7 -7 6 -0.7467 -0.0051
-7 -7 7 -0.0369 0.0013
-7 -7 8 -0.1263 0.0048
-7 -7 10 0.1958 -0.0033
-7 -7 11 1.7826 -0.0004
-7 -7 12 -1.2098 0.0003
-7 -7 13 -0.3285 0.0004
-7 -7 15 0.3592 0.0004
-7 -7 16 0.0749 0.0056
-7 -6 1 -0.3655 0.0166
-7 -6 2 -1.3774 -0.0069
-7 -6 3 1.3857 0.0020
-7 -6 4 2.7168 0.0021
-7 -6 6 0.6355 -0.0056
-7 -6 7 0.4581 0.0019
-7 -6 8 1.1601 0.0054
-7 -6 9 0.5157 0.0005
-7 -6 10 -2.1926 -0.0020
-7 -6 11 0.7130 -0.0006
-7 -6 12 -0.1825 0.0007
-7 -6 13 0.6753 -0.0012
-7 -6 14 0.5352 -0.0026
-7 -6 15 -0.7295 0.0022
-7 -6 17 1.3351 -0.0002
-7 -5 1 0.2269 0.0211
-7 -5 2 -2.5037 -0.0054
-7 -5 3 0.1451 0.0050
-7 -5 4 0.3332 0.0031
-7 -5 5 -1.1927 -0.0066
-7 -5 7 -1.2834 0.0023
-7 -5 8 0.0413 0.0054
-7 -5 9 -0.0410 0.0007
-7 -5 11 -0.2047 -0.0006
-7 -5 12 0.4765 0.0012
-7 -5 13 0.0945 -0.0018
-7 -5 14 2.2424 -0.0016
-7 -5 15 0.7165 0.0008
-7 -5 16 0.4714 0.0008
-7 -5 17 1.0956 0.0034
-7 -4 1 -0.4455 0.0219
-7 -4 2 -0.5693 -0.0019
-7 -4 3 1.2018 0.0075
-7 -4 4 0.9123 0.0062
-7 -4 5 1.1717 -0.0057
-7 -4 6 -0.0395 -0.0064
-7 -4 7 0.7551 0.0017
-7 -4 8 2.4065 0.0052
-7 -4 9 1.6563 0.0006
-7 -4 10 1.1727 -0.0026
-7 -4 11 -0.0610 0.0006
-7 -4 12 0.8533 0.0015
-7 -4 14 -1.0329 -0.0020
-7 -4 16 -2.0219 0.0034
-7 -4 17 0.1042 0.0001
-7 -3 1 -0.4034 0.0042
-7 -3 2 0.3231 -0.0026
-7 -3 3 -0.3826 0.0070
-7 -3 4 -0.2939 0.0068
-7 -3 5 -0.7938 -0.0046
-7 -3 6 -1.4651 -0.0084
-7 -3 8 -0.5224 0.0059
-7 -3 9 -1.7510 0.0001
-7 -3 10 0.2989 -0.0028
-7 -3 12 -0.0237 0.0008
-7 -3 13 0.4068 -0.0018
-7 -3 14 2.1495 -0.0013
-7 -3 16 0.8350 0.0041
-7 -3 18 -0.9979 -0.0049
-7 -2 2 -0.1633 -0.0005
-7 -2 3 -1.0686 0.0051
-7 -2 4 0.5813 0.0060
-7 -2 5 0.8358 -0.0036
-7 -2 6 0.2494 -0.0089
-7 -2 7 0.1111 -0.0002
-7 -2 8 1.7064 0.0051
-7 -2 9 -0.0145 0.0002
-7 -2 10 0.2096 -0.0022
-7 -2 11 0.4604 0.0015
-7 -2 12 0.1545 0.0012
-7 -2 13 -1.0091 -0.0012
-7 -2 14 0.0480 -0.0022
-7 -2 15 -0.6372 0.0006
-7 -2 16 -2.0135 0.0035
-7 -2 17 -1.1730 0.0011
-7 -2 18 -1.1528 -0.0043
-7 -1 1 -0.8648 -0.0086
-7 -1 5 2.2208 -0.0032
-7 -1 6 0.2037 -0.0092
-7 -1 7 0.1412 0.0005
-7 -1 9 0.7152 0.0004
-7 -1 10 -0.1968 -0.0010
-7 -1 11 1.0558 0.0020
-7 -1 12 -0.1123 0.0016
-7 -1 13 -0.4908 -0.0027
-7 -1 15 -0.1777 0.0025
-7 -1 17 1.2781 0.0015
-7 -1 18 0.0450 -0.0065
-7 0 1 1.2702 -0.0011
-7 0 2 -3.1537 -0.0086
-7 0 4 -2.4689 0.0098
-7 0 5 0.8566 -0.0039
-7 0 6 -2.3220 -0.0080
-7 0 7 -0.7581 0.0007
-7 0 8 -0.1039 0.0040
-7 0 9 0.1238 0.0002
-7 0 10 -0.6857 -0.0004
-7 0 11 -0.3623 0.0016
-7 0 13 -0.5367 -0.0035
-7 0 14 1.2280 -0.0033
-7 0 15 1.2012 0.0021
-7 0 16 0.5211 0.0024
-7 0 17 -1.2031 0.0005
-7 0 18 0.1138 -0.0061
-7 1 1 1.3999 -0.0058
-7 1 2 -0.7303 -0.0128
-7 1 3 0.9662 0.0118
-7 1 5 1.2580 -0.0041
-7 1 6 1.0207 -0.0069
-7 1 7 0.4308 0.0002
-7 1 8 -0.2047 0.0021
-7 1 10 -0.0293 -0.0012
-7 1 11 0.2429 0.0032
-7 1 13 0.0620 -0.0037
-7 1 14 -0.5837 -0.0030
-7 1 15 -1.0648 0.0014
-7 1 16 0.3691 0.0024
-7 1 17 -1.2577 -0.0011
-7 1 18 -0.1116 -0.0032
-7 2 1 -1.2426 -0.0178
-7 2 2 0.1934 -0.0071
-7 2 3 0.5701 0.0086
-7 2 4 0.7633 0.0091
-7 2 5 0.7836 -0.0034
-7 2 6 1.4296 -0.0049
-7 2 7 0.3316 0.0004
-7 2 8 0.2861 0.0017
-7 2 10 0.3253 -0.0017
-7 2 11 -0.6211 0.0039
-7 2 12 -0.4804 0.0023
-7 2 13 -1.0201 -0.0029
-7 2 14 0.1727 -0.0030
-7 2 15 -0.3673 0.0016
-7 2 16 1.3988 0.0039
-7 2 17 -0.1653 -0.0023
-7 3 1 -1.1119 -0.0369
-7 3 2 1.0271 -0.0028
-7 3 3 0.0038 0.0091
-7 3 4 -1.4286 0.0060
-7 3 6 0.3424 -0.0044
-7 3 7 -1.6223 0.0003
-7 3 8 -0.1521 0.0014
-7 3 9 -0.0654 -0.0028
-7 3 10 -0.5610 0.0002
-7 3 11 0.7458 0.0049
-7 3 12 0.4953 0.0015
-7 3 13 -0.0531 -0.0038
-7 3 14 1.3485 -0.0027
-7 3 16 -0.1598 0.0030
-7 4 1 -0.6799 -0.0406
-7 4 2 0.9902 -0.0005
-7 4 3 1.0610 0.0127
-7 4 4 0.8683 0.0046
-7 4 5 -0.3574 -0.0025
-7 4 6 3.0472 -0.0035
-7 4 7 -1.4263 0.0009
-7 4 8 -0.1867 0.0001
-7 4 9 0.4371 -0.0024
-7 4 11 0.8141 0.0038
-7 4 12 0.2543 0.0014
-7 4 14 0.6045 -0.0030
-7 5 1 -0.2469 -0.0369
-7 5 2 -0.3092 -0.0051
-7 5 3 1.5136 0.0102
-7 5 4 -0.6936 0.0060
-7 5 5 -1.9525 -0.0013
-7 5 7 0.6799 0.0022
-7 5 8 0.0348 -0.0012
-7 5 9 0.1087 -0.0030
-7 5 11 -0.8004 0.0034
-7 5 12 -0.4281 0.0008
-7 6 1 -1.8628 -0.0244
-7 6 3 0.7849 0.0038
-7 6 4 0.1414 0.0053
-7 6 5 -0.4458 0.0005
-7 6 6 -0.0787 -0.0012
-7 6 8 0.4782 -0.0010
-7 6 9 0.5405 -0.0025
-7 6 10 0.3946 0.0007
-7 7 2 1.1422 -0.0068
-7 7 3 0.8972 0.0016
-7 7 4 -0.0099 0.0034
-7 7 5 0.4503 0.0017
-7 7 6 1.1090 0.0016
-7 7 7 0.3731 -0.0013
-6 -17 1 2.0473 0.0084
-6 -16 1 0.4297 0.0144
-6 -16 3 -1.7073 -0.0028
-6 -16 4 0.4165 -0.0023
-6 -16 5 -0.1089 -0.0001
-6 -15 1 -0.1413 0.0136
-6 -15 2 0.6313 0.0017
-6 -15 4 0.5670 -0.0026
-6 -15 5 0.4794 -0.0016
-6 -15 6 0.3461 0.0006
-6 -15 8 -0.0970 0.0008
-6 -15 9 0.3927 0.0028
-6 -15 10 1.0440 0.0027
-6 -14 1 0.1298 0.0152
-6 -14 2 -0.0024 0.0037
-6 -14 3 0.3465 0.0003
-6 -14 4 -0.1458 -0.0031
-6 -14 5 -1.5886 -0.0018
-6 -14 6 -0.0956 -0.0023
-6 -14 7 -0.3709 -0.0021
-6 -14 9 0.0095 0.0028
-6 -14 10 0.4203 -0.0015
-6 -14 11 -0.3394 -0.0025
-6 -14 12 0.6720 0.0002
-6 -14 13 0.2601 0.0015
-6 -13 1 -0.3106 0.0090
-6 -13 2 -0.2879 0.0043
-6 -13 3 1.2628 -0.0002
-6 -13 4 0.4698 -0.0033
-6 -13 5 0.2114 -0.0012
-6 -13 6 1.2558 -0.0018
-6 -13 7 0.2476 -0.0000
-6 -13 8 -0.4466 0.0025
-6 -13 10 0.3756 -0.0013
-6 -13 11 -0.6586 -0.0033
-6 -13 12 -0.1239 -0.0017
-6 -13 14 -0.9150 0.0005
-6 -12 1 -0.6064 -0.0029
-6 -12 2 -1.6798 0.0033
-6 -12 3 -0.3607 -0.0002
-6 -12 4 -1.1071 0.0007
-6 -12 5 -1.8370 -0.0007
-6 -12 6 0.4663 -0.0031
-6 -12 7 0.1867 -0.0003
-6 -12 8 -0.3838 0.0030
-6 -12 9 0.4316 0.0032
-6 -12 10 0.6545 0.0006
-6 -12 11 -0.8375 -0.0017
-6 -12 13 0.8940 -0.0003
-6 -12 14 0.8142 0.0017
-6 -11 1 0.4220 -0.0094
-6 -11 3 0.4679 0.0064
-6 -11 4 -0.8278 0.0031
-6 -11 5 0.5406 -0.0044
-6 -11 6 2.5219 -0.0032
-6 -11 7 0.0313 -0.0003
-6 -11 8 -1.4854 0.0019
-6 -11 9 -1.0966 0.0024
-6 -11 10 1.6243 -0.0001
-6 -11 11 1.6038 -0.0015
-6 -11 12 -0.2949 -0.0002
-6 -11 13 -0.8550 -0.0002
-6 -11 14 -0.5253 -0.0015
-6 -11 15 -0.2982 0.0025
-6 -10 1 -0.0004 -0.0029
-6 -10 2 0.6695 0.0044
-6 -10 4 0.6546 0.0004
-6 -10 5 -0.3606 -0.0046
-6 -10 6 -0.5985 -0.0024
-6 -10 7 -0.5612 -0.0009
-6 -10 12 -1.1379 -0.0003
-6 -10 13 0.3692 -0.0012
-6 -10 14 1.3360 -0.0014
-6 -10 16 0.2504 0.0015
-6 -9 1 -0.8531 -0.0141
-6 -9 2 -0.9169 -0.0022
-6 -9 3 -0.5396 0.0090
-6 -9 5 -0.9781 -0.0041
-6 -9 6 -0.0050 -0.0050
-6 -9 7 0.8548 -0.0012
-6 -9 8 0.1976 0.0030
-6 -9 9 -0.0381 0.0025
-6 -9 10 2.3686 0.0005
-6 -9 11 0.5615 -0.0007
-6 -9 12 -0.3227 -0.0005
-6 -9 13 -1.3036 -0.0008
-6 -9 14 0.4143 -0.0007
-6 -9 16 0.0372 0.0058
-6 -8 1 0.7517 -0.0244
-6 -8 2 0.2512 0.0076
-6 -8 3 0.4053 0.0064
-6 -8 4 -0.6481 -0.0016
-6 -8 6 1.3202 -0.0025
-6 -8 7 1.1573 -0.0011
-6 -8 8 -0.8216 0.0018
-6 -8 9 -0.9157 0.0020
-6 -8 10 0.9915 0.0002
-6 -8 11 0.1710 -0.0000
-6 -8 12 0.3958 -0.0001
-6 -8 13 -0.2113 -0.0000
-6 -8 14 1.4071 -0.0028
-6 -8 15 -0.3201 -0.0005
-6 -8 17 -0.7621 -0.0014
-6 -7 1 0.8614 -0.0309
-6 -7 2 -4.4312 0.0076
-6 -7 3 1.6514 0.0120
-6 -7 4 1.0857 0.0044
-6 -7 5 -0.7164 -0.0035
-6 -7 7 -0.8646 -0.0004
-6 -7 8 0.2804 0.0014
-6 -7 9 0.2444 0.0012
-6 -7 11 0.3499 -0.0001
-6 -7 12 -0.0707 -0.0010
-6 -7 13 -0.6379 -0.0016
-6 -7 14 0.4618 -0.0022
-6 -7 15 0.3631 0.0002
-6 -7 16 0.3442 0.0031
-6 -7 17 0.6473 -0.0014
-6 -6 1 -1.7654 -0.0306
-6 -6 2 -3.7007 0.0085
-6 -6 3 2.3088 0.0134
-6 -6 4 0.6692 0.0007
-6 -6 5 1.2266 -0.0059
-6 -6 6 1.8560 -0.0029
-6 -6 7 1.5795 0.0003
-6 -6 8 0.3320 0.0010
-6 -6 9 0.2459 0.0013
-6 -6 10 -0.3380 0.0005
-6 -6 11 -0.0923 -0.0003
-6 -6 12 -1.0023 0.0014
-6 -6 13 -0.8081 -0.0014
-6 -6 14 1.0210 -0.0020
-6 -6 15 -0.1018 -0.0008
-6 -6 16 -0.5422 0.0019
-6 -6 17 -0.1582 0.0056
-6 -5 1 4.4065 -0.0466
-6 -5 2 1.0459 0.0045
-6 -5 3 0.6080 0.0194
-6 -5 4 0.0663 0.0017
-6 -5 5 -1.0223 -0.0086
-6 -5 6 -2.5566 -0.0029
-6 -5 8 -0.2535 -0.0000
-6 -5 9 0.3356 0.0009
-6 -5 10 -1.0877 0.0006
-6 -5 12 0.7923 0.0002
-6 -5 13 -0.5809 -0.0020
-6 -5 14 0.3289 -0.0016
-6 -5 15 0.1321 0.0013
-6 -5 16 0.2618 0.0028
-6 -5 17 -1.1993 0.0063
-6 -5 18 -0.5926 -0.0029
-6 -4 2 -2.3259 0.0054
-6 -4 3 -0.6564 0.0207
-6 -4 4 2.1829 0.0021
-6 -4 5 0.4039 -0.0067
-6 -4 6 0.0517 -0.0033
-6 -4 7 -0.1275 0.0006
-6 -4 8 0.8638 0.0006
-6 -4 9 0.4100 -0.0002
-6 -4 10 -0.2107 0.0002
-6 -4 11 0.5465 0.0017
-6 -4 12 -1.7192 -0.0000
-6 -4 13 -1.0282 -0.0008
-6 -4 15 -0.5897 -0.0006
-6 -4 17 0.5311 0.0029
-6 -4 18 -0.1426 -0.0074
-6 -3 1 0.0320 -0.0714
-6 -3 3 -0.5958 0.0216
-6 -3 4 1.6399 0.0021
-6 -3 5 0.5303 -0.0056
-6 -3 6 0.2779 -0.0029
-6 -3 7 -0.4097 0.0008
-6 -3 9 -0.9320 -0.0016
-6 -3 10 -0.8422 0.0011
-6 -3 11 2.8112 0.0022
-6 -3 12 0.7901 0.0007
-6 -3 13 0.1440 -0.0011
-6 -3 14 0.4277 -0.0024
-6 -3 15 0.4025 -0.0017
-6 -3 16 0.7264 0.0019
-6 -3 17 -0.2821 -0.0006
-6 -3 18 -0.7327 -0.0011
-6 -2 1 -5.3472 -0.0659
-6 -2 2 -3.5512 0.0079
-6 -2 4 -0.3180 0.0038
-6 -2 5 -0.0737 -0.0066
-6 -2 6 -1.1304 -0.0018
-6 -2 7 0.9754 0.0016
-6 -2 8 1.4312 -0.0015
-6 -2 9 1.5549 -0.0021
-6 -2 10 -0.1652 0.0026
-6 -2 11 1.0365 0.0031
-6 -2 13 -1.0770 -0.0012
-6 -2 14 -0.5650 -0.0026
-6 -2 15 0.0908 -0.0014
-6 -2 17 0.1875 0.0011
-6 -2 19 -0.6367 -0.0046
-6 -1 1 2.6775 -0.0538
-6 -1 2 2.6874 -0.0006
-6 -1 3 2.9777 0.0157
-6 -1 5 0.2690 -0.0061
-6 -1 6 0.1306 0.0007
-6 -1 7 -0.0004 0.0023
-6 -1 8 -1.5327 -0.0031
-6 -1 10 -2.0003 0.0022
-6 -1 12 1.0230 0.0013
-6 -1 13 1.7754 -0.0024
-6 -1 14 0.2644 -0.0028
-6 -1 16 -0.3610 0.0020
-6 -1 17 -0.3735 0.0027
-6 -1 18 0.0280 0.0006
-6 -1 19 -0.2855 -0.0042
-6 0 1 0.9541 -0.0511
-6 0 2 0.1898 -0.0073
-6 0 3 0.0474 0.0144
-6 0 4 0.1670 0.0016
-6 0 6 2.0208 0.0024
-6 0 7 -0.4523 0.0027
-6 0 8 0.9169 -0.0049
-6 0 9 1.6571 -0.0037
-6 0 10 0.7621 0.0020
-6 0 11 0.6140 0.0034
-6 0 12 -1.5285 0.0005
-6 0 13 -1.8315 -0.0030
-6 0 14 -4.1766 -0.0014
-6 0 15 0.6853 0.0012
-6 0 16 -0.7925 0.0007
-6 0 18 0.6953 -0.0010
-6 0 19 -0.3665 -0.0039
-6 1 1 -4.4843 -0.0329
-6 1 2 -1.8457 0.0072
-6 1 3 -0.9934 0.0121
-6 1 4 1.6962 -0.0018
-6 1 6 1.6578 0.0037
-6 1 7 -1.1728 0.0010
-6 1 8 -1.8348 -0.0053
-6 1 9 -0.3502 -0.0039
-6 1 11 0.9810 0.0046
-6 1 12 0.4957 0.0010
-6 1 14 -0.0791 -0.0014
-6 1 15 1.8437 0.0008
-6 1 16 -0.4774 0.0003
-6 1 17 -0.5780 0.0004
-6 1 18 0.9791 -0.0007
-6 1 19 -0.5538 -0.0027
-6 2 1 0.7827 -0.0531
-6 2 2 1.7225 0.0083
-6 2 3 0.0925 0.0086
-6 2 4 2.4202 -0.0041
-6 2 5 -1.4239 -0.0002
-6 2 7 -0.2301 0.0016
-6 2 8 -0.7600 -0.0056
-6 2 9 0.7186 -0.0043
-6 2 11 0.2885 0.0050
-6 2 12 -0.4290 0.0022
-6 2 13 -0.2144 -0.0005
-6 2 14 -0.9598 -0.0019
-6 2 15 0.9587 -0.0014
-6 2 16 0.3224 0.0001
-6 2 17 -1.0522 0.0008
-6 2 18 0.4681 0.0017
-6 2 19 0.2402 0.0000
-6 3 1 0.0481 -0.0476
-6 3 2 -1.7545 0.0075
-6 3 3 0.8299 0.0045
-6 3 4 0.0626 -0.0064
-6 3 5 -2.7232 -0.0001
-6 3 7 0.3857 0.0021
-6 3 8 1.5281 -0.0041
-6 3 9 1.5456 -0.0029
-6 3 10 0.2233 0.0024
-6 3 11 0.3083 0.0027
-6 3 12 -0.1234 0.0005
-6 3 13 0.4429 -0.0008
-6 3 14 0.3353 -0.0008
-6 3 15 0.3733 -0.0013
-6 3 16 -0.3095 0.0004
-6 3 17 -0.9322 -0.0003
-6 3 18 0.5919 0.0002
-6 4 1 3.1888 -0.0349
-6 4 2 -1.1173 0.0059
-6 4 3 1.5127 0.0025
-6 4 4 -0.2809 -0.0052
-6 4 5 -0.7224 0.0012
-6 4 6 0.7655 0.0056
-6 4 7 -1.6276 0.0014
-6 4 8 -0.4971 -0.0049
-6 4 9 -0.4429 -0.0030
-6 4 10 -0.3363 0.0015
-6 4 11 0.1606 0.0009
-6 4 12 -0.3556 -0.0009
-6 4 13 -0.4684 -0.0001
-6 4 14 0.0996 0.0002
-6 4 15 0.6381 -0.0017
-6 4 16 -0.1741 -0.0007
-6 4 17 0.0169 0.0013
-6 5 1 3.9990 -0.0252
-6 5 3 0.7742 -0.0021
-6 5 4 0.1371 -0.0037
-6 5 5 -0.7358 0.0042
-6 5 6 -0.9839 0.0051
-6 5 8 0.6392 -0.0047
-6 5 9 -0.6233 -0.0022
-6 5 10 0.0536 0.0010
-6 5 12 0.5105 -0.0006
-6 5 13 -1.0041 0.0007
-6 5 14 -0.3811 0.0014
-6 5 15 0.2486 0.0001
-6 6 1 -1.1810 -0.0206
-6 6 2 -2.6134 0.0068
-6 6 4 0.0772 -0.0060
-6 6 5 0.2429 0.0046
-6 6 6 3.2214 0.0063
-6 6 7 -0.0011 -0.0013
-6 6 8 2.3476 -0.0049
-6 6 9 -0.5779 -0.0016
-6 6 10 0.1931 0.0025
-6 6 12 0.2311 0.0001
-6 6 13 -0.1338 0.0017
-6 7 3 -1.5453 -0.0047
-6 7 5 -0.1412 0.0042
-6 7 6 0.1459 0.0070
-6 7 7 -0.2619 -0.0012
-6 7 9 -0.2880 -0.0003
-6 7 10 0.1177 0.0023
-6 7 11 0.2860 0.0007
-6 8 4 1.3235 -0.0088
-6 8 6 -1.0874 0.0091
-6 8 7 1.3878 0.0004
-6 8 8 -0.6501 -0.0043
-5 -16 1 -0.4736 0.0082
-5 -16 2 0.2002 -0.0008
-5 -16 3 -1.4593 0.0025
-5 -16 5 1.2624 -0.0035
-5 -15 1 -0.8062 0.0064
-5 -15 2 1.0807 -0.0031
-5 -15 3 0.6408 0.0044
-5 -15 4 -0.3674 0.0049
-5 -15 6 1.2230 -0.0059
-5 -15 7 1.7395 -0.0014
-5 -15 8 1.0897 0.0036
-5 -15 9 1.0918 -0.0005
-5 -14 1 -0.3356 0.0009
-5 -14 2 0.6974 -0.0015
-5 -14 3 -0.4817 0.0055
-5 -14 4 -1.6000 0.0020
-5 -14 5 0.3210 -0.0032
-5 -14 7 -0.8679 0.0006
-5 -14 8 -0.9405 0.0052
-5 -14 9 2.4568 0.0004
-5 -14 10 0.2101 -0.0032
-5 -14 11 0.2980 -0.0009
-5 -14 12 0.2496 0.0019
-5 -13 1 -1.0210 -0.0043
-5 -13 3 -0.7499 0.0048
-5 -13 4 -0.4535 0.0039
-5 -13 5 0.4165 -0.0011
-5 -13 6 1.2769 -0.0052
-5 -13 8 -2.0717 0.0045
-5 -13 9 -1.1941 0.0001
-5 -13 11 -0.3566 0.0013
-5 -13 12 -0.2704 0.0001
-5 -13 13 -0.1478 -0.0021
-5 -12 1 2.5146 -0.0060
-5 -12 2 2.4675 -0.0009
-5 -12 4 1.1407 0.0065
-5 -12 5 0.2620 -0.0024
-5 -12 6 0.0633 -0.0058
-5 -12 7 -0.6002 -0.0000
-5 -12 9 0.7179 -0.0002
-5 -12 10 0.1990 -0.0005
-5 -12 11 -0.3041 0.0021
-5 -12 12 0.1793 0.0016
-5 -12 14 -0.1441 -0.0014
-5 -12 15 -0.0049 0.0016
-5 -11 1 0.1438 -0.0039
-5 -11 2 -2.1969 -0.0049
-5 -11 3 0.3886 0.0066
-5 -11 5 -1.7860 -0.0040
-5 -11 6 -0.6981 -0.0066
-5 -11 7 0.3887 -0.0002
-5 -11 8 0.6799 0.0025
-5 -11 9 -0.0217 -0.0012
-5 -11 10 -0.3839 -0.0007
-5 -11 11 0.0674 0.0026
-5 -11 12 0.4750 0.0004
-5 -11 13 -0.3983 -0.0026
-5 -11 14 -0.3644 -0.0004
-5 -11 16 1.0727 -0.0022
-5 -10 3 0.8298 0.0060
-5 -10 4 -0.6586 0.0071
-5 -10 6 1.3033 -0.0056
-5 -10 7 -0.3396 0.0001
-5 -10 8 -0.3998 0.0022
-5 -10 9 -0.0479 -0.0010
-5 -10 10 0.8446 -0.0000
-5 -10 11 1.1605 0.0023
-5 -10 13 -1.0817 -0.0032
-5 -10 14 -0.0025 -0.0012
-5 -10 15 -0.1411 0.0021
-5 -10 16 -0.9812 -0.0008
-5 -9 1 3.5225 -0.0004
-5 -9 2 0.8767 -0.0086
-5 -9 3 3.5487 0.0041
-5 -9 4 -2.1352 0.0096
-5 -9 5 0.1781 -0.0012
-5 -9 7 0.1539 0.0009
-5 -9 8 0.7140 0.0017
-5 -9 9 -0.7714 -0.0015
-5 -9 11 -0.1661 0.0036
-5 -9 13 -0.7066 -0.0038
-5 -9 14 0.4839 -0.0036
-5 -9 15 1.8184 0.0045
-5 -9 16 0.7936 0.0039
-5 -9 17 0.3775 -0.0067
-5 -8 1 -0.8281 -0.0172
-5 -8 2 -2.8471 -0.0103
-5 -8 3 2.8057 0.0077
-5 -8 4 -0.9341 0.0105
-5 -8 5 1.5403 -0.0037
-5 -8 6 -1.6952 -0.0049
-5 -8 7 0.2418 0.0010
-5 -8 8 -0.1183 -0.0007
-5 -8 9 -0.6613 -0.0016
-5 -8 10 -0.3032 0.0008
-5 -8 11 -0.6950 0.0030
-5 -8 12 -1.0133 0.0014
-5 -8 13 -1.6268 -0.0027
-5 -8 14 -0.2004 -0.0039
-5 -8 15 -0.1792 0.0034
-5 -8 16 -1.9585 0.0045
-5 -7 1 0.7523 -0.0047
-5 -7 2 -1.2512 -0.0034
-5 -7 3 -1.2284 0.0082
-5 -7 4 -1.6208 0.0064
-5 -7 5 0.3758 -0.0039
-5 -7 6 -0.4814 -0.0033
-5 -7 8 0.1552 0.0005
-5 -7 9 0.1266 -0.0013
-5 -7 10 0.9724 -0.0008
-5 -7 12 0.7687 0.0028
-5 -7 13 -1.1391 -0.0039
-5 -7 14 -0.8667 -0.0031
-5 -7 15 0.2423 0.0016
-5 -7 16 -0.5774 0.0025
-5 -7 18 2.0310 -0.0022
-5 -6 1 0.2021 -0.0472
-5 -6 3 -0.7391 0.0161
-5 -6 4 3.8368 0.0084
-5 -6 5 0.6407 -0.0030
-5 -6 6 0.1552 -0.0008
-5 -6 7 -0.1553 -0.0001
-5 -6 9 -1.1974 -0.0022
-5 -6 10 -0.6641 0.0006
-5 -6 11 1.0478 0.0050
-5 -6 12 -0.1330 0.0024
-5 -6 13 0.2973 -0.0035
-5 -6 15 1.5727 -0.0001
-5 -6 17 -1.2328 -0.0001
-5 -6 18 0.6270 -0.0044
-5 -5 1 -2.0161 -0.0381
-5 -5 2 0.0984 0.0022
-5 -5 4 0.8440 0.0030
-5 -5 5 -1.6628 -0.0013
-5 -5 6 1.0380 -0.0023
-5 -5 7 -0.6275 0.0002
-5 -5 8 -0.3285 0.0010
-5 -5 9 0.0107 -0.0030
-5 -5 10 0.3126 -0.0010
-5 -5 11 0.9300 0.0045
-5 -5 13 -0.0597 -0.0026
-5 -5 14 -0.7583 -0.0021
-5 -5 15 -1.2496 0.0005
-5 -5 16 -0.2387 0.0024
-5 -5 17 -0.6974 0.0007
-5 -5 18 1.3343 -0.0043
-5 -4 1 0.2019 -0.0595
-5 -4 2 -0.3022 0.0013
-5 -4 3 -2.9653 0.0067
-5 -4 4 1.2259 0.0012
-5 -4 5 1.3035 0.0019
-5 -4 6 0.7094 -0.0014
-5 -4 7 0.0678 0.0002
-5 -4 8 0.9149 -0.0017
-5 -4 10 -0.5208 0.0007
-5 -4 11 0.5368 0.0037
-5 -4 12 -0.3042 0.0015
-5 -4 13 -0.7434 -0.0023
-5 -4 14 0.8829 -0.0023
-5 -4 15 0.3609 0.0000
-5 -4 16 0.4800 0.0016
-5 -4 17 -0.3924 0.0004
-5 -4 18 1.3665 -0.0015
-5 -4 19 -0.1647 0.0008
-5 -3 1 -3.1558 -0.0535
-5 -3 2 0.6057 0.0002
-5 -3 3 0.2717 0.0037
-5 -3 5 -1.6462 0.0015
-5 -3 6 -2.0212 -0.0014
-5 -3 7 -0.9743 0.0007
-5 -3 8 -1.1172 -0.0019
-5 -3 9 -0.5662 -0.0035
-5 -3 10 1.5757 0.0006
-5 -3 11 -0.0217 0.0032
-5 -3 12 0.4679 0.0009
-5 -3 13 -0.0303 -0.0008
-5 -3 14 0.6948 -0.0022
-5 -3 15 -0.9606 0.0006
-5 -3 16 0.9321 0.0001
-5 -3 18 0.0205 -0.0006
-5 -3 19 -1.4320 0.0039
-5 -2 1 4.3669 -0.0260
-5 -2 2 2.0818 0.0005
-5 -2 3 -0.9862 0.0022
-5 -2 4 -0.8448 0.0053
-5 -2 6 1.8877 0.0027
-5 -2 7 -0.0871 0.0010
-5 -2 8 -0.0676 -0.0038
-5 -2 9 -1.8195 -0.0030
-5 -2 10 0.4339 0.0013
-5 -2 11 -0.8750 0.0039
-5 -2 12 -0.0457 0.0010
-5 -2 14 -0.1476 -0.0009
-5 -2 15 -0.0779 0.0009
-5 -2 16 -2.0584 -0.0006
-5 -2 17 -0.3498 -0.0001
-5 -2 18 0.0942 0.0004
-5 -2 19 -0.1567 -0.0015
-5 -1 1 -7.1744 -0.0065
-5 -1 2 -0.3263 -0.0063
-5 -1 3 3.1371 -0.0025
-5 -1 4 2.0906 0.0013
-5 -1 5 0.7481 0.0036
-5 -1 6 2.0387 0.0054
-5 -1 7 0.6477 0.0006
-5 -1 8 2.0595 -0.0047
-5 -1 9 -0.7545 -0.0034
-5 -1 11 -0.3987 0.0033
-5 -1 12 0.9518 0.0014
-5 -1 13 0.4307 -0.0017
-5 -1 14 -0.3711 0.0006
-5 -1 15 0.1818 0.0002
-5 -1 17 1.6025 0.0005
-5 -1 18 -0.7010 -0.0005
-5 0 1 -1.4892 -0.0056
-5 0 2 -2.0644 -0.0082
-5 0 3 -3.2713 -0.0045
-5 0 4 -3.9728 -0.0057
-5 0 5 -4.2414 0.0035
-5 0 7 -2.8682 0.0010
-5 0 8 -1.3020 -0.0034
-5 0 9 -0.4347 -0.0040
-5 0 10 0.1185 -0.0005
-5 0 11 0.2199 0.0028
-5 0 13 -0.1391 -0.0013
-5 0 14 0.2493 0.0014
-5 0 15 0.6626 0.0001
-5 0 17 0.4418 -0.0017
-5 0 18 -0.1409 -0.0014
-5 0 20 -0.8328 0.0094
-5 1 1 -1.8651 -0.0000
-5 1 2 0.0705 0.0020
-5 1 3 2.2418 -0.0037
-5 1 4 1.0558 -0.0078
-5 1 6 2.9402 0.0066
-5 1 7 2.1067 0.0013
-5 1 8 0.4452 -0.0026
-5 1 9 1.3641 -0.0030
-5 1 10 -0.4219 -0.0006
-5 1 11 -1.1601 0.0014
-5 1 12 0.4858 0.0002
-5 1 13 -1.0423 0.0004
-5 1 14 0.2416 0.0005
-5 1 15 0.5291 -0.0004
-5 1 17 0.5218 -0.0012
-5 1 19 0.7066 0.0001
-5 1 20 -1.3682 0.0084
-5 2 1 4.8113 0.0103
-5 2 2 -1.2604 0.0005
-5 2 3 7.0917 -0.0039
-5 2 4 2.9362 -0.0020
-5 2 5 -0.4229 0.0020
-5 2 6 -1.1194 0.0044
-5 2 8 -1.9768 -0.0012
-5 2 9 0.3510 -0.0028
-5 2 10 0.5030 -0.0002
-5 2 12 1.9622 0.0006
-5 2 13 -0.2791 0.0011
-5 2 15 -1.5326 -0.0007
-5 2 16 -0.3170 -0.0012
-5 2 17 0.9642 0.0001
-5 2 19 1.8850 0.0010
-5 2 20 -0.0067 0.0074
-5 3 2 -10.2505 -0.0045
-5 3 3 -2.5626 -0.0085
-5 3 4 -2.8167 -0.0030
-5 3 5 -1.6758 0.0019
-5 3 6 -0.8706 0.0043
-5 3 8 -0.8627 -0.0015
-5 3 9 0.2934 -0.0021
-5 3 10 0.5019 -0.0011
-5 3 12 0.9607 0.0012
-5 3 13 -1.5618 0.0018
-5 3 15 -0.4890 -0.0001
-5 3 16 -0.7951 -0.0007
-5 3 17 -0.2761 -0.0006
-5 3 19 0.1503 0.0002
-5 3 20 0.4587 0.0084
-5 4 1 5.2454 0.0287
-5 4 3 2.1151 -0.0101
-5 4 4 3.7334 0.0027
-5 4 5 1.7626 0.0017
-5 4 6 0.9096 0.0003
-5 4 7 1.3254 0.0015
-5 4 8 -0.2812 -0.0005
-5 4 9 0.3271 -0.0013
-5 4 10 -0.4290 -0.0016
-5 4 11 -1.8139 -0.0011
-5 4 12 0.0213 -0.0000
-5 4 13 0.8156 0.0015
-5 4 14 1.2728 0.0014
-5 4 15 0.7173 0.0001
-5 4 16 -0.3431 -0.0008
-5 4 17 1.0903 -0.0010
-5 4 18 0.3146 0.0000
-5 4 19 -0.8704 -0.0015
-5 5 1 2.3971 0.0375
-5 5 2 -1.0482 -0.0073
-5 5 4 -1.8495 0.0015
-5 5 5 -2.3040 0.0039
-5 5 6 -1.9269 0.0007
-5 5 7 -0.3100 0.0021
-5 5 9 1.1935 0.0003
-5 5 10 1.1635 -0.0019
-5 5 11 0.0998 -0.0022
-5 5 12 -0.3445 0.0003
-5 5 13 -0.0882 0.0023
-5 5 14 0.3337 0.0016
-5 5 15 0.4967 -0.0008
-5 5 16 -0.6392 -0.0015
-5 5 17 -0.2610 -0.0020
-5 6 2 0.0482 -0.0102
-5 6 3 2.8903 -0.0156
-5 6 5 1.2112 0.0047
-5 6 6 0.3641 0.0006
-5 6 7 0.7823 0.0006
-5 6 9 -0.3890 0.0007
-5 6 10 0.0200 -0.0005
-5 6 11 0.6447 -0.0007
-5 6 12 -0.6405 -0.0006
-5 6 13 -1.2336 0.0005
-5 6 14 0.2814 0.0019
-5 6 15 1.1906 0.0009
-5 6 16 0.1757 -0.0011
-5 7 3 0.1041 -0.0112
-5 7 4 0.1202 -0.0005
-5 7 5 -1.3919 0.0030
-5 7 6 0.1411 0.0009
-5 7 7 0.9479 -0.0010
-5 7 8 -0.3254 0.0003
-5 7 9 1.3916 0.0002
-5 7 10 0.0904 -0.0010
-5 7 11 0.5702 -0.0015
-5 7 13 -0.2713 0.0009
-5 7 14 -0.7132 0.0003
-5 8 4 1.6794 0.0008
-5 8 6 -0.2434 -0.0002
-5 8 7 0.3609 0.0000
-5 8 8 0.1484 0.0012
-5 8 10 -1.4437 -0.0008
-5 8 11 -0.2596 -0.0012
-5 9 5 -1.3828 0.0031
-5 9 7 0.4995 0.0001
-5 9 8 -0.1114 0.0045
-4 -16 1 -0.2071 -0.0187
-4 -16 2 2.4307 0.0015
-4 -16 3 1.9112 0.0084
-4 -15 2 -1.1971 0.0030
-4 -15 3 -1.0339 0.0090
-4 -15 4 -1.1105 -0.0001
-4 -15 5 -0.2236 -0.0033
-4 -15 6 -0.0069 -0.0008
-4 -15 7 -0.4208 0.0002
-4 -15 8 0.0591 0.0010
-4 -14 1 -0.2145 -0.0357
-4 -14 2 0.3740 0.0026
-4 -14 4 -0.0024 -0.0001
-4 -14 5 -1.0386 -0.0045
-4 -14 6 -0.3804 -0.0015
-4 -14 7 -0.4905 0.0014
-4 -14 8 0.6804 -0.0004
-4 -14 9 -1.2697 0.0004
-4 -14 10 1.6331 0.0015
-4 -14 11 0.3671 0.0011
-4 -13 1 -0.6990 -0.0364
-4 -13 2 0.5021 0.0089
-4 -13 3 1.4726 0.0110
-4 -13 5 0.4670 -0.0031
-4 -13 6 1.7041 0.0005
-4 -13 7 -0.2844 0.0000
-4 -13 8 1.5957 -0.0026
-4 -13 9 -0.4839 0.0003
-4 -13 10 0.3201 0.0004
-4 -13 12 -0.2995 0.0012
-4 -13 14 0.0999 -0.0022
-4 -12 1 -0.0882 -0.0430
-4 -12 2 -1.4967 0.0054
-4 -12 3 0.2470 0.0095
-4 -12 4 -0.9344 0.0012
-4 -12 6 -1.2988 0.0005
-4 -12 7 -1.2159 -0.0010
-4 -12 8 0.2939 -0.0016
-4 -12 10 1.1742 0.0003
-4 -12 11 0.1560 0.0004
-4 -12 12 -1.0061 -0.0013
-4 -12 13 0.3266 0.0014
-4 -12 14 -0.1062 0.0018
-4 -12 15 -0.1444 -0.0036
-4 -12 16 0.2338 -0.0029
-4 -11 1 -0.4110 -0.0438
-4 -11 2 -1.3321 0.0034
-4 -11 3 -0.8431 0.0095
-4 -11 4 0.1383 -0.0001
-4 -11 5 -0.5197 -0.0028
-4 -11 6 0.6122 -0.0001
-4 -11 7 0.6065 0.0002
-4 -11 8 0.3499 -0.0009
-4 -11 9 -1.2914 -0.0019
-4 -11 10 -0.7348 0.0017
-4 -11 11 -0.4484 0.0023
-4 -11 12 1.4348 -0.0016
-4 -11 13 0.8735 -0.0020
-4 -11 14 -0.1656 0.0020
-4 -11 15 -0.3530 0.0010
-4 -11 16 -0.1284 -0.0025
-4 -10 1 -0.3126 -0.0388
-4 -10 2 0.7734 0.0045
-4 -10 3 0.7450 0.0091
-4 -10 4 1.7592 0.0004
-4 -10 5 1.2523 -0.0013
-4 -10 6 2.4765 0.0012
-4 -10 7 1.3223 0.0014
-4 -10 8 0.9916 -0.0028
-4 -10 9 0.8677 -0.0023
-4 -10 10 0.5095 0.0036
-4 -10 11 -1.4271 0.0032
-4 -10 12 -0.0423 -0.0005
-4 -10 14 -0.8337 -0.0003
-4 -10 16 0.6103 0.0010
-4 -10 17 0.0562 0.0009
-4 -9 1 -0.7410 -0.0353
-4 -9 2 -2.0863 0.0047
-4 -9 3 0.0443 0.0098
-4 -9 4 0.6957 0.0003
-4 -9 5 -1.2823 -0.0010
-4 -9 8 -1.6267 -0.0043
-4 -9 9 -0.1245 -0.0024
-4 -9 10 -0.1792 0.0027
-4 -9 12 1.4557 0.0008
-4 -9 13 0.1023 -0.0016
-4 -9 14 1.1962 -0.0010
-4 -9 15 -2.1511 0.0019
-4 -9 16 -0.5733 -0.0011
-4 -8 1 0.4651 -0.0407
-4 -8 3 -0.1062 0.0101
-4 -8 4 1.0772 -0.0034
-4 -8 5 -0.2386 -0.0031
-4 -8 6 1.6736 0.0057
-4 -8 7 0.8945 0.0021
-4 -8 8 0.5221 -0.0063
-4 -8 9 -0.0159 -0.0039
-4 -8 10 -0.2546 0.0020
-4 -8 11 -0.0508 0.0033
-4 -8 12 1.4543 0.0005
-4 -8 13 -0.4957 -0.0016
-4 -8 15 0.2823 0.0020
-4 -8 17 -0.2847 -0.0024
-4 -8 18 0.1187 0.0044
-4 -7 1 3.5881 -0.0446
-4 -7 2 1.7017 0.0025
-4 -7 4 2.3392 -0.0089
-4 -7 5 -2.1002 -0.0001
-4 -7 6 1.2703 0.0092
-4 -7 7 -0.5680 -0.0009
-4 -7 8 1.7320 -0.0076
-4 -7 9 -0.2476 -0.0032
-4 -7 10 0.5572 0.0020
-4 -7 11 0.0598 0.0033
-4 -7 13 -0.7027 -0.0007
-4 -7 14 0.7361 -0.0009
-4 -7 15 -1.7788 -0.0004
-4 -7 16 -0.1424 -0.0003
-4 -7 17 0.6955 -0.0008
-4 -7 18 0.6859 0.0000
-4 -6 1 -3.2873 -0.0321
-4 -6 2 -5.8484 0.0109
-4 -6 3 -4.2328 0.0041
-4 -6 4 0.6464 -0.0052
-4 -6 5 -2.4528 0.0016
-4 -6 6 1.9983 0.0065
-4 -6 7 -1.0710 0.0002
-4 -6 8 0.5161 -0.0036
-4 -6 10 -0.2644 0.0018
-4 -6 11 -0.1392 0.0035
-4 -6 12 -0.9001 -0.0011
-4 -6 13 -0.5997 -0.0014
-4 -6 14 -0.1482 0.0011
-4 -6 15 -0.4773 -0.0009
-4 -6 16 -1.0588 -0.0014
-4 -6 17 -0.2398 -0.0002
-4 -6 18 0.5672 -0.0004
-4 -6 19 1.0506 0.0035
-4 -5 1 1.4658 -0.0361
-4 -5 2 -0.0504 0.0149
-4 -5 3 3.6094 -0.0040
-4 -5 4 3.9612 -0.0091
-4 -5 5 -0.7580 0.0064
-4 -5 6 -0.0791 0.0102
-4 -5 7 -1.1781 0.0007
-4 -5 8 1.0933 -0.0058
-4 -5 9 -0.0186 -0.0026
-4 -5 10 0.8224 0.0027
-4 -5 11 0.6764 0.0013
-4 -5 12 -0.0022 -0.0002
-4 -5 13 0.0631 0.0003
-4 -5 14 0.7357 0.0016
-4 -5 15 0.4213 -0.0012
-4 -5 16 -0.1736 -0.0015
-4 -5 18 -0.3335 0.0014
-4 -5 19 1.5793 0.0053
-4 -4 1 3.7677 -0.0151
-4 -4 2 -6.8437 0.0012
-4 -4 3 2.1983 -0.0078
-4 -4 4 -1.9220 -0.0024
-4 -4 6 3.9097 0.0051
-4 -4 7 0.1322 -0.0004
-4 -4 8 -1.6516 -0.0064
-4 -4 9 -1.4424 -0.0018
-4 -4 10 -0.6765 0.0031
-4 -4 11 -1.4063 -0.0002
-4 -4 12 0.7809 -0.0014
-4 -4 14 0.3484 0.0018
-4 -4 15 -1.4146 0.0002
-4 -4 16 -0.2831 -0.0009
-4 -4 17 -0.0592 -0.0015
-4 -4 18 -1.1496 0.0000
-4 -4 19 0.3009 0.0008
-4 -3 1 16.0085 0.0090
-4 -3 2 -2.9778 -0.0040
-4 -3 3 6.1896 -0.0134
-4 -3 4 -0.0060 -0.0062
-4 -3 5 -1.9168 0.0055
-4 -3 6 -0.1048 0.0089
-4 -3 7 -1.6583 -0.0008
-4 -3 8 0.3187 -0.0072
-4 -3 9 -0.0169 -0.0009
-4 -3 11 0.4146 -0.0008
-4 -3 12 0.6713 -0.0006
-4 -3 13 -0.3460 0.0025
-4 -3 14 1.6409 0.0009
-4 -3 15 0.1840 0.0001
-4 -3 16 -0.5773 -0.0021
-4 -3 17 0.5735 -0.0016
-4 -3 18 0.6630 -0.0010
-4 -3 20 -0.7482 0.0036
-4 -2 1 -6.4450 0.0181
-4 -2 2 -10.8971 -0.0012
-4 -2 3 -1.4264 -0.0102
-4 -2 4 -4.7910 -0.0064
-4 -2 5 -3.1703 0.0034
-4 -2 7 0.8412 -0.0002
-4 -2 8 2.0065 -0.0044
-4 -2 9 2.4992 0.0009
-4 -2 10 1.8846 0.0026
-4 -2 11 1.2872 -0.0022
-4 -2 12 -0.0567 -0.0018
-4 -2 13 -0.6516 0.0021
-4 -2 14 -0.8342 0.0024
-4 -2 15 0.2734 -0.0007
-4 -2 17 1.6063 -0.0013
-4 -2 19 -0.2588 0.0025
-4 -2 20 0.1800 0.0055
-4 -1 1 0.3520 0.0129
-4 -1 2 0.5327 0.0060
-4 -1 3 3.7728 -0.0094
-4 -1 4 3.4550 -0.0099
-4 -1 5 2.4816 0.0049
-4 -1 6 2.2345 0.0081
-4 -1 7 -2.1030 -0.0008
-4 -1 8 -2.0462 -0.0030
-4 -1 9 -2.4049 0.0010
-4 -1 10 -4.6224 0.0012
-4 -1 12 -0.7750 -0.0012
-4 -1 13 -0.1740 0.0015
-4 -1 15 0.1816 -0.0011
-4 -1 16 -2.7596 -0.0003
-4 -1 17 -0.7107 0.0001
-4 -1 18 0.3614 -0.0007
-4 -1 19 -0.1347 0.0013
-4 0 1 6.6853 -0.0016
-4 0 2 4.1914 0.0091
-4 0 3 1.3802 -0.0077
-4 0 4 -2.6203 -0.0085
-4 0 5 -2.8732 0.0040
-4 0 6 -1.0773 0.0058
-4 0 8 -1.7218 -0.0028
-4 0 9 1.0998 0.0005
-4 0 10 -0.5781 -0.0001
-4 0 12 1.5164 -0.0015
-4 0 13 -0.6244 0.0022
-4 0 14 -0.9621 0.0015
-4 0 15 0.4556 -0.0002
-4 0 16 1.3276 0.0009
-4 0 18 -0.5332 -0.0013
-4 0 19 -0.1114 -0.0001
-4 0 20 0.6010 0.0020
-4 1 2 -7.4573 0.0160
-4 1 3 2.3542 -0.0051
-4 1 4 -0.6230 -0.0095
-4 1 5 1.7894 0.0015
-4 1 6 0.4486 0.0054
-4 1 7 4.4818 0.0002
-4 1 8 1.1495 -0.0010
-4 1 9 2.7476 0.0013
-4 1 10 -0.8167 -0.0014
-4 1 11 -0.0597 -0.0028
-4 1 13 -1.3108 0.0029
-4 1 14 0.0492 0.0014
-4 1 15 -0.3154 -0.0001
-4 1 16 -0.3693 0.0001
-4 1 17 -0.5810 -0.0009
-4 1 18 -0.8854 -0.0021
-4 1 19 -0.9676 0.0003
-4 1 20 0.8155 0.0007
-4 2 1 12.2474 -0.0034
-4 2 4 -2.5432 -0.0108
-4 2 5 -1.9700 -0.0002
-4 2 7 -0.0473 0.0015
-4 2 8 -3.7703 0.0019
-4 2 9 -1.1269 0.0016
-4 2 10 -1.6740 -0.0016
-4 2 11 -0.8516 -0.0023
-4 2 12 1.0562 0.0007
-4 2 13 0.2099 0.0022
-4 2 14 0.3508 0.0007
-4 2 15 -0.4729 -0.0003
-4 2 16 1.0657 -0.0007
-4 2 18 -0.8469 -0.0012
-4 2 19 -0.2652 0.0012
-4 3 1 6.8321 -0.0142
-4 3 2 0.4582 0.0047
-4 3 4 5.4680 -0.0077
-4 3 5 -1.7146 -0.0004
-4 3 6 1.0389 0.0008
-4 3 7 3.5031 -0.0002
-4 3 9 2.4426 0.0020
-4 3 10 0.9795 -0.0012
-4 3 11 1.4156 -0.0028
-4 3 12 -0.2320 -0.0005
-4 3 13 0.0577 0.0018
-4 3 14 -0.1345 0.0003
-4 3 15 0.2779 -0.0008
-4 3 16 1.1998 0.0001
-4 3 18 0.1024 -0.0007
-4 3 19 -1.4436 -0.0014
-4 4 1 -3.0382 0.0055
-4 4 2 0.7594 0.0162
-4 4 4 4.2155 -0.0069
-4 4 5 -1.3253 0.0003
-4 4 6 -0.3602 0.0003
-4 4 7 0.4286 -0.0011
-4 4 9 -0.6192 0.0019
-4 4 10 -1.5176 -0.0022
-4 4 11 0.3664 -0.0031
-4 4 13 -0.0617 0.0007
-4 4 14 -0.5558 0.0002
-4 4 16 -1.3661 0.0004
-4 4 18 -0.4172 0.0011
-4 4 19 -0.6803 -0.0013
-4 4 21 -1.5463 -0.0050
-4 5 1 -4.4214 0.0035
-4 5 2 3.1332 0.0093
-4 5 3 -5.2338 -0.0024
-4 5 5 -1.7416 -0.0000
-4 5 6 -1.1242 0.0026
-4 5 7 1.4741 -0.0000
-4 5 8 -1.7939 0.0001
-4 5 9 1.1896 0.0019
-4 5 10 -0.0519 -0.0006
-4 5 11 1.8536 -0.0034
-4 5 13 1.2654 0.0018
-4 5 14 -0.5567 0.0002
-4 5 16 -0.4741 0.0005
-4 5 17 0.0572 0.0011
-4 5 18 -0.1951 -0.0007
-4 5 19 -0.9284 0.0023
-4 6 2 4.8010 0.0034
-4 6 3 -2.1220 -0.0033
-4 6 4 1.3656 -0.0054
-4 6 5 0.9349 -0.0022
-4 6 6 1.0153 0.0021
-4 6 7 1.8558 0.0008
-4 6 8 -0.8162 0.0012
-4 6 9 0.4870 0.0026
-4 6 10 0.0568 -0.0013
-4 6 11 1.3275 -0.0030
-4 6 12 -1.0164 0.0003
-4 6 13 -0.1887 0.0029
-4 6 14 0.5883 0.0009
-4 6 16 0.4855 -0.0006
-4 6 17 1.1196 0.0006
-4 6 18 -0.1554 0.0002
-4 7 3 0.3201 -0.0019
-4 7 4 0.9072 -0.0044
-4 7 6 -0.8852 0.0007
-4 7 7 -1.3633 0.0008
-4 7 8 -0.1595 0.0003
-4 7 10 1.1877 -0.0007
-4 7 11 -0.5331 -0.0017
-4 7 12 -1.3677 0.0000
-4 7 13 -0.6683 0.0020
-4 7 14 -0.8957 -0.0005
-4 7 16 -0.7905 0.0018
-4 8 4 4.1645 -0.0045
-4 8 5 0.4350 -0.0020
-4 8 6 0.5611 -0.0004
-4 8 7 -0.1905 0.0003
-4 8 8 1.7103 0.0016
-4 8 10 -0.0354 -0.0009
-4 8 11 0.7248 -0.0024
-4 8 12 1.0390 -0.0003
-4 8 13 -0.5072 0.0007
-4 8 14 -2.7163 -0.0005
-4 9 5 1.1518 -0.0043
-4 9 7 -0.9564 0.0008
-4 9 8 0.4050 0.0025
-4 9 9 -0.0172 0.0019
-4 9 10 0.8478 -0.0002
-4 9 11 -0.2462 -0.0030
-4 9 12 1.1650 -0.0002
-4 10 6 -2.1134 -0.0035
-4 10 7 -0.3025 -0.0001
-4 10 8 0.0656 0.0029
-3 -15 1 1.3507 -0.0132
-3 -15 2 -0.7684 -0.0023
-3 -15 3 1.3131 0.0025
-3 -15 5 1.7928 0.0007
-3 -15 6 2.3445 0.0005
-3 -14 1 -1.1095 -0.0148
-3 -14 2 -0.9519 -0.0023
-3 -14 3 1.0671 0.0021
-3 -14 4 1.0494 0.0026
-3 -14 5 -1.9304 0.0018
-3 -14 6 0.1903 -0.0012
-3 -14 7 -2.0678 -0.0006
-3 -14 8 0.0352 -0.0005
-3 -14 9 0.5682 -0.0013
-3 -14 10 -1.6572 -0.0006
-3 -13 1 -2.3403 -0.0188
-3 -13 2 -1.5932 -0.0013
-3 -13 3 0.6509 0.0027
-3 -13 4 -0.3631 0.0030
-3 -13 5 -2.1116 0.0020
-3 -13 6 0.9670 -0.0005
-3 -13 7 0.1064 -0.0003
-3 -13 8 -0.4129 -0.0008
-3 -13 9 0.2965 -0.0017
-3 -13 10 -0.3386 0.0010
-3 -13 11 2.0492 0.0009
-3 -13 13 -0.1171 0.0004
-3 -12 1 0.6308 -0.0113
-3 -12 2 0.0131 -0.0020
-3 -12 3 0.4903 0.0000
-3 -12 4 0.3233 0.0035
-3 -12 5 0.0649 0.0016
-3 -12 7 0.4753 0.0005
-3 -12 8 -0.0242 0.0005
-3 -12 9 0.5408 -0.0006
-3 -12 11 -0.5853 0.0013
-3 -12 12 -0.2975 -0.0016
-3 -12 13 0.5045 -0.0002
-3 -12 14 -0.8442 0.0002
-3 -12 15 -0.3665 0.0007
-3 -11 1 -0.3794 -0.0128
-3 -11 2 -0.3021 -0.0068
-3 -11 3 0.5557 -0.0041
-3 -11 4 0.9601 0.0024
-3 -11 5 -1.0634 0.0017
-3 -11 6 0.1845 0.0012
-3 -11 8 -0.5138 -0.0030
-3 -11 9 -1.6303 -0.0023
-3 -11 10 1.0600 0.0019
-3 -11 11 -0.7517 0.0018
-3 -11 12 -0.6867 -0.0007
-3 -11 14 0.4459 -0.0004
-3 -11 16 -0.1969 -0.0007
-3 -11 17 0.1127 0.0008
-3 -10 1 -0.1090 -0.0073
-3 -10 3 1.8383 -0.0022
-3 -10 4 0.2124 0.0016
-3 -10 5 -0.7524 0.0013
-3 -10 6 0.7218 0.0039
-3 -10 7 -0.7046 0.0002
-3 -10 8 0.2648 -0.0053
-3 -10 9 -0.3440 -0.0023
-3 -10 10 0.8842 0.0011
-3 -10 12 -0.9608 -0.0000
-3 -10 13 1.9489 -0.0001
-3 -10 14 -0.5737 0.0020
-3 -10 15 -0.7410 -0.0001
-3 -10 16 0.3007 -0.0032
-3 -10 18 0.2193 0.0086
-3 -9 1 2.2817 0.0092
-3 -9 2 -1.0861 -0.0017
-3 -9 4 -0.9398 -0.0021
-3 -9 5 -0.0894 0.0013
-3 -9 6 2.0058 0.0056
-3 -9 7 -1.2723 0.0004
-3 -9 9 0.3162 -0.0005
-3 -9 10 0.1198 0.0001
-3 -9 11 0.3262 -0.0006
-3 -9 12 -1.3596 0.0007
-3 -9 13 0.5041 0.0006
-3 -9 14 0.2578 0.0015
-3 -9 15 -0.1630 -0.0004
-3 -9 17 -0.7299 -0.0016
-3 -9 18 0.2933 0.0009
-3 -8 1 -2.7535 0.0137
-3 -8 2 -2.2507 -0.0010
-3 -8 3 1.9279 -0.0063
-3 -8 4 1.2364 -0.0066
-3 -8 5 -1.3652 0.0025
-3 -8 6 1.3107 0.0062
-3 -8 7 -1.5570 0.0007
-3 -8 10 -0.0190 -0.0005
-3 -8 11 0.3497 0.0010
-3 -8 13 0.8860 0.0007
-3 -8 14 -0.5291 0.0009
-3 -8 15 -1.7833 -0.0007
-3 -8 16 -0.5346 -0.0031
-3 -8 17 0.8667 -0.0007
-3 -7 1 1.0771 0.0097
-3 -7 2 -2.1056 -0.0003
-3 -7 3 -0.6922 -0.0095
-3 -7 4 -3.9708 -0.0065
-3 -7 5 -0.5606 0.0060
-3 -7 6 -0.7060 0.0053
-3 -7 7 -1.4466 -0.0008
-3 -7 8 0.5364 -0.0010
-3 -7 9 -0.6764 -0.0018
-3 -7 10 -0.5892 -0.0010
-3 -7 11 0.4719 0.0004
-3 -7 12 -0.6272 -0.0001
-3 -7 13 0.6014 0.0017
-3 -7 14 1.0172 0.0011
-3 -7 16 -1.6648 -0.0023
-3 -7 18 0.7431 0.0007
-3 -7 19 0.6561 -0.0022
-3 -6 1 4.0105 0.0305
-3 -6 2 -0.5189 0.0050
-3 -6 3 5.5922 -0.0154
-3 -6 4 0.7266 -0.0040
-3 -6 6 -1.4751 0.0019
-3 -6 7 2.7444 -0.0003
-3 -6 8 1.3318 0.0017
-3 -6 9 -0.5699 -0.0015
-3 -6 10 -1.1902 -0.0026
-3 -6 11 0.2561 -0.0013
-3 -6 12 -0.3686 0.0010
-3 -6 14 -0.4653 0.0010
-3 -6 15 0.6748 -0.0005
-3 -6 16 0.0634 -0.0017
-3 -6 17 0.6033 -0.0015
-3 -6 18 -0.5131 0.0005
-3 -6 19 -1.1325 0.0052
-3 -5 1 7.0287 0.0325
-3 -5 2 -9.3361 -0.0063
-3 -5 3 3.4700 -0.0135
-3 -5 4 -4.9478 -0.0004
-3 -5 5 1.4133 0.0035
-3 -5 6 -2.6212 -0.0000
-3 -5 7 0.5849 0.0019
-3 -5 8 -1.4776 0.0010
-3 -5 9 -0.1519 -0.0009
-3 -5 11 1.4734 -0.0013
-3 -5 12 0.4340 0.0008
-3 -5 13 -0.5229 0.0019
-3 -5 14 0.1046 0.0013
-3 -5 15 0.6909 -0.0009
-3 -5 16 0.2163 -0.0016
-3 -5 17 0.1844 -0.0000
-3 -5 18 1.4000 0.0016
-3 -5 20 0.3319 0.0001
-3 -4 1 11.9775 0.0775
-3 -4 2 -6.2826 -0.0032
-3 -4 3 6.9034 -0.0215
-3 -4 4 -1.5735 -0.0043
-3 -4 5 2.1882 0.0038
-3 -4 7 3.3196 0.0007
-3 -4 8 1.5761 0.0021
-3 -4 9 0.1019 0.0004
-3 -4 10 -1.6428 -0.0036
-3 -4 11 -0.2938 -0.0020
-3 -4 12 -1.5052 0.0014
-3 -4 13 -0.4373 0.0017
-3 -4 14 0.6360 0.0005
-3 -4 15 -0.6062 -0.0003
-3 -4 16 -0.8986 -0.0001
-3 -4 17 -0.8222 -0.0000
-3 -4 19 0.1134 -0.0034
-3 -4 20 0.3087 0.0017
-3 -3 1 -4.1677 0.0461
-3 -3 2 -5.2351 -0.0157
-3 -3 3 1.9442 -0.0117
-3 -3 4 -2.2674 0.0046
-3 -3 5 -2.4604 0.0027
-3 -3 6 -0.8860 0.0001
-3 -3 7 -0.4781 -0.0007
-3 -3 8 -2.8927 0.0012
-3 -3 9 -0.1316 0.0010
-3 -3 10 -0.3440 -0.0017
-3 -3 12 0.7315 -0.0004
-3 -3 13 0.8862 0.0006
-3 -3 15 -0.0855 -0.0003
-3 -3 16 -0.1156 0.0007
-3 -3 17 -0.5552 0.0008
-3 -3 18 -0.8879 -0.0011
-3 -3 19 0.2966 -0.0014
-3 -3 20 0.4003 -0.0021
-3 -2 1 -0.3039 0.0658
-3 -2 2 0.0145 -0.0020
-3 -2 3 -6.0225 -0.0158
-3 -2 4 -1.5830 0.0000
-3 -2 5 -2.7429 0.0032
-3 -2 6 1.8470 -0.0007
-3 -2 8 0.2487 0.0042
-3 -2 9 0.7213 0.0004
-3 -2 10 -1.5279 -0.0030
-3 -2 11 1.3190 -0.0012
-3 -2 12 -2.1347 0.0008
-3 -2 13 -0.5735 0.0010
-3 -2 14 0.7103 0.0005
-3 -2 15 0.7484 -0.0005
-3 -2 16 -0.5626 -0.0007
-3 -2 17 0.7848 0.0015
-3 -2 18 0.1012 -0.0002
-3 -2 19 -0.4761 -0.0017
-3 -2 20 -0.9264 -0.0010
-3 -1 2 17.2502 -0.0051
-3 -1 3 7.5535 -0.0134
-3 -1 4 4.2848 -0.0018
-3 -1 5 1.3433 0.0024
-3 -1 6 3.1432 -0.0011
-3 -1 7 2.0604 0.0000
-3 -1 8 -3.0436 0.0024
-3 -1 9 0.1507 0.0013
-3 -1 10 -2.2667 -0.0012
-3 -1 11 0.9518 -0.0012
-3 -1 12 -0.1379 0.0007
-3 -1 13 -0.3469 0.0006
-3 -1 14 0.0938 -0.0010
-3 -1 15 0.2704 0.0006
-3 -1 16 0.0363 0.0015
-3 -1 18 -0.1846 -0.0009
-3 -1 19 1.4647 -0.0014
-3 -1 21 -1.0629 -0.0002
-3 0 1 -20.7343 0.0526
-3 0 3 -3.3414 -0.0094
-3 0 4 -6.8968 0.0008
-3 0 5 -5.9302 -0.0008
-3 0 6 -4.3228 -0.0034
-3 0 7 1.1094 0.0002
-3 0 8 -0.1111 0.0036
-3 0 9 2.0836 0.0009
-3 0 10 -0.3616 -0.0025
-3 0 11 1.6547 -0.0012
-3 0 12 1.3395 0.0006
-3 0 13 -0.8441 -0.0006
-3 0 14 0.9174 -0.0001
-3 0 15 -0.5966 0.0006
-3 0 16 1.3508 0.0007
-3 0 18 0.5332 0.0001
-3 0 19 0.1480 -0.0015
-3 0 20 0.3487 -0.0022
-3 0 21 0.9561 0.0005
-3 1 1 8.6022 0.0428
-3 1 2 -0.7087 -0.0070
-3 1 3 3.5561 -0.0060
-3 1 4 -4.7845 0.0041
-3 1 5 3.0645 -0.0003
-3 1 6 5.2486 -0.0046
-3 1 7 2.5411 0.0002
-3 1 9 -1.9562 0.0007
-3 1 10 -0.9822 -0.0020
-3 1 11 -0.9433 -0.0012
-3 1 13 -1.2555 -0.0005
-3 1 14 0.6504 -0.0005
-3 1 16 0.8338 0.0017
-3 1 18 -0.7728 -0.0019
-3 1 20 0.2635 -0.0010
-3 1 21 -1.8134 -0.0007
-3 2 1 7.4539 0.0404
-3 2 2 3.5212 -0.0041
-3 2 4 1.3956 0.0038
-3 2 5 -3.2130 0.0017
-3 2 6 -0.8691 -0.0063
-3 2 7 0.3608 0.0005
-3 2 9 1.1405 0.0001
-3 2 10 0.9678 -0.0021
-3 2 11 0.6154 0.0004
-3 2 14 1.1404 -0.0006
-3 2 16 0.3918 0.0007
-3 2 17 0.5631 0.0001
-3 2 18 -2.6773 0.0002
-3 2 19 -1.1859 -0.0001
-3 2 20 0.3088 0.0004
-3 2 21 0.1452 -0.0028
-3 3 1 -4.8699 0.0336
-3 3 2 -8.9134 -0.0051
-3 3 3 -6.3182 -0.0042
-3 3 4 -3.6902 0.0056
-3 3 5 -3.8596 -0.0010
-3 3 7 -0.6487 0.0012
-3 3 8 -1.1422 0.0052
-3 3 9 -2.1214 0.0010
-3 3 10 -0.3531 -0.0022
-3 3 11 -0.0066 -0.0002
-3 3 12 -0.2362 0.0008
-3 3 13 -0.2038 0.0003
-3 3 14 -0.3437 -0.0012
-3 3 15 -0.2973 -0.0002
-3 3 16 0.2577 0.0007
-3 3 17 1.6692 0.0008
-3 3 18 -0.4990 0.0010
-3 3 19 1.0544 -0.0005
-3 3 20 1.6501 0.0008
-3 3 21 -1.8451 -0.0024
-3 4 1 -5.8705 0.0246
-3 4 2 4.9923 -0.0100
-3 4 3 1.3441 -0.0021
-3 4 5 0.9081 -0.0044
-3 4 6 0.8312 -0.0071
-3 4 7 0.5486 0.0014
-3 4 8 0.4906 0.0041
-3 4 9 -0.9488 0.0010
-3 4 10 0.6295 -0.0020
-3 4 11 -0.0522 -0.0013
-3 4 12 -0.5206 0.0006
-3 4 13 -0.0760 -0.0004
-3 4 14 0.3213 -0.0010
-3 4 15 0.5206 0.0010
-3 4 16 -0.7303 0.0010
-3 4 17 0.9553 0.0005
-3 4 18 0.0407 -0.0004
-3 4 19 -1.5549 -0.0009
-3 4 20 1.8518 0.0001
-3 4 21 -0.0009 -0.0001
-3 5 2 5.0999 -0.0122
-3 5 3 0.6400 0.0024
-3 5 4 -0.9418 0.0094
-3 5 5 -1.2386 -0.0051
-3 5 6 -0.5742 -0.0082
-3 5 7 0.6820 0.0005
-3 5 8 1.4064 0.0056
-3 5 10 2.2439 -0.0029
-3 5 11 0.9437 -0.0011
-3 5 12 1.0725 0.0010
-3 5 13 -0.9815 -0.0002
-3 5 14 -0.4246 -0.0005
-3 5 15 0.7084 0.0001
-3 5 16 -0.3304 -0.0000
-3 5 17 0.0158 0.0001
-3 5 18 0.5659 0.0004
-3 5 19 -0.1338 -0.0004
-3 5 20 -0.4402 -0.0022
-3 5 21 -1.6903 0.0007
-3 6 3 -0.3631 0.0037
-3 6 4 0.6285 0.0051
-3 6 5 0.8296 -0.0036
-3 6 6 0.3678 -0.0053
-3 6 7 -1.7416 0.0006
-3 6 8 -0.0961 0.0050
-3 6 10 0.3034 -0.0025
-3 6 11 -1.2678 0.0005
-3 6 12 1.6553 0.0016
-3 6 13 -1.2512 -0.0002
-3 6 14 -0.0378 -0.0008
-3 6 15 0.3405 -0.0009
-3 6 16 -0.4600 0.0002
-3 6 17 -0.9236 0.0004
-3 6 18 -0.5019 0.0006
-3 6 19 0.4103 0.0003
-3 6 20 -0.3343 -0.0034
-3 7 3 1.7944 0.0079
-3 7 4 0.5040 0.0059
-3 7 6 0.3856 -0.0081
-3 7 7 1.5684 0.0019
-3 7 8 3.1329 0.0060
-3 7 10 2.7629 -0.0023
-3 7 11 -0.6120 0.0012
-3 7 12 0.8352 0.0015
-3 7 13 -1.1566 -0.0012
-3 7 14 0.4663 -0.0011
-3 7 15 0.0191 0.0004
-3 7 16 0.2194 0.0011
-3 7 17 -0.0950 0.0001
-3 7 18 1.6091 -0.0005
-3 8 4 -0.8646 0.0056
-3 8 5 1.1201 -0.0042
-3 8 6 0.0192 -0.0076
-3 8 7 -0.5376 0.0012
-3 8 8 -0.2100 0.0050
-3 8 9 -2.2289 -0.0002
-3 8 10 -0.4066 -0.0024
-3 8 11 -0.3898 0.0005
-3 8 12 0.7234 0.0015
-3 8 14 0.0268 -0.0019
-3 8 15 0.5856 0.0003
-3 8 16 0.3055 0.0011
-3 9 4 2.0249 0.0060
-3 9 5 -2.7152 -0.0045
-3 9 6 -2.6156 -0.0062
-3 9 7 -0.3612 0.0006
-3 9 8 -0.6834 0.0037
-3 9 9 -0.7449 -0.0001
-3 9 10 -0.2048 -0.0027
-3 9 11 1.5166 0.0004
-3 9 12 0.1072 0.0012
-3 9 14 0.3139 -0.0013
-3 10 5 3.1974 -0.0045
-3 10 7 1.1851 0.0002
-3 10 8 1.4605 0.0018
-3 10 9 1.3842 0.0004
-3 10 10 -1.1883 -0.0015
-3 10 11 0.9980 0.0006
-3 10 12 0.5382 0.0022
-3 11 6 0.2304 -0.0046
-3 11 7 -0.1609 -0.0003
-3 11 8 -0.4989 0.0016
-2 -15 1 -0.8045 -0.0125
-2 -15 2 0.3421 0.0050
-2 -15 3 -0.0534 -0.0005
-2 -14 1 1.7484 -0.0088
-2 -14 2 -0.8168 0.0033
-2 -14 3 0.0244 -0.0037
-2 -14 4 -0.6564 -0.0031
-2 -14 5 0.1028 0.0027
-2 -14 7 -0.6178 -0.0014
-2 -14 8 0.6632 -0.0021
-2 -13 2 -0.3332 0.0006
-2 -13 3 3.1800 -0.0047
-2 -13 4 -0.5100 -0.0027
-2 -13 5 1.2891 0.0018
-2 -13 6 0.9140 0.0034
-2 -13 8 -1.1613 -0.0027
-2 -13 9 0.2844 -0.0015
-2 -13 10 0.3154 0.0016
-2 -13 11 -0.9597 0.0003
-2 -12 1 -1.1963 0.0111
-2 -12 3 1.8437 -0.0094
-2 -12 4 -0.5509 -0.0047
-2 -12 5 -0.4799 0.0043
-2 -12 6 -0.0006 0.0052
-2 -12 7 0.5367 -0.0005
-2 -12 8 -0.1398 -0.0029
-2 -12 9 -0.3669 -0.0001
-2 -12 10 1.5715 0.0013
-2 -12 11 -0.9465 -0.0004
-2 -12 12 1.5127 -0.0005
-2 -12 13 -1.0213 0.0025
-2 -12 14 -0.3685 0.0001
-2 -11 1 -0.2171 0.0103
-2 -11 2 -1.4200 -0.0018
-2 -11 4 -1.6626 -0.0035
-2 -11 5 -0.8333 0.0042
-2 -11 6 -0.7403 0.0058
-2 -11 7 -0.1161 -0.0011
-2 -11 9 -0.0248 0.0003
-2 -11 10 -0.0671 0.0014
-2 -11 11 -0.9297 -0.0017
-2 -11 12 -0.4494 -0.0004
-2 -11 13 0.2678 0.0022
-2 -11 14 0.2902 0.0002
-2 -11 15 2.3391 -0.0017
-2 -11 16 -0.1316 -0.0018
-2 -10 1 -0.3630 0.0201
-2 -10 2 0.7682 0.0048
-2 -10 3 1.8406 -0.0074
-2 -10 4 1.1063 -0.0066
-2 -10 5 0.4702 0.0039
-2 -10 6 0.5166 0.0052
-2 -10 7 0.7373 -0.0018
-2 -10 8 -0.3197 -0.0021
-2 -10 9 -0.5524 0.0025
-2 -10 10 0.2575 -0.0000
-2 -10 11 1.1022 -0.0042
-2 -10 13 1.0458 0.0028
-2 -10 14 0.2692 0.0019
-2 -10 15 -1.4063 -0.0023
-2 -10 17 0.1100 0.0011
-2 -10 18 -0.0421 0.0028
-2 -9 1 -3.2860 0.0145
-2 -9 2 -2.1992 0.0072
-2 -9 3 -2.0533 -0.0085
-2 -9 5 -0.4922 0.0030
-2 -9 6 0.7992 0.0039
-2 -9 7 -0.0031 -0.0011
-2 -9 8 -0.6872 -0.0001
-2 -9 10 0.1411 -0.0010
-2 -9 11 -0.4790 -0.0029
-2 -9 12 -1.0121 0.0000
-2 -9 13 -0.6315 0.0025
-2 -9 14 0.7262 0.0020
-2 -9 15 -0.2170 -0.0023
-2 -9 16 0.1544 -0.0018
-2 -9 17 0.0257 0.0021
-2 -8 1 0.6876 0.0063
-2 -8 2 -0.2601 0.0061
-2 -8 3 4.8407 -0.0095
-2 -8 4 0.0432 -0.0066
-2 -8 6 -2.2919 0.0020
-2 -8 7 -0.1202 -0.0003
-2 -8 8 -2.1633 0.0017
-2 -8 9 -0.0484 0.0013
-2 -8 10 -0.7171 -0.0019
-2 -8 11 -1.1633 -0.0023
-2 -8 12 -0.8427 0.0012
-2 -8 14 1.8414 0.0010
-2 -8 15 0.8815 -0.0019
-2 -8 16 -0.1714 -0.0014
-2 -8 18 1.2784 0.0005
-2 -8 19 0.0041 0.0009
-2 -7 1 1.4515 0.0043
-2 -7 2 1.5229 0.0096
-2 -7 3 4.8477 -0.0033
-2 -7 4 -1.8749 -0.0036
-2 -7 5 2.1615 -0.0004
-2 -7 6 -1.8726 -0.0007
-2 -7 7 3.3907 0.0006
-2 -7 8 0.2800 0.0030
-2 -7 9 4.0635 0.0009
-2 -7 12 0.3460 0.0001
-2 -7 13 0.2312 0.0040
-2 -7 14 -1.0637 0.0008
-2 -7 15 -0.5482 -0.0019
-2 -7 16 -0.1061 -0.0010
-2 -7 17 0.2649 -0.0001
-2 -7 18 0.2797 -0.0010
-2 -7 19 -0.7570 -0.0002
-2 -6 1 1.6080 0.0094
-2 -6 2 3.7157 0.0113
-2 -6 3 -1.9447 0.0011
-2 -6 4 -1.0569 -0.0032
-2 -6 5 2.0108 -0.0033
-2 -6 7 -0.6828 0.0016
-2 -6 8 -2.6491 0.0036
-2 -6 9 -1.7428 0.0016
-2 -6 10 -2.1931 -0.0030
-2 -6 11 -1.2629 -0.0039
-2 -6 12 0.4667 0.0007
-2 -6 13 0.9372 0.0028
-2 -6 14 0.0372 -0.0011
-2 -6 15 0.2165 -0.0017
-2 -6 17 -0.2011 0.0023
-2 -6 18 0.2770 -0.0025
-2 -6 19 -0.4037 0.0007
-2 -6 20 0.0214 0.0015
-2 -5 1 -4.2438 0.0128
-2 -5 2 0.8416 0.0010
-2 -5 3 -15.0493 0.0006
-2 -5 4 -2.9089 -0.0030
-2 -5 5 -4.6493 -0.0041
-2 -5 6 -0.3443 -0.0013
-2 -5 7 -1.2008 0.0025
-2 -5 8 2.6383 0.0036
-2 -5 9 2.6033 0.0011
-2 -5 10 1.1593 -0.0027
-2 -5 12 -0.8017 0.0013
-2 -5 13 0.1536 0.0022
-2 -5 15 1.4462 -0.0014
-2 -5 16 -0.3494 0.0019
-2 -5 17 0.4714 0.0017
-2 -5 18 -1.5536 -0.0005
-2 -5 19 0.0790 0.0004
-2 -5 20 0.4658 -0.0023
-2 -4 1 -35.4341 -0.0030
-2 -4 2 10.9465 0.0020
-2 -4 3 -2.5480 0.0025
-2 -4 4 14.6653 -0.0046
-2 -4 5 -1.3586 -0.0037
-2 -4 6 5.0176 0.0004
-2 -4 8 0.9198 0.0019
-2 -4 9 1.8603 0.0012
-2 -4 10 -1.2473 -0.0017
-2 -4 12 -0.4588 0.0012
-2 -4 13 0.9096 0.0023
-2 -4 14 -0.2232 -0.0012
-2 -4 15 0.4516 -0.0021
-2 -4 16 -0.7269 0.0022
-2 -4 17 2.0814 0.0010
-2 -4 18 -0.3857 -0.0018
-2 -4 19 1.2112 -0.0015
-2 -4 20 0.0749 0.0019
-2 -3 2 34.9303 0.0152
-2 -3 3 -12.2777 0.0000
-2 -3 4 7.4837 -0.0017
-2 -3 5 -6.2812 -0.0041
-2 -3 6 3.5514 -0.0036
-2 -3 7 -4.5566 0.0020
-2 -3 8 -2.3073 0.0036
-2 -3 9 -2.1347 0.0008
-2 -3 10 -3.0448 -0.0020
-2 -3 11 0.3673 -0.0018
-2 -3 12 0.0531 0.0013
-2 -3 13 0.6999 0.0011
-2 -3 14 0.6967 -0.0018
-2 -3 15 -0.3667 -0.0006
-2 -3 16 -0.8314 0.0013
-2 -3 18 -2.0976 -0.0019
-2 -3 19 0.1708 0.0012
-2 -3 21 -1.2899 -0.0128
-2 -2 1 -30.2150 0.0031
-2 -2 3 -5.9482 0.0025
-2 -2 4 2.4390 -0.0052
-2 -2 5 -9.1392 -0.0018
-2 -2 6 4.2847 0.0024
-2 -2 7 1.9156 0.0010
-2 -2 8 4.0000 -0.0006
-2 -2 9 5.1388 0.0013
-2 -2 10 1.5695 -0.0006
-2 -2 11 0.7974 -0.0010
-2 -2 12 -0.2702 0.0022
-2 -2 13 -0.5332 0.0001
-2 -2 14 0.2070 -0.0028
-2 -2 16 -0.6077 0.0020
-2 -2 17 0.2800 0.0006
-2 -2 18 -0.5954 -0.0017
-2 -2 20 1.6606 0.0049
-2 -2 21 -0.7649 -0.0081
-2 -1 1 -14.2880 0.0234
-2 -1 2 -2.0741 -0.0034
-2 -1 4 -1.4678 -0.0013
-2 -1 5 -2.9651 -0.0057
-2 -1 6 1.9742 0.0002
-2 -1 7 -2.1981 0.0012
-2 -1 9 -1.2422 0.0015
-2 -1 10 -1.6964 -0.0010
-2 -1 11 -1.0596 -0.0004
-2 -1 13 0.2219 -0.0008
-2 -1 14 1.3905 -0.0010
-2 -1 16 0.4181 0.0021
-2 -1 17 0.3329 0.0001
-2 -1 18 -0.6986 -0.0023
-2 -1 19 -1.0426 0.0027
-2 -1 20 0.1729 0.0028
-2 -1 21 -0.3159 -0.0106
-2 0 1 17.5614 0.0051
-2 0 2 26.5712 0.0055
-2 0 4 6.9082 -0.0031
-2 0 5 -4.6573 -0.0033
-2 0 6 1.2709 0.0016
-2 0 7 -1.1269 -0.0010
-2 0 8 0.9035 0.0008
-2 0 9 -1.1673 0.0004
-2 0 10 0.8342 -0.0016
-2 0 11 -0.6492 0.0007
-2 0 12 0.0893 0.0012
-2 0 13 -0.2211 -0.0010
-2 0 14 -0.0517 -0.0022
-2 0 15 -0.7162 0.0004
-2 0 16 -0.1496 0.0025
-2 0 17 -0.4109 -0.0009
-2 0 18 -0.2832 -0.0024
-2 0 19 0.4442 0.0025
-2 0 20 -1.1670 0.0012
-2 0 21 -0.5859 -0.0008
-2 1 1 -32.0769 -0.0248
-2 1 2 -4.0448 0.0108
-2 1 3 0.5628 0.0055
-2 1 4 -2.7565 -0.0025
-2 1 5 -2.8836 -0.0027
-2 1 6 5.2682 -0.0025
-2 1 7 -0.1059 -0.0001
-2 1 8 3.1365 0.0019
-2 1 9 -1.3720 -0.0012
-2 1 10 1.2034 -0.0003
-2 1 11 -0.1369 0.0008
-2 1 12 0.0870 -0.0002
-2 1 13 0.5302 -0.0003
-2 1 14 0.6650 -0.0012
-2 1 15 0.9874 -0.0001
-2 1 16 0.0985 0.0019
-2 1 17 1.7747 -0.0016
-2 1 18 -1.5926 -0.0024
-2 1 19 0.8282 0.0017
-2 1 20 -1.6185 0.0038
-2 2 1 -3.2875 -0.0363
-2 2 2 -5.0034 0.0120
-2 2 3 1.6906 0.0078
-2 2 5 -3.5487 -0.0016
-2 2 6 -1.2990 -0.0031
-2 2 7 -2.5559 0.0010
-2 2 8 0.4306 0.0013
-2 2 9 -1.2246 -0.0004
-2 2 10 1.0314 0.0002
-2 2 11 0.4183 0.0006
-2 2 12 0.1873 0.0010
-2 2 13 0.9001 -0.0006
-2 2 14 -1.0795 -0.0017
-2 2 15 -0.7222 0.0010
-2 2 16 -1.7950 0.0021
-2 2 18 -0.2979 -0.0016
-2 2 19 2.4044 0.0009
-2 2 20 -0.8532 0.0031
-2 3 1 -2.9235 -0.0360
-2 3 2 7.2060 0.0053
-2 3 3 9.5982 0.0071
-2 3 5 -2.2990 -0.0029
-2 3 6 -0.1705 -0.0034
-2 3 7 4.6126 0.0027
-2 3 8 0.9845 0.0011
-2 3 10 -0.5430 -0.0000
-2 3 11 -1.1084 0.0003
-2 3 12 -1.8599 0.0012
-2 3 14 -0.1759 -0.0009
-2 3 15 0.6039 0.0009
-2 3 16 -0.6224 0.0004
-2 3 17 0.5941 -0.0003
-2 3 19 -2.5831 0.0011
-2 3 20 -1.8273 0.0037
-2 4 2 -10.0556 -0.0008
-2 4 3 9.4675 0.0114
-2 4 4 -0.9855 0.0023
-2 4 5 4.3853 -0.0063
-2 4 7 -0.0855 0.0015
-2 4 8 -1.2017 0.0012
-2 4 10 1.5060 -0.0007
-2 4 11 1.6241 -0.0003
-2 4 12 1.5758 0.0009
-2 4 14 0.0858 -0.0010
-2 4 15 -0.1605 0.0017
-2 4 16 0.2712 0.0004
-2 4 17 -0.4847 -0.0011
-2 4 19 -1.0580 0.0009
-2 4 20 0.1191 0.0040
-2 5 2 -4.5614 0.0000
-2 5 3 11.2592 0.0180
-2 5 4 -2.0633 0.0013
-2 5 5 -0.2813 -0.0070
-2 5 6 -0.0934 -0.0033
-2 5 7 4.1620 -0.0005
-2 5 8 2.0887 0.0013
-2 5 10 -0.5444 -0.0005
-2 5 11 -1.1904 0.0006
-2 5 12 0.0659 -0.0005
-2 5 14 0.1464 -0.0007
-2 5 15 -1.5630 0.0010
-2 5 16 0.7208 0.0013
-2 5 17 -0.3382 -0.0011
-2 5 19 -2.1249 0.0008
-2 5 20 -0.8476 0.0023
-2 6 3 -1.7355 0.0205
-2 6 4 -2.1128 0.0045
-2 6 5 0.0192 -0.0048
-2 6 6 0.0254 -0.0022
-2 6 7 0.8236 0.0004
-2 6 8 -2.2227 0.0015
-2 6 9 -1.2446 -0.0005
-2 6 10 0.3130 -0.0004
-2 6 11 1.1495 0.0020
-2 6 12 -0.2856 0.0002
-2 6 14 -0.0222 0.0002
-2 6 15 -0.1109 0.0010
-2 6 16 0.3191 0.0003
-2 6 17 -1.5694 -0.0017
-2 6 19 -0.3945 0.0024
-2 6 20 -1.8520 0.0005
-2 7 3 1.8816 0.0152
-2 7 4 0.3190 0.0002
-2 7 6 -4.0137 -0.0007
-2 7 7 2.3763 0.0015
-2 7 8 0.2018 0.0010
-2 7 9 1.0671 -0.0007
-2 7 10 -1.2184 -0.0003
-2 7 11 1.5231 0.0016
-2 7 12 0.2875 0.0017
-2 7 14 -0.0461 -0.0011
-2 7 15 -0.1158 0.0004
-2 7 17 -0.1980 -0.0007
-2 7 19 -0.1162 0.0019
-2 7 20 -0.6040 0.0003
-2 8 3 1.3724 0.0177
-2 8 4 1.6983 0.0017
-2 8 6 2.0893 -0.0015
-2 8 7 2.1659 0.0010
-2 8 8 -2.1138 -0.0007
-2 8 9 0.3606 -0.0016
-2 8 10 -4.0517 -0.0001
-2 8 11 -0.9268 0.0007
-2 8 12 -3.1389 0.0002
-2 8 14 -0.3867 -0.0013
-2 8 15 -0.0691 -0.0001
-2 8 16 -1.7834 -0.0001
-2 8 17 -1.7578 -0.0007
-2 9 3 -3.3889 0.0140
-2 9 4 -3.4294 0.0034
-2 9 6 -2.6673 -0.0019
-2 9 7 0.7311 0.0025
-2 9 8 0.2337 -0.0001
-2 9 9 2.9830 -0.0019
-2 9 10 0.1196 -0.0009
-2 9 11 4.0987 0.0005
-2 9 12 0.9763 0.0004
-2 9 14 0.9914 -0.0012
-2 9 15 1.5825 -0.0012
-2 9 16 0.6561 -0.0000
-2 10 4 0.8540 0.0034
-2 10 5 2.5734 -0.0012
-2 10 6 2.0938 -0.0018
-2 10 7 1.1532 0.0021
-2 10 8 -0.1441 0.0012
-2 10 9 0.4351 -0.0001
-2 10 10 -1.1828 0.0002
-2 10 11 -0.0298 0.0003
-2 10 12 -0.2315 0.0016
-2 10 14 -0.0010 0.0001
-2 11 5 0.9962 0.0008
-2 11 7 -2.3274 0.0005
-2 11 8 0.2129 -0.0006
-2 11 9 -1.5876 -0.0008
-2 11 10 -1.0882 -0.0001
-2 11 11 -0.4074 0.0007
-2 11 12 -0.4072 0.0020
-2 12 5 0.6020 -0.0010
-2 12 6 1.7997 0.0024
-2 12 7 0.4423 0.0008
-2 12 8 2.7581 -0.0023
-1 -14 1 -0.3287 0.0232
-1 -14 2 1.6970 0.0000
-1 -14 3 1.7432 -0.0080
-1 -14 4 0.6886 -0.0001
-1 -14 5 1.4220 0.0026
-1 -14 6 1.6300 0.0007
-1 -13 1 -1.8549 0.0360
-1 -13 2 -1.0560 -0.0007
-1 -13 4 -0.5865 0.0003
-1 -13 5 -1.7415 0.0017
-1 -13 6 -0.2283 0.0011
-1 -13 7 0.2638 0.0021
-1 -13 9 -0.5704 -0.0008
-1 -13 10 -0.8636 0.0001
-1 -12 1 1.1814 0.0424
-1 -12 2 0.2315 -0.0046
-1 -12 3 0.2773 -0.0090
-1 -12 5 -1.6550 0.0009
-1 -12 6 -1.0173 0.0016
-1 -12 7 -1.8762 0.0001
-1 -12 8 -0.5278 -0.0007
-1 -12 9 1.2081 0.0008
-1 -12 10 0.2360 0.0004
-1 -12 11 1.0908 -0.0026
-1 -12 12 -1.5481 0.0014
-1 -12 13 1.2927 0.0028
-1 -11 1 1.6518 0.0510
-1 -11 2 0.0029 -0.0086
-1 -11 3 0.7511 -0.0107
-1 -11 4 -0.7038 -0.0013
-1 -11 5 0.4342 0.0016
-1 -11 6 1.6672 -0.0002
-1 -11 7 2.4653 -0.0011
-1 -11 8 0.6043 0.0016
-1 -11 10 -0.8111 -0.0011
-1 -11 11 -0.1748 -0.0019
-1 -11 13 0.6851 0.0009
-1 -11 14 0.0839 0.0003
-1 -11 15 1.4739 -0.0003
-1 -10 1 -2.2028 0.0362
-1 -10 2 -0.9957 -0.0076
-1 -10 3 -0.2735 -0.0063
-1 -10 4 0.2031 -0.0003
-1 -10 6 -0.7984 0.0002
-1 -10 7 -1.3844 -0.0009
-1 -10 8 -1.5666 0.0017
-1 -10 9 -0.3763 0.0022
-1 -10 10 -0.5205 -0.0019
-1 -10 11 0.4411 -0.0010
-1 -10 12 0.7109 0.0002
-1 -10 13 0.8124 0.0006
-1 -10 14 0.7764 0.0008
-1 -10 16 -1.5722 -0.0005
-1 -10 17 -0.2028 -0.0003
-1 -9 1 1.2895 0.0433
-1 -9 2 0.3646 0.0005
-1 -9 3 0.5221 -0.0043
-1 -9 4 0.5851 0.0030
-1 -9 5 0.8018 0.0013
-1 -9 6 1.8287 -0.0034
-1 -9 7 1.2416 -0.0009
-1 -9 8 0.0643 0.0036
-1 -9 9 1.0497 0.0012
-1 -9 11 0.3308 -0.0005
-1 -9 12 -0.9381 0.0004
-1 -9 14 -0.4144 0.0008
-1 -9 15 0.1941 0.0014
-1 -9 16 -1.1204 0.0007
-1 -9 18 0.6138 0.0005
-1 -9 19 -0.0652 -0.0022
-1 -8 1 -1.9589 0.0247
-1 -8 2 1.0442 -0.0041
-1 -8 3 3.3250 -0.0023
-1 -8 4 2.7603 0.0036
-1 -8 5 0.8490 -0.0006
-1 -8 7 -2.9097 -0.0002
-1 -8 8 -1.2483 0.0044
-1 -8 9 1.0557 0.0000
-1 -8 10 -0.0126 -0.0032
-1 -8 11 -1.9350 -0.0006
-1 -8 12 -0.3860 0.0002
-1 -8 13 0.9879 -0.0007
-1 -8 14 1.8883 0.0004
-1 -8 15 1.4100 0.0009
-1 -8 16 -1.4075 0.0003
-1 -8 17 0.0952 -0.0003
-1 -8 18 -0.6161 0.0016
-1 -8 19 -0.7602 -0.0037
-1 -7 1 -0.2503 0.0122
-1 -7 2 -1.0880 -0.0082
-1 -7 4 -6.4316 0.0049
-1 -7 5 -4.6225 -0.0037
-1 -7 6 1.3191 -0.0068
-1 -7 7 -0.1541 0.0013
-1 -7 8 1.9594 0.0055
-1 -7 9 -0.0396 0.0001
-1 -7 10 1.6411 -0.0023
-1 -7 11 0.8462 0.0003
-1 -7 12 0.5780 0.0003
-1 -7 13 -0.1559 -0.0015
-1 -7 14 0.2589 -0.0003
-1 -7 15 0.0272 0.0009
-1 -7 17 1.1795 -0.0013
-1 -7 19 -0.8087 -0.0017
-1 -7 20 -0.4594 -0.0029
-1 -6 2 -1.8107 -0.0066
-1 -6 3 0.6049 0.0030
-1 -6 4 5.4572 0.0065
-1 -6 5 3.4244 -0.0032
-1 -6 6 1.6779 -0.0064
-1 -6 8 1.1275 0.0052
-1 -6 9 -1.1327 -0.0002
-1 -6 10 -0.3300 -0.0015
-1 -6 13 -1.0118 -0.0008
-1 -6 15 0.5379 0.0006
-1 -6 16 0.1069 -0.0002
-1 -6 17 -0.3682 -0.0005
-1 -6 18 0.1146 0.0002
-1 -6 19 -1.0749 0.0022
-1 -6 20 0.3244 -0.0030
-1 -5 1 13.7162 0.0047
-1 -5 2 21.9378 -0.0046
-1 -5 3 2.8784 0.0052
-1 -5 4 0.3657 0.0091
-1 -5 5 2.3811 -0.0025
-1 -5 6 -1.1578 -0.0083
-1 -5 7 -4.4473 0.0031
-1 -5 8 0.6056 0.0060
-1 -5 9 1.0643 -0.0012
-1 -5 10 1.9426 -0.0023
-1 -5 11 1.1239 0.0004
-1 -5 12 1.6147 0.0009
-1 -5 13 1.1787 -0.0004
-1 -5 14 0.6070 -0.0002
-1 -5 15 -0.3045 0.0016
-1 -5 16 -0.6552 -0.0002
-1 -5 17 -0.7016 -0.0008
-1 -5 19 -0.3636 0.0020
-1 -4 1 -13.0291 -0.0063
-1 -4 3 -11.2643 0.0046
-1 -4 4 -0.2292 0.0079
-1 -4 5 1.7639 -0.0067
-1 -4 6 2.3620 -0.0084
-1 -4 7 3.4052 0.0038
-1 -4 8 2.9574 0.0045
-1 -4 9 -0.7767 -0.0019
-1 -4 10 -1.7548 -0.0021
-1 -4 11 -2.6721 0.0002
-1 -4 12 -1.0895 0.0003
-1 -4 13 -0.6304 -0.0008
-1 -4 14 0.2116 -0.0001
-1 -4 15 0.1553 0.0026
-1 -4 16 1.5558 -0.0010
-1 -4 18 0.5213 0.0015
-1 -4 19 -0.4357 0.0018
-1 -4 20 -1.3731 -0.0019
-1 -4 21 0.7256 -0.0055
-1 -3 1 4.2214 0.0013
-1 -3 2 18.4702 -0.0022
-1 -3 4 -5.1872 0.0027
-1 -3 5 -5.4227 -0.0072
-1 -3 6 -5.1990 -0.0048
-1 -3 7 -3.8883 0.0025
-1 -3 9 1.6057 -0.0016
-1 -3 10 1.8050 -0.0028
-1 -3 11 -0.5063 0.0011
-1 -3 13 0.3882 -0.0022
-1 -3 14 0.6428 -0.0006
-1 -3 16 -0.6086 -0.0007
-1 -3 17 -1.1843 -0.0025
-1 -3 18 -0.3677 0.0007
-1 -3 19 0.4400 0.0031
-1 -3 20 -0.4139 -0.0009
-1 -3 21 1.4158 -0.0064
-1 -2 1 -11.6300 -0.0089
-1 -2 2 -19.5045 -0.0155
-1 -2 4 17.0327 0.0076
-1 -2 5 2.6195 -0.0084
-1 -2 6 -1.7007 -0.0049
-1 -2 7 4.8710 0.0035
-1 -2 8 0.6280 0.0035
-1 -2 9 1.3384 -0.0016
-1 -2 10 2.7487 -0.0021
-1 -2 11 0.1490 0.0027
-1 -2 12 -0.0241 0.0005
-1 -2 13 -1.5030 -0.0033
-1 -2 14 -0.2828 0.0009
-1 -2 15 -1.3552 0.0019
-1 -2 16 0.3081 -0.0004
-1 -2 17 0.3772 -0.0029
-1 -2 18 0.3710 0.0003
-1 -2 19 -0.9012 0.0044
-1 -2 20 -0.1636 0.0013
-1 -2 21 0.7829 -0.0041
-1 -1 1 -0.8325 -0.0031
-1 -1 2 33.9798 0.0083
-1 -1 4 2.8150 -0.0001
-1 -1 5 -14.2376 -0.0063
-1 -1 6 4.3473 -0.0010
-1 -1 7 3.5396 0.0044
-1 -1 8 -3.7693 0.0043
-1 -1 9 -2.6489 -0.0025
-1 -1 10 -2.2986 -0.0030
-1 -1 11 -3.2047 0.0035
-1 -1 12 0.3102 0.0008
-1 -1 13 0.5690 -0.0022
-1 -1 14 1.4578 0.0000
-1 -1 15 0.8063 0.0018
-1 -1 16 1.0065 0.0001
-1 -1 17 -0.1213 -0.0018
-1 -1 18 0.8447 -0.0002
-1 -1 19 -0.9251 0.0028
-1 -1 20 -1.3838 0.0002
-1 0 1 -38.1890 -0.0374
-1 0 2 -13.6986 -0.0018
-1 0 3 -11.8604 0.0125
-1 0 5 -9.9789 -0.0065
-1 0 6 -1.4933 -0.0031
-1 0 7 -1.3313 0.0049
-1 0 8 0.0673 0.0016
-1 0 10 2.6518 0.0005
-1 0 11 2.2976 0.0035
-1 0 12 -0.4079 -0.0007
-1 0 13 -1.0478 -0.0018
-1 0 14 -0.0915 -0.0003
-1 0 15 -0.9250 0.0023
-1 0 16 -0.4124 0.0001
-1 0 17 0.3649 -0.0021
-1 0 19 1.4711 0.0016
-1 0 20 0.1407 -0.0004
-1 0 22 -0.0229 0.0074
-1 1 1 -15.2252 -0.0170
-1 1 2 5.6479 -0.0043
-1 1 3 -2.6292 0.0058
-1 1 5 -16.8394 -0.0067
-1 1 6 3.6366 -0.0035
-1 1 7 3.8030 0.0052
-1 1 8 -0.3915 0.0014
-1 1 10 -0.8833 -0.0003
-1 1 11 -0.2336 0.0024
-1 1 12 -1.4734 0.0003
-1 1 14 0.6522 0.0002
-1 1 15 0.3250 0.0022
-1 1 16 0.1244 -0.0005
-1 1 17 0.3734 -0.0026
-1 1 19 0.8438 0.0007
-1 1 20 -2.7321 -0.0015
-1 1 21 1.8090 -0.0013
-1 1 22 -0.1517 0.0085
-1 2 2 21.3028 0.0018
-1 2 3 20.1632 0.0158
-1 2 4 18.2900 0.0027
-1 2 5 3.6989 -0.0098
-1 2 6 2.4033 -0.0005
-1 2 7 4.8440 0.0047
-1 2 8 -1.1051 -0.0012
-1 2 10 0.8558 0.0012
-1 2 11 4.5710 0.0019
-1 2 12 0.5303 -0.0005
-1 2 14 -0.1719 0.0005
-1 2 15 -1.1311 0.0020
-1 2 17 0.4285 -0.0013
-1 2 18 -0.5797 0.0009
-1 2 19 0.7690 0.0005
-1 2 22 -0.5708 0.0112
-1 3 2 -40.7497 -0.0002
-1 3 3 0.5463 0.0105
-1 3 4 -9.4876 0.0069
-1 3 5 -8.7412 -0.0062
-1 3 6 -7.4128 0.0018
-1 3 7 0.4404 0.0040
-1 3 8 -2.6612 -0.0021
-1 3 10 -1.5507 0.0017
-1 3 11 -0.7385 0.0031
-1 3 12 -1.4524 -0.0010
-1 3 14 1.0204 0.0009
-1 3 15 0.2879 0.0020
-1 3 17 1.0122 -0.0003
-1 3 18 -0.0445 0.0012
-1 3 19 -0.0617 0.0005
-1 3 21 -0.1420 -0.0002
-1 3 22 -0.2847 0.0120
-1 4 2 -14.1377 -0.0096
-1 4 3 9.4434 0.0026
-1 4 4 -8.4960 0.0014
-1 4 5 0.1169 -0.0038
-1 4 6 2.6920 0.0014
-1 4 7 4.3718 0.0021
-1 4 8 3.6221 -0.0028
-1 4 9 -3.4917 -0.0033
-1 4 10 -0.8047 0.0027
-1 4 11 2.4845 0.0027
-1 4 12 0.6444 -0.0028
-1 4 14 1.3441 0.0015
-1 4 15 -1.2980 0.0013
-1 4 17 -0.1809 -0.0008
-1 4 18 -0.1416 0.0005
-1 4 19 0.5093 0.0007
-1 4 21 2.0797 -0.0001
-1 4 22 0.3772 0.0129
-1 5 1 14.5572 -0.0202
-1 5 2 -5.5053 0.0025
-1 5 3 22.2288 0.0041
-1 5 4 9.6854 -0.0029
-1 5 6 -2.1743 0.0009
-1 5 7 0.6511 0.0013
-1 5 8 5.4984 -0.0028
-1 5 9 1.2002 -0.0030
-1 5 10 0.3328 0.0019
-1 5 11 1.9311 0.0024
-1 5 12 -2.6374 -0.0025
-1 5 14 -0.3717 0.0015
-1 5 15 0.1115 0.0010
-1 5 17 0.3559 -0.0001
-1 5 18 0.2654 0.0015
-1 5 19 -0.5240 -0.0007
-1 5 21 -1.2261 -0.0008
-1 5 22 0.2757 0.0107
-1 6 1 2.8611 -0.0160
-1 6 2 -8.9576 0.0089
-1 6 3 -3.2113 0.0063
-1 6 4 -2.8815 -0.0020
-1 6 5 -1.0291 0.0000
-1 6 6 -0.3286 0.0031
-1 6 7 -2.6968 0.0034
-1 6 8 -1.0879 -0.0036
-1 6 9 -4.0826 -0.0016
-1 6 10 -3.5779 0.0034
-1 6 11 3.1070 0.0019
-1 6 12 1.1210 -0.0012
-1 6 14 0.4279 0.0014
-1 6 15 1.1452 0.0008
-1 6 17 0.7865 0.0001
-1 6 18 1.0975 0.0022
-1 6 19 0.4394 -0.0015
-1 6 21 0.1570 -0.0014
-1 6 22 1.4301 0.0073
-1 7 1 -0.3166 -0.0315
-1 7 2 -1.8794 -0.0005
-1 7 3 1.1002 0.0068
-1 7 4 1.3850 -0.0018
-1 7 5 -1.4500 -0.0022
-1 7 6 -1.7604 0.0018
-1 7 7 -2.3976 0.0024
-1 7 8 4.0277 -0.0022
-1 7 9 2.1319 -0.0014
-1 7 10 -0.3890 0.0035
-1 7 11 0.2395 0.0021
-1 7 12 -2.1080 -0.0011
-1 7 14 0.0683 0.0017
-1 7 15 0.7022 0.0004
-1 7 17 -0.9410 0.0009
-1 7 18 -0.8189 0.0024
-1 7 19 -1.4571 -0.0031
-1 7 21 -2.2292 0.0068
-1 8 1 -5.3262 -0.0151
-1 8 2 -1.3793 -0.0013
-1 8 3 -1.3790 0.0028
-1 8 4 -0.4638 0.0002
-1 8 5 0.6375 -0.0022
-1 8 6 4.5683 0.0000
-1 8 7 -0.5576 -0.0007
-1 8 8 1.5707 -0.0016
-1 8 9 -1.6816 -0.0024
-1 8 10 -2.0030 0.0005
-1 8 11 0.2267 0.0014
-1 8 12 0.9856 -0.0009
-1 8 14 0.1063 0.0002
-1 8 15 0.4780 -0.0014
-1 8 17 -1.0326 0.0016
-1 8 18 0.0458 0.0015
-1 8 19 2.2423 0.0007
-1 9 1 3.6225 -0.0142
-1 9 2 0.8350 -0.0001
-1 9 3 0.3815 0.0000
-1 9 4 1.2714 0.0003
-1 9 5 -0.2115 0.0016
-1 9 6 -0.1616 0.0028
-1 9 7 -3.3803 0.0003
-1 9 8 1.3937 -0.0007
-1 9 9 0.1833 -0.0021
-1 9 10 0.3501 -0.0009
-1 9 11 0.2623 -0.0001
-1 9 12 2.6474 -0.0011
-1 9 14 1.2625 0.0008
-1 9 15 0.3436 -0.0012
-1 9 17 -0.8003 0.0009
-1 10 1 1.2881 -0.0057
-1 10 2 0.6566 0.0027
-1 10 3 0.0633 -0.0007
-1 10 4 -1.2932 -0.0004
-1 10 5 -0.3614 0.0007
-1 10 6 2.0687 0.0012
-1 10 7 1.1554 0.0014
-1 10 8 3.4703 0.0016
-1 10 9 2.2783 0.0000
-1 10 10 0.6963 -0.0005
-1 10 11 -1.6789 -0.0007
-1 10 12 0.6875 -0.0003
-1 10 14 1.2049 0.0014
-1 10 15 -0.3953 -0.0008
-1 11 1 1.3034 -0.0038
-1 11 2 0.8730 0.0025
-1 11 3 0.1682 -0.0008
-1 11 4 -2.2289 -0.0011
-1 11 5 -2.0140 -0.0009
-1 11 6 -2.9390 -0.0008
-1 11 7 -4.0938 -0.0002
-1 11 8 -3.9330 -0.0001
-1 11 9 -1.1378 0.0009
-1 11 10 -0.6657 -0.0002
-1 11 11 0.2208 -0.0001
-1 11 12 0.7462 -0.0001
-1 11 14 -1.0241 0.0017
-1 12 1 -1.8613 0.0013
-1 12 2 -1.5002 -0.0004
-1 12 3 3.5019 -0.0019
-1 12 4 1.8018 -0.0014
-1 12 6 1.2600 0.0001
-1 12 7 1.0143 0.0002
-1 12 8 -0.6602 -0.0014
-1 12 9 0.4550 0.0006
-1 12 10 -0.6362 0.0005
-1 12 11 -0.1481 -0.0009
-1 13 1 0.7537 0.0037
-1 13 2 -0.7050 -0.0011
-1 13 3 2.6514 -0.0004
-1 13 4 0.0622 -0.0011
-1 13 6 1.8005 0.0010
-1 13 7 1.8601 0.0010
0 -14 1 1.4990 0.0037
0 -14 2 -1.3508 -0.0008
0 -13 1 2.1468 0.0025
0 -13 2 0.7598 0.0019
0 -13 3 0.6491 0.0014
0 -13 4 -0.3948 0.0000
0 -13 6 0.4729 -0.0006
0 -13 7 0.4970 0.0015
0 -13 8 0.1468 0.0019
0 -12 1 -0.1819 0.0016
0 -12 2 -0.2106 0.0029
0 -12 3 1.6468 0.0028
0 -12 4 1.0092 -0.0013
0 -12 6 -0.5634 -0.0008
0 -12 7 0.0679 0.0005
0 -12 8 0.6643 0.0016
0 -12 9 -0.1390 -0.0012
0 -12 10 1.4797 -0.0025
0 -12 11 1.8465 -0.0005
0 -11 1 -0.9641 -0.0047
0 -11 2 -0.3253 0.0028
0 -11 3 -2.4004 0.0023
0 -11 4 -2.3227 -0.0028
0 -11 5 -0.6926 -0.0016
0 -11 6 -0.3047 -0.0002
0 -11 7 1.6756 0.0002
0 -11 8 0.8417 0.0011
0 -11 9 -1.0372 -0.0001
0 -11 10 0.5247 -0.0015
0 -11 11 -0.1288 -0.0007
0 -11 12 -0.4380 0.0012
0 -11 13 0.5925 -0.0013
0 -11 14 0.6507 -0.0035
0 -10 1 0.8939 -0.0118
0 -10 2 1.3382 0.0045
0 -10 3 0.0398 0.0039
0 -10 4 1.6366 -0.0012
0 -10 5 -0.1565 -0.0027
0 -10 7 -0.8107 0.0026
0 -10 8 -1.5610 0.0017
0 -10 9 -1.4643 -0.0009
0 -10 11 -0.2944 0.0013
0 -10 12 -1.4774 0.0013
0 -10 14 0.7668 -0.0015
0 -10 15 0.0802 0.0002
0 -10 16 1.6221 0.0024
0 -9 1 0.7907 -0.0126
0 -9 2 -2.9739 0.0094
0 -9 3 -1.4951 0.0050
0 -9 4 -2.5238 -0.0048
0 -9 5 -0.7841 -0.0011
0 -9 6 1.0345 0.0026
0 -9 7 0.7067 0.0014
0 -9 8 0.3332 -0.0003
0 -9 9 -0.3777 -0.0006
0 -9 10 0.6144 0.0000
0 -9 11 -0.1803 0.0010
0 -9 12 -1.1461 0.0012
0 -9 13 -0.1203 -0.0007
0 -9 14 0.1146 -0.0015
0 -9 15 0.3371 0.0018
0 -9 16 0.4106 0.0031
0 -9 17 0.9577 0.0003
0 -9 18 0.8789 -0.0072
0 -8 2 -2.9605 0.0029
0 -8 3 2.3732 0.0057
0 -8 4 0.7783 -0.0015
0 -8 5 -0.2204 -0.0025
0 -8 6 1.0765 -0.0006
0 -8 8 -2.8261 -0.0002
0 -8 9 -2.7861 -0.0006
0 -8 10 0.5074 0.0003
0 -8 12 -0.4833 -0.0005
0 -8 13 0.7291 -0.0014
0 -8 15 0.1917 0.0005
0 -8 16 -1.4805 0.0030
0 -8 17 -0.7446 -0.0004
0 -8 18 -1.1627 -0.0037
0 -8 19 -0.2376 -0.0029
0 -8 20 0.4077 -0.0030
0 -7 1 4.4469 -0.0185
0 -7 3 5.4385 0.0049
0 -7 4 -3.0723 -0.0031
0 -7 5 -0.5785 -0.0053
0 -7 6 0.7661 -0.0006
0 -7 7 -0.7085 0.0012
0 -7 8 2.5307 0.0007
0 -7 9 2.4903 -0.0005
0 -7 10 2.1415 -0.0002
0 -7 11 0.6601 0.0007
0 -7 12 -0.5606 -0.0001
0 -7 13 -0.5507 -0.0007
0 -7 14 -1.2293 -0.0015
0 -7 15 0.2835 -0.0009
0 -7 16 -0.0580 0.0022
0 -7 17 1.6788 -0.0006
0 -7 18 0.7505 -0.0018
0 -7 19 -0.9267 0.0021
0 -7 20 -1.4440 0.0026
0 -6 1 -4.8138 -0.0186
0 -6 3 4.1465 0.0064
0 -6 6 5.1269 -0.0008
0 -6 7 1.2558 0.0021
0 -6 8 -1.0115 -0.0001
0 -6 9 -1.4689 -0.0007
0 -6 10 -0.7095 0.0009
0 -6 11 -0.8549 -0.0003
0 -6 12 -1.5726 -0.0006
0 -6 13 -0.4800 0.0002
0 -6 14 0.7812 -0.0005
0 -6 15 0.6789 -0.0001
0 -6 16 -0.6395 0.0019
0 -6 18 0.5403 0.0003
0 -6 19 -0.1323 -0.0001
0 -5 1 -3.3863 -0.0301
0 -5 2 20.9803 0.0013
0 -5 4 -10.5695 0.0064
0 -5 5 -4.9946 -0.0051
0 -5 6 -5.8241 -0.0022
0 -5 7 -3.6352 0.0026
0 -5 9 0.3989 0.0007
0 -5 10 0.7640 0.0005
0 -5 11 0.6307 -0.0017
0 -5 13 0.4776 0.0003
0 -5 16 0.6029 0.0007
0 -5 17 -0.0148 -0.0015
0 -5 18 1.0518 -0.0003
0 -5 20 -1.1817 0.0006
0 -5 21 0.2339 -0.0010
0 -4 1 -55.4822 -0.0361
0 -4 2 -35.4237 0.0031
0 -4 4 -23.2842 0.0010
0 -4 5 5.7976 -0.0110
0 -4 6 5.5727 -0.0006
0 -4 7 0.4912 0.0021
0 -4 8 0.2179 -0.0006
0 -4 9 1.2492 0.0012
0 -4 10 2.3563 0.0010
0 -4 11 -0.2508 -0.0006
0 -4 13 -0.9439 -0.0010
0 -4 14 0.4425 0.0001
0 -4 15 -0.6569 0.0012
0 -4 16 0.2710 -0.0003
0 -4 17 -0.1507 -0.0009
0 -4 18 -0.0330 -0.0014
0 -4 20 -1.3793 0.0009
0 -4 21 -0.6900 0.0006
0 -3 1 -18.1203 -0.0557
0 -3 2 39.2716 -0.0037
0 -3 3 44.2832 0.0179
0 -3 4 17.0260 -0.0056
0 -3 5 8.5385 -0.0086
0 -3 6 -1.4354 0.0016
0 -3 7 -1.7200 0.0005
0 -3 8 -6.0069 -0.0010
0 -3 9 -1.4327 0.0014
0 -3 10 -0.2485 0.0009
0 -3 11 -2.4593 0.0002
0 -3 12 -0.3349 -0.0004
0 -3 13 0.8157 -0.0014
0 -3 14 1.2549 0.0007
0 -3 15 -0.3190 0.0003
0 -3 16 0.2314 -0.0002
0 -3 17 -0.0790 -0.0010
0 -3 18 0.0607 -0.0004
0 -3 19 -0.7955 -0.0007
0 -3 20 0.3310 0.0003
0 -3 21 1.0568 0.0009
0 -2 1 -13.9792 -0.0793
0 -2 2 18.0245 0.0173
0 -2 3 -20.6649 0.0175
0 -2 5 -13.0795 -0.0044
0 -2 6 0.1030 0.0016
0 -2 7 3.7172 0.0010
0 -2 8 0.4551 0.0010
0 -2 9 3.3180 0.0007
0 -2 10 0.4826 -0.0002
0 -2 11 0.1876 0.0006
0 -2 12 -0.7337 -0.0012
0 -2 13 0.0210 -0.0009
0 -2 14 -0.8947 0.0008
0 -2 15 -0.7563 0.0007
0 -2 16 -0.0920 0.0003
0 -2 17 0.5817 -0.0002
0 -2 19 -0.1666 -0.0005
0 -2 20 0.2083 0.0009
0 -2 22 0.5277 0.0062
0 -1 1 -70.3032 -0.0661
0 -1 2 -8.6784 0.0402
0 -1 3 6.1790 0.0120
0 -1 5 2.9618 -0.0027
0 -1 6 8.3273 0.0018
0 -1 7 2.1590 0.0018
0 -1 8 -1.8020 -0.0013
0 -1 10 1.5790 0.0023
0 -1 11 1.8797 0.0009
0 -1 12 -2.8597 -0.0020
0 -1 14 0.0363 -0.0001
0 -1 15 -0.5313 0.0011
0 -1 16 -0.1914 0.0007
0 -1 17 0.1664 0.0011
0 -1 19 -0.0531 -0.0000
0 -1 20 -0.1337 -0.0008
0 -1 21 0.0181 -0.0007
0 -1 22 0.7370 0.0046
0 0 2 6.0815 0.0390
0 0 3 -0.6091 0.0047
0 0 4 -6.1647 -0.0092
0 0 5 -9.3608 -0.0001
0 0 6 -4.3874 -0.0007
0 0 7 -6.4794 -0.0012
0 0 8 -4.8379 -0.0000
0 0 10 -1.0832 0.0012
0 0 11 3.8228 -0.0004
0 0 12 -2.9054 -0.0005
0 0 14 -0.9885 -0.0003
0 0 15 -0.2390 0.0006
0 0 17 -0.4268 0.0009
0 0 18 -0.8461 0.0002
0 0 19 0.7337 -0.0013
0 0 21 0.4259 0.0008
0 0 22 0.5059 0.0051
0 1 2 -13.8128 0.0058
0 1 3 6.6467 0.0027
0 1 4 3.9218 -0.0092
0 1 5 -0.0087 -0.0008
0 1 6 4.8079 0.0041
0 1 7 9.3882 -0.0008
0 1 8 2.9195 -0.0036
0 1 9 1.2440 0.0008
0 1 10 -1.1605 0.0016
0 1 11 1.8404 -0.0004
0 1 12 -3.5601 -0.0003
0 1 14 1.6170 -0.0007
0 1 15 -0.1593 -0.0009
0 1 17 0.5947 0.0003
0 1 18 -0.0724 0.0012
0 1 19 1.2074 -0.0016
0 1 20 -1.5176 -0.0033
0 1 21 -0.5686 0.0004
0 1 22 1.4448 0.0045
0 2 1 5.1219 0.0172
0 2 2 7.2928 0.0156
0 2 3 11.1255 -0.0013
0 2 4 -0.7889 -0.0041
0 2 5 -1.3088 0.0009
0 2 6 0.3362 0.0039
0 2 7 0.5254 -0.0001
0 2 8 -2.9996 -0.0024
0 2 9 -5.2006 0.0023
0 2 10 -0.2969 0.0015
0 2 11 3.2006 -0.0001
0 2 12 -1.3902 -0.0009
0 2 13 -0.7914 0.0000
0 2 14 -1.2702 -0.0001
0 2 15 -1.7771 -0.0011
0 2 16 -0.5427 0.0002
0 2 17 -1.0278 0.0005
0 2 18 -0.0345 0.0017
0 2 19 1.3724 -0.0012
0 2 20 -1.2138 -0.0025
0 2 21 -1.3586 0.0006
0 2 22 -0.7574 0.0040
0 3 0 35.9239 -0.0520
0 3 1 -11.8472 0.0142
0 3 2 -24.2867 0.0152
0 3 3 5.7216 -0.0047
0 3 4 -1.1444 -0.0062
0 3 5 -9.5314 0.0057
0 3 6 -5.9648 0.0054
0 3 7 -1.5068 -0.0033
0 3 8 5.0932 -0.0028
0 3 9 -1.5456 0.0021
0 3 10 2.5631 0.0023
0 3 11 -0.0692 -0.0002
0 3 12 -2.9704 -0.0003
0 3 13 -0.6539 0.0005
0 3 14 1.6547 -0.0003
0 3 15 0.1601 -0.0006
0 3 16 1.4176 0.0008
0 3 17 0.4234 0.0012
0 3 18 -0.4622 0.0014
0 3 19 1.5165 -0.0004
0 3 20 0.0329 -0.0028
0 3 22 2.0734 0.0026
0 4 0 4.3519 -0.0496
0 4 1 2.1206 0.0084
0 4 2 -3.5918 0.0099
0 4 3 10.4731 -0.0053
0 4 4 10.2719 -0.0097
0 4 5 -4.7051 0.0026
0 4 6 3.6192 0.0035
0 4 7 1.9528 -0.0056
0 4 8 1.9354 -0.0026
0 4 9 -5.8662 0.0018
0 4 10 -0.6572 0.0018
0 4 11 3.3579 -0.0008
0 4 12 1.7641 -0.0005
0 4 13 0.7510 0.0006
0 4 14 1.3134 -0.0004
0 4 15 -0.4873 -0.0007
0 4 16 -0.9755 0.0005
0 4 17 -0.4468 0.0023
0 4 18 0.2221 -0.0001
0 4 19 0.6444 -0.0010
0 4 20 -1.6673 -0.0016
0 4 21 -0.6297 -0.0000
0 4 22 -0.3273 -0.0006
0 5 0 12.9142 -0.0301
0 5 1 -4.5254 0.0070
0 5 2 -14.0424 0.0128
0 5 3 -8.0355 -0.0032
0 5 5 0.2061 0.0040
0 5 6 -0.2107 0.0049
0 5 7 1.6880 -0.0053
0 5 8 2.8179 -0.0044
0 5 9 -0.4509 0.0020
0 5 10 -0.3412 0.0012
0 5 11 0.9573 -0.0008
0 5 12 -1.8350 0.0004
0 5 13 -1.6420 0.0000
0 5 14 0.2577 -0.0016
0 5 15 0.0855 -0.0011
0 5 16 -0.5918 -0.0001
0 5 17 0.3445 0.0024
0 5 18 -0.1954 -0.0001
0 5 19 -0.0047 -0.0023
0 5 20 0.2407 -0.0005
0 5 21 0.0381 -0.0003
0 5 22 -0.6540 0.0024
0 6 0 4.2029 -0.0220
0 6 1 9.9902 0.0037
0 6 2 0.3771 0.0074
0 6 5 -6.4769 0.0085
0 6 6 -1.2774 0.0058
0 6 7 3.8770 -0.0026
0 6 8 2.5266 -0.0026
0 6 9 -2.1281 0.0017
0 6 10 -2.6227 0.0007
0 6 11 -0.0888 -0.0009
0 6 12 -0.0031 0.0008
0 6 13 -0.2690 0.0006
0 6 14 1.6683 -0.0012
0 6 15 1.0030 -0.0017
0 6 16 -0.9292 0.0003
0 6 17 -0.3138 0.0015
0 6 18 0.6207 -0.0000
0 6 19 0.6463 -0.0016
0 6 20 -1.4250 0.0014
0 6 21 -0.1737 -0.0010
0 6 22 -0.7721 -0.0021
0 7 0 -5.2738 -0.0176
0 7 1 5.4786 0.0060
0 7 2 -1.4996 0.0025
0 7 3 -0.5856 -0.0073
0 7 5 -4.7877 0.0034
0 7 6 -6.8158 0.0026
0 7 7 -4.8719 -0.0013
0 7 8 0.5992 -0.0005
0 7 9 1.0958 0.0018
0 7 10 2.6467 -0.0004
0 7 11 2.6469 -0.0011
0 7 12 -0.3029 0.0013
0 7 13 -2.1655 0.0021
0 7 14 -0.7653 -0.0009
0 7 15 -0.8178 -0.0023
0 7 16 0.6256 0.0016
0 7 17 -0.0115 0.0014
0 7 18 -0.4373 -0.0007
0 7 19 0.0024 0.0002
0 7 20 -0.3752 -0.0007
0 7 21 1.4831 0.0017
0 7 22 -0.4122 -0.0032
0 8 0 -3.8050 -0.0165
0 8 1 5.9581 0.0093
0 8 2 -6.3695 0.0034
0 8 4 1.7097 -0.0014
0 8 5 1.5343 0.0016
0 8 6 3.3273 -0.0022
0 8 7 1.2576 -0.0028
0 8 8 1.0076 -0.0006
0 8 10 -2.3357 -0.0006
0 8 11 -1.3904 -0.0015
0 8 12 -0.6914 0.0009
0 8 14 1.2312 -0.0007
0 8 15 0.6316 -0.0024
0 8 17 -1.0176 0.0023
0 8 18 1.2538 -0.0007
0 8 19 0.0639 -0.0005
0 8 21 0.6964 0.0017
0 8 22 0.5531 -0.0012
0 9 4 3.8108 0.0035
0 9 5 0.5621 0.0045
0 9 6 -0.6948 -0.0020
0 9 7 -0.2154 -0.0025
0 9 8 1.0770 0.0006
0 9 10 2.8748 -0.0002
0 9 11 3.0036 -0.0030
0 9 12 1.0110 0.0007
0 9 14 -0.5732 -0.0010
0 9 15 -0.2538 -0.0014
0 9 17 -1.4255 0.0002
0 9 18 0.1613 0.0016
0 9 19 -0.9154 -0.0003
0 10 0 -0.7664 -0.0059
0 10 3 -2.5786 -0.0029
0 10 4 -1.1406 0.0022
0 10 5 2.2407 0.0034
0 10 6 -0.7267 -0.0006
0 10 7 0.8218 -0.0031
0 10 8 -0.7547 0.0013
0 10 10 -3.2762 0.0001
0 10 11 -0.6149 -0.0029
0 10 12 -0.3908 0.0003
0 10 14 -0.4517 -0.0008
0 10 15 0.0505 -0.0009
0 10 17 0.9359 0.0005
0 10 18 1.4448 0.0003
0 11 0 1.3979 -0.0011
0 11 1 1.2359 0.0048
0 11 2 0.1011 -0.0061
0 11 3 0.5036 -0.0017
0 11 4 -3.1056 0.0039
0 11 5 1.7635 0.0019
0 11 6 -1.0113 -0.0006
0 11 7 0.8919 -0.0034
0 11 8 -2.9628 -0.0006
0 11 10 -2.7662 -0.0006
0 11 11 0.6185 -0.0023
0 11 12 0.1710 0.0008
0 11 14 -0.8902 0.0000
0 11 15 -0.6562 -0.0018
0 11 16 0.8845 -0.0005
0 12 0 -1.2085 0.0003
0 12 1 -1.0710 0.0047
0 12 2 -0.9241 -0.0064
0 12 3 1.1967 -0.0038
0 12 4 -2.9569 0.0045
0 12 5 -0.7882 0.0028
0 12 6 -1.8691 -0.0018
0 12 7 1.0480 -0.0017
0 12 8 0.5073 0.0018
0 12 10 0.1326 -0.0011
0 12 11 -0.0849 -0.0019
0 12 12 0.3617 0.0000
0 12 13 1.5468 0.0009
0 12 14 -0.0886 0.0004
0 13 0 0.9508 0.0029
0 13 1 0.8271 0.0048
0 13 2 -0.2358 -0.0037
0 13 3 1.1400 -0.0055
0 13 4 -0.2776 0.0037
0 13 5 1.4167 0.0035
0 13 6 1.4541 -0.0030
0 13 7 0.3986 -0.0018
0 13 8 -4.5484 0.0032
0 13 9 -0.3607 0.0033
0 13 10 -1.2233 -0.0010
0 14 0 -0.5212 0.0033
0 14 1 -0.2320 0.0038
0 14 2 -1.0499 -0.0001
0 14 3 1.0532 -0.0053
0 14 4 1.1516 0.0013
0 14 5 0.1671 0.0040
1 -13 0 0.8899 0.0090
1 -13 1 -3.1401 -0.0061
1 -13 3 -0.2636 0.0072
1 -13 4 -0.4294 0.0001
1 -13 5 -0.7843 -0.0054
1 -12 0 0.1551 0.0033
1 -12 1 -1.0235 -0.0034
1 -12 3 -0.1992 0.0042
1 -12 4 -0.7569 -0.0022
1 -12 5 -0.0952 -0.0058
1 -12 6 -1.3109 -0.0007
1 -12 7 -0.4644 0.0038
1 -12 8 -0.7911 0.0007
1 -12 9 0.8197 -0.0018
1 -11 0 0.9402 -0.0036
1 -11 1 1.4347 -0.0047
1 -11 3 1.8422 0.0028
1 -11 4 0.6306 -0.0024
1 -11 5 0.0109 -0.0050
1 -11 6 2.6096 0.0012
1 -11 7 2.9790 0.0040
1 -11 8 0.1236 -0.0003
1 -11 9 -0.0556 -0.0023
1 -11 10 -0.4778 -0.0006
1 -11 11 0.6973 0.0021
1 -11 12 1.0379 0.0000
1 -10 0 -2.3707 -0.0120
1 -10 1 0.4049 -0.0024
1 -10 3 0.8839 0.0043
1 -10 4 -1.0709 -0.0033
1 -10 5 -0.2690 -0.0040
1 -10 6 -0.5213 0.0018
1 -10 8 -1.6794 -0.0001
1 -10 9 -0.8921 -0.0034
1 -10 10 1.0930 -0.0003
1 -10 11 1.4205 0.0039
1 -10 12 0.8458 0.0007
1 -10 13 -1.0666 -0.0044
1 -10 14 -0.0446 0.0002
1 -10 15 -3.2172 0.0025
1 -9 0 2.0658 -0.0146
1 -9 1 -0.4946 0.0006
1 -9 3 0.9884 0.0056
1 -9 4 -2.4848 -0.0044
1 -9 5 -1.0207 -0.0043
1 -9 6 0.9674 0.0013
1 -9 7 2.9023 0.0039
1 -9 8 0.0265 -0.0008
1 -9 9 0.2052 -0.0041
1 -9 10 0.9368 0.0015
1 -9 12 -0.8965 -0.0012
1 -9 13 -0.9589 -0.0027
1 -9 15 -1.3573 0.0017
1 -9 17 -0.3885 0.0018
1 -8 0 -0.8248 -0.0271
1 -8 1 -5.5884 0.0014
1 -8 2 8.3322 0.0131
1 -8 4 3.6581 -0.0067
1 -8 5 3.8941 -0.0042
1 -8 6 2.1215 0.0012
1 -8 7 0.4943 0.0038
1 -8 8 -1.6076 0.0009
1 -8 9 -1.2055 -0.0038
1 -8 10 -0.1522 -0.0001
1 -8 11 0.3083 0.0036
1 -8 12 1.3624 -0.0010
1 -8 13 -0.0721 -0.0028
1 -8 14 0.3624 0.0001
1 -8 15 0.4668 0.0015
1 -8 16 0.8853 -0.0002
1 -8 17 -0.3942 -0.0003
1 -8 18 0.4738 0.0022
1 -8 19 -0.8223 0.0004
1 -7 0 1.3878 -0.0198
1 -7 1 -12.1452 -0.0007
1 -7 2 3.2211 0.0080
1 -7 4 -6.5072 -0.0031
1 -7 5 -7.3913 -0.0039
1 -7 6 -4.3586 0.0011
1 -7 7 0.3946 0.0049
1 -7 9 1.4115 -0.0048
1 -7 10 2.4209 0.0026
1 -7 11 0.1639 0.0036
1 -7 12 -0.1571 -0.0021
1 -7 13 0.0332 -0.0029
1 -7 14 -0.1168 0.0005
1 -7 15 -0.7737 0.0013
1 -7 16 -1.4834 -0.0004
1 -7 17 -0.2812 -0.0007
1 -7 18 0.7791 0.0032
1 -7 19 -1.3507 -0.0009
1 -7 20 -0.1336 -0.0029
1 -6 0 -0.4384 -0.0330
1 -6 1 -10.4431 -0.0088
1 -6 2 0.9928 0.0102
1 -6 3 -0.3948 0.0050
1 -6 4 -0.3642 -0.0015
1 -6 5 5.8155 -0.0039
1 -6 6 4.6092 -0.0002
1 -6 7 1.9310 0.0023
1 -6 9 -0.3123 -0.0015
1 -6 10 -3.2115 0.0038
1 -6 11 -1.5478 0.0024
1 -6 13 0.4331 -0.0031
1 -6 14 0.0078 0.0008
1 -6 16 1.2355 -0.0004
1 -6 17 0.8924 -0.0021
1 -6 18 0.9628 0.0012
1 -6 20 0.8175 -0.0001
1 -6 21 -0.1709 0.0052
1 -5 0 14.9997 -0.0086
1 -5 1 10.4086 -0.0038
1 -5 2 7.3312 0.0039
1 -5 3 10.7551 0.0036
1 -5 4 -0.8502 -0.0010
1 -5 5 -4.0189 -0.0051
1 -5 8 -1.7647 -0.0037
1 -5 9 1.5649 -0.0014
1 -5 10 1.8461 0.0041
1 -5 11 1.2114 0.0029
1 -5 12 -0.3604 -0.0021
1 -5 13 -0.1272 -0.0032
1 -5 14 0.5167 0.0009
1 -5 15 -1.4315 0.0022
1 -5 16 -1.8377 -0.0018
1 -5 17 0.1924 0.0001
1 -5 18 -0.0092 0.0013
1 -5 19 -0.1149 0.0000
1 -5 20 -1.0742 -0.0049
1 -5 21 -0.3128 0.0006
1 -4 1 -9.2479 -0.0027
1 -4 2 -11.6938 -0.0010
1 -4 3 -1.4864 0.0076
1 -4 5 2.6854 -0.0014
1 -4 6 13.0138 0.0038
1 -4 7 8.0057 -0.0011
1 -4 8 0.4694 -0.0042
1 -4 9 2.0374 -0.0007
1 -4 10 0.1800 0.0044
1 -4 11 -1.3557 0.0029
1 -4 12 -1.6593 -0.0030
1 -4 13 -0.1646 -0.0041
1 -4 14 -0.6314 0.0021
1 -4 16 -0.4253 -0.0022
1 -4 17 0.2238 -0.0004
1 -4 18 -0.3258 0.0015
1 -4 19 0.6328 -0.0000
1 -4 20 0.4196 -0.0035
1 -4 21 0.5359 0.0048
1 -3 1 -17.8860 -0.0068
1 -3 2 11.1968 -0.0010
1 -3 3 8.9988 0.0078
1 -3 5 -3.8350 0.0023
1 -3 6 -5.2752 0.0017
1 -3 7 -8.3297 -0.0009
1 -3 8 -4.9894 -0.0046
1 -3 10 -1.6094 0.0045
1 -3 11 0.7818 0.0027
1 -3 12 -0.3130 -0.0038
1 -3 13 3.3512 -0.0029
1 -3 14 1.3377 0.0023
1 -3 15 1.0447 0.0011
1 -3 16 -0.6606 -0.0004
1 -3 17 1.0598 -0.0005
1 -3 19 -0.3841 0.0001
1 -3 20 -1.1311 -0.0012
1 -3 22 0.4007 0.0089
1 -2 2 -7.9926 0.0055
1 -2 3 -37.6410 -0.0017
1 -2 4 -10.4931 0.0016
1 -2 5 -26.6806 0.0014
1 -2 6 4.7686 0.0012
1 -2 7 3.7818 -0.0007
1 -2 8 3.1143 -0.0045
1 -2 10 4.6961 0.0044
1 -2 11 2.9125 0.0025
1 -2 12 -2.6646 -0.0034
1 -2 14 -1.8293 0.0014
1 -2 15 -0.1744 0.0007
1 -2 17 -0.8895 0.0002
1 -2 18 -0.3616 0.0028
1 -2 19 -0.0088 -0.0003
1 -2 21 0.6221 -0.0026
1 -2 22 0.1555 0.0078
1 -1 2 18.1894 -0.0005
1 -1 3 2.5056 -0.0030
1 -1 4 35.2437 0.0035
1 -1 5 14.1531 0.0003
1 -1 6 7.6145 0.0006
1 -1 7 -2.0552 -0.0022
1 -1 8 -0.2436 -0.0028
1 -1 10 -2.1204 0.0038
1 -1 11 -1.6273 0.0023
1 -1 12 -2.8753 -0.0021
1 -1 14 0.5524 0.0009
1 -1 15 0.1434 -0.0006
1 -1 17 0.1558 0.0012
1 -1 18 0.1997 0.0027
1 -1 19 -0.5840 -0.0000
1 -1 21 0.0065 -0.0006
1 -1 22 0.4827 0.0079
1 0 0 13.6851 -0.0158
1 0 1 -4.8216 0.0008
1 0 2 8.9304 -0.0128
1 0 3 -12.5119 0.0038
1 0 4 -6.1190 0.0000
1 0 5 -16.4749 -0.0017
1 0 6 -12.4000 0.0031
1 0 7 4.5283 -0.0013
1 0 8 1.2492 -0.0032
1 0 9 -2.0363 0.0002
1 0 10 2.0749 0.0027
1 0 11 2.0219 0.0001
1 0 12 -1.1682 -0.0011
1 0 13 0.0078 0.0005
1 0 14 1.3103 0.0008
1 0 15 0.0316 -0.0011
1 0 16 -0.0704 -0.0026
1 0 17 2.0229 0.0009
1 0 18 1.4330 0.0028
1 0 19 1.7662 0.0008
1 0 20 -0.0685 -0.0028
1 0 21 -0.1173 -0.0017
1 0 22 0.0631 0.0014
1 1 0 4.7335 -0.0031
1 1 1 -18.5726 0.0053
1 1 3 -8.0530 0.0009
1 1 4 6.4161 0.0077
1 1 5 16.0517 0.0014
1 1 6 0.1378 -0.0033
1 1 7 3.4562 -0.0010
1 1 8 -0.4374 -0.0012
1 1 9 -1.6593 -0.0002
1 1 10 1.7598 0.0020
1 1 11 0.7658 0.0008
1 1 12 -1.0770 -0.0014
1 1 13 -1.2804 -0.0001
1 1 14 2.5321 0.0013
1 1 15 0.2379 -0.0009
1 1 16 -1.7054 -0.0030
1 1 17 -0.1365 0.0021
1 1 18 -0.7410 0.0035
1 1 19 -0.2870 -0.0003
1 1 20 -0.2573 -0.0020
1 1 21 1.1681 -0.0028
1 1 22 1.0797 0.0001
1 2 0 16.7093 0.0117
1 2 1 63.5331 -0.0026
1 2 2 8.7142 0.0075
1 2 3 27.4182 0.0028
1 2 4 -0.3305 0.0035
1 2 5 0.6124 0.0026
1 2 6 -8.1375 -0.0011
1 2 7 5.0116 -0.0002
1 2 8 5.6273 -0.0021
1 2 9 -4.7544 -0.0003
1 2 10 -0.4558 0.0016
1 2 11 1.1482 -0.0007
1 2 12 0.7359 0.0001
1 2 13 -0.3347 0.0014
1 2 14 0.9909 0.0004
1 2 15 -1.8225 -0.0022
1 2 16 -1.3946 -0.0018
1 2 17 0.8460 0.0014
1 2 18 0.0958 0.0029
1 2 19 0.6486 -0.0000
1 2 20 -0.5962 -0.0017
1 2 21 0.2939 -0.0025
1 2 22 0.3139 0.0004
1 3 0 -48.1552 -0.0022
1 3 1 -12.1442 -0.0143
1 3 2 -55.1723 -0.0116
1 3 3 -7.6393 0.0002
1 3 5 1.7648 0.0038
1 3 6 -3.2697 -0.0021
1 3 7 -3.7638 -0.0009
1 3 8 -0.4965 -0.0007
1 3 9 -1.9915 -0.0006
1 3 10 1.3578 0.0016
1 3 11 1.8175 0.0003
1 3 12 -2.6470 -0.0008
1 3 13 -1.5181 0.0010
1 3 14 1.6222 0.0008
1 3 15 0.5386 -0.0023
1 3 16 0.2915 -0.0014
1 3 17 0.6637 0.0013
1 3 18 -0.3581 0.0024
1 3 19 -0.9482 -0.0009
1 3 20 -1.1104 -0.0022
1 3 21 -0.3622 -0.0002
1 3 22 -0.5333 0.0002
1 4 0 -0.2000 0.0072
1 4 1 32.2636 0.0006
1 4 2 -5.2831 -0.0095
1 4 3 -1.4901 -0.0065
1 4 5 -6.0278 0.0010
1 4 6 -3.2093 0.0010
1 4 7 5.5105 -0.0007
1 4 8 5.2427 -0.0005
1 4 9 -1.8066 0.0001
1 4 10 -4.9134 -0.0008
1 4 11 1.7676 0.0006
1 4 12 0.2567 0.0007
1 4 13 0.6202 0.0011
1 4 14 1.0098 0.0001
1 4 15 -0.5829 -0.0019
1 4 16 -0.9830 -0.0013
1 4 17 -0.2950 0.0016
1 4 18 0.1594 0.0021
1 4 19 0.0384 -0.0002
1 4 20 0.8119 -0.0015
1 4 22 -1.0403 -0.0010
1 5 0 6.8339 0.0092
1 5 1 16.7408 0.0004
1 5 2 5.7163 -0.0026
1 5 3 10.7956 0.0003
1 5 4 13.2786 0.0030
1 5 5 6.4821 0.0005
1 5 6 -1.1606 0.0003
1 5 7 -2.0902 -0.0006
1 5 8 0.9760 -0.0013
1 5 9 4.5472 -0.0009
1 5 10 1.0464 -0.0007
1 5 11 2.0018 0.0007
1 5 12 -0.6379 0.0014
1 5 13 -2.0920 0.0010
1 5 14 0.0093 -0.0006
1 5 15 -0.7434 -0.0019
1 5 16 0.8396 -0.0008
1 5 18 0.0139 0.0014
1 5 19 -0.1864 -0.0005
1 5 20 1.0491 0.0003
1 5 21 1.2628 0.0006
1 5 22 -0.2359 -0.0013
1 6 1 2.5983 -0.0014
1 6 4 -2.0388 0.0037
1 6 5 -3.1540 0.0013
1 6 6 -2.5245 -0.0004
1 6 7 -3.2349 0.0005
1 6 8 -2.7596 0.0010
1 6 10 -5.1482 -0.0016
1 6 11 0.0290 0.0005
1 6 13 -0.2077 0.0016
1 6 14 2.1987 -0.0010
1 6 15 -0.8132 -0.0027
1 6 16 0.2379 -0.0006
1 6 17 -0.3064 0.0017
1 6 18 -0.1110 0.0015
1 6 19 -0.4699 -0.0014
1 6 20 -0.4820 -0.0014
1 6 21 0.8798 0.0023
1 6 22 -0.8157 0.0008
1 7 0 0.3527 0.0247
1 7 3 -4.0224 -0.0026
1 7 4 -0.0255 0.0032
1 7 5 0.0265 0.0003
1 7 6 4.1794 -0.0022
1 7 7 1.2493 0.0005
1 7 8 1.1126 0.0020
1 7 10 -0.1707 -0.0018
1 7 11 1.1901 0.0012
1 7 12 1.2843 0.0016
1 7 13 -0.7594 0.0011
1 7 14 0.1942 -0.0005
1 7 15 -0.9045 -0.0023
1 7 16 0.1494 -0.0005
1 7 17 0.1116 0.0023
1 7 18 0.3109 0.0002
1 7 19 -0.8798 -0.0010
1 7 20 -0.5377 -0.0012
1 7 21 -1.0877 0.0009
1 7 22 -1.5641 0.0006
1 8 0 -0.0008 0.0304
1 8 1 -1.9037 -0.0073
1 8 2 0.2421 -0.0093
1 8 3 1.6853 -0.0005
1 8 4 1.4468 0.0049
1 8 5 -1.6744 0.0017
1 8 6 1.2056 -0.0020
1 8 7 1.3573 0.0006
1 8 8 0.4877 0.0015
1 8 10 -1.0687 -0.0029
1 8 11 -1.5471 -0.0001
1 8 12 -0.9690 0.0028
1 8 14 -0.3898 -0.0003
1 8 15 0.9140 -0.0010
1 8 16 0.1096 -0.0010
1 8 17 1.4132 0.0013
1 8 18 0.2832 0.0003
1 8 19 0.0879 -0.0007
1 8 20 1.8163 0.0003
1 8 21 0.8088 -0.0011
1 8 22 1.5382 0.0017
1 9 0 5.8962 0.0345
1 9 1 0.7919 -0.0128
1 9 2 0.6703 -0.0106
1 9 3 0.3078 0.0020
[truncated: 127,677 more chars]
